# Supplementary material for: POWTEX visits POWGEN
Source: J Appl Crystallogr. 2023 Apr 25;56(Pt 3):633–42. doi: 10.1107/S1600576723002819 (PMC10241063; doi:10.1107/S1600576723002819)
Supplement: Supplementary file 1 [file j-56-00633-sup1.zip]

Archive with 6 entries (6 files):
- BaZnNCN2_1D.cif
- BaZnNCN2_2D.cif
- BaZnNCN2_2D_without_pattern.cif
- diamond_1D.cif
- diamond_2D.cif
- diamond_2D_without_pattern.cif
