# Supplementary material for: POWTEX visits POWGEN
Source: J Appl Crystallogr. 2023 Apr 25;56(Pt 3):633–42. doi: 10.1107/S1600576723002819 (PMC10241063; doi:10.1107/S1600576723002819)
Supplement: Supplementary file 1 [file j-56-00633-sup1.zip › BaZnNCN2_1D.cif]

data_PTX_BaZnNCN2_1D
_pd_block_id
   2022-12-02T14:52|PTX_BaZnNCN2_1D|HoubenAndreas|POWTEX/POWGEN
_audit_creation_method  "created in GSAS-II"
_audit_creation_date  2022-12-02T14:52
_audit_author_name  "Houben, Andreas"
_audit_update_record
   "2022-12-02T14:52  Initial software-generated CIF"
# GSAS-II edited template follows Publication_Template
#=============================================================================
# this information describes the project, paper etc. for the CIF             #
# Acta Cryst. Section C papers and editorial correspondence is generated     #
# from the information in this section                                       #
#                                                                            #
#   (from)   CIF submission form for Rietveld refinements (Acta Cryst. C)    #
#                                                 Version 14 December 1998   #
#=============================================================================
# 1. SUBMISSION DETAILS

_publ_contact_author_name        'Prof. Richard Dronskowski'
_publ_contact_author_address
;    
Institute of Inorganic Chemistry
RWTH Aachen University     
D-52056 Aachen
Germany
;
_publ_contact_author_email       drons@HAL9000.ac.rwth-aachen.de
_publ_contact_author_phone       00492418093642
_publ_contact_author_fax         00492418092642

_publ_requested_journal              'Journal of Applied Crystallography'

#==============================================================================
# 2. PROCESSING SUMMARY (IUCr Office Use Only)

_journal_data_validation_number      ?

_journal_date_recd_electronic        ?
_journal_date_to_coeditor            ?
_journal_date_from_coeditor          ?
_journal_date_accepted               ?
_journal_date_printers_first         ?
_journal_date_printers_final         ?
_journal_date_proofs_out             ?
_journal_date_proofs_in              ?
_journal_coeditor_name               ?
_journal_coeditor_code               ?
_journal_coeditor_notes
; ?
;
_journal_techeditor_code             ?
_journal_techeditor_notes
; ?
;
_journal_coden_ASTM                  ?
_journal_name_full                   ?
_journal_year                        ?
_journal_volume                      ?
_journal_issue                       ?
_journal_page_first                  ?
_journal_page_last                   ?
_journal_paper_category              ?
_journal_suppl_publ_number           ?
_journal_suppl_publ_pages            ?

#==============================================================================
# 3. TITLE AND AUTHOR LIST

_publ_section_title
; POWTEX visits POWGEN
;   
 
# The loop structure below should contain the names and addresses of all 
# authors, in the required order of publication. Repeat as necessary.

loop_
	_publ_author_name
	_publ_author_address
'Houben, Andreas'
; 
Chair of Solid-State and Quantum Chemistry
Institute of Inorganic Chemistry
RWTH Aachen University
D-52056 Aachen
Germany
;

'Meinerzhagen, Yannick'
; 
Chair of Solid-State and Quantum Chemistry
Institute of Inorganic Chemistry
RWTH Aachen University
D-52056 Aachen
Germany
;

'Nachtigall, Noah'
; 
Chair of Solid-State and Quantum Chemistry
Institute of Inorganic Chemistry
RWTH Aachen University
D-52056 Aachen
Germany
;

'Jacobs, Philipp'
;
Chair of Glass and Glass-Ceramics
Institute of Mineral Engineering
RWTH Aachen University
D-52074 Aachen
Germany
;

'Dronskowski, Richard'
; 
Chair of Solid-State and Quantum Chemistry
Institute of Inorganic Chemistry
RWTH Aachen University
D-52056 Aachen
Germany
;

#==============================================================================
# 4. TEXT

#=============================================================================
# 5. OVERALL REFINEMENT & COMPUTING DETAILS

#==============================================================================
# 6. SAMPLE PREPARATION DATA

# (In the unusual case where multiple samples are used in a single
#  Rietveld study, this information should be moved into the phase
#  blocks)

# The following three fields describe the preparation of the material.
# The cooling rate is in K/min.  The pressure at which the sample was  
# prepared is in kPa.  The temperature of preparation is in K.

_pd_proc_info_datetime  2022-12-02T14:52
_pd_calc_method  "Rietveld Refinement"
_computing_structure_refinement
   "GSAS-II (Toby & Von Dreele, J. Appl. Cryst. 46, 544-549, 2013)"
_refine_ls_number_parameters  39
_refine_ls_goodness_of_fit_all  1.711

# OVERALL WEIGHTED R-FACTOR
_refine_ls_wR_factor_obs  0.01739
_refine_ls_matrix_type  full
# GSAS-II edited template follows Phase_Template

#==============================================================================
# 7. CHEMICAL, STRUCTURAL AND CRYSTAL DATA

_chemical_name_common             'Barium Zinc Carbodiimide'
_chemical_formula_structural      BaZn(NCN)2
_cell_measurement_temperature     293

#==============================================================================
# 8. Phase information from GSAS

# phase info for BaZnNCN2 follows
_pd_phase_name  BaZnNCN2
_cell_length_a  11.9532(12)
_cell_length_b  11.9452(12)
_cell_length_c  6.8555(6)
_cell_angle_alpha  90
_cell_angle_beta   90
_cell_angle_gamma  90
_cell_volume  978.86(11)
_exptl_crystal_density_diffrn  3.8374
_symmetry_cell_setting  orthorhombic
_symmetry_space_group_name_H-M  "P b c a"
_symmetry_space_group_name_Hall "-P 2ac 2ab"
loop_
    _space_group_symop_id
    _space_group_symop_operation_xyz
     1  x,y,z
     2  1/2-x,1/2+y,z
     3  x,1/2-y,1/2+z
     4  1/2-x,-y,1/2+z
     5  -x,-y,-z
     6  1/2+x,1/2-y,-z
     7  -x,1/2+y,1/2-z
     8  1/2+x,y,1/2-z

# ATOMIC COORDINATES AND DISPLACEMENT PARAMETERS
loop_ 
   _atom_site_label
   _atom_site_type_symbol
   _atom_site_fract_x
   _atom_site_fract_y
   _atom_site_fract_z
   _atom_site_occupancy
   _atom_site_adp_type
   _atom_site_U_iso_or_equiv
   _atom_site_site_symmetry_multiplicity
Ba     Ba   0.8461(7)   0.8691(8)   0.0296(13)  1.000      Uiso . 8   
Zn     Zn   0.9205(8)   0.1221(9)   0.2838(15)  1.000      Uiso 0.0063(14) 8   
C1     C    0.3684(8)   0.1635(9)   0.6015(12)  1.000      Uiso 0.0053(13) 8   
C2     C    0.6138(9)   0.4244(8)   0.5226(17)  1.000      Uiso 0.0066(13) 8   
N1     N    0.6536(9)   0.4941(6)   0.4170(11)  1.000      Uiso 0.0178(12) 8   
N2     N    0.4190(5)   0.0958(6)   0.5125(9)   1.000      Uiso 0.0113(12) 8   
N3     N    0.3176(7)   0.2436(6)   0.6781(13)  1.000      Uiso 0.0154(16) 8   
N4     N    0.5794(7)   0.3482(6)   0.6276(10)  1.000      Uiso 0.0135(13) 8   

loop_  _atom_type_symbol _atom_type_number_in_cell
        _atom_type_scat_Cromer_Mann_a1 _atom_type_scat_Cromer_Mann_a2 _atom_type_scat_Cromer_Mann_a3
        _atom_type_scat_Cromer_Mann_a4 _atom_type_scat_Cromer_Mann_b1 _atom_type_scat_Cromer_Mann_b2
        _atom_type_scat_Cromer_Mann_b3 _atom_type_scat_Cromer_Mann_b4 _atom_type_scat_Cromer_Mann_c
        _atom_type_scat_length_neutron _atom_type_scat_source
  C       16     2.31       1.02       1.5886     0.865      20.8439    10.2075    0.5687     51.6512    0.2156     0.6648
      https://subversion.xray.aps.anl.gov/pyGSAS/trunk/atmdata.py
  Ba      8      20.3361    19.297     10.888     2.6959     3.216      0.2756     20.2073    167.202    2.7731     0.507
      https://subversion.xray.aps.anl.gov/pyGSAS/trunk/atmdata.py
  N       32     12.2126    3.1322     2.0125     1.1663     0.0057     9.8933     28.9975    0.5826     -11.529    0.936
      https://subversion.xray.aps.anl.gov/pyGSAS/trunk/atmdata.py
  Zn      8      14.0743    7.0318     5.1652     2.41       3.2655     0.2333     10.3163    58.7097    1.3041     0.568
      https://subversion.xray.aps.anl.gov/pyGSAS/trunk/atmdata.py

# Note that Z affects _cell_formula_sum and _weight
_cell_formula_units_Z  8
_chemical_formula_sum  "C2 Ba N4 Zn"
_chemical_formula_weight  282.76

# MOLECULAR GEOMETRY
loop_
   _geom_bond_atom_site_label_1
   _geom_bond_atom_site_label_2
   _geom_bond_distance
   _geom_bond_site_symmetry_1
   _geom_bond_site_symmetry_2
   _geom_bond_publ_flag
  Ba     N1     2.926(13)    1_555    3_564 yes
  Ba     N2     2.841(11)    1_555    4_664 yes
  Ba     N2     2.860(11)    1_555    8_565 yes
  Ba     N3     2.847(12)    1_555    7_655 yes
  Ba     N4     2.907(11)    1_555    2_654 yes
  Ba     N4     2.826(11)    1_555    4_664 yes
  Zn     N1     1.989(12)    1_555    2_645 yes
  Zn     N2     2.056(13)    1_555    8_555 yes
  Zn     N3     2.038(14)    1_555    6_556 yes
  Zn     N4     2.025(13)    1_555    6_556 yes
  C1     N2     1.180(13)    1_555    1_555 yes
  C1     N3     1.249(12)    1_555    1_555 yes
  C2     N1     1.202(14)    1_555    1_555 yes
  C2     N4     1.231(13)    1_555    1_555 yes
  N1     Ba     2.926(13)    1_555    3_565 yes
  N1     Zn     1.989(12)    1_555    2_655 yes
  N1     C2     1.202(14)    1_555    1_555 yes
  N2     Ba     2.841(11)    1_555    4_665 yes
  N2     Ba     2.860(11)    1_555    8_445 yes
  N2     Zn     2.056(13)    1_555    8_455 yes
  N2     C1     1.180(13)    1_555    1_555 yes
  N3     Ba     2.847(12)    1_555    7_645 yes
  N3     Zn     2.038(14)    1_555    6_456 yes
  N3     C1     1.249(12)    1_555    1_555 yes
  N4     Ba     2.907(11)    1_555    2_646 yes
  N4     Ba     2.826(11)    1_555    4_665 yes
  N4     Zn     2.025(13)    1_555    6_456 yes
  N4     C2     1.231(13)    1_555    1_555 yes

loop_
   _geom_angle_atom_site_label_1
   _geom_angle_atom_site_label_2
   _geom_angle_atom_site_label_3
   _geom_angle
   _geom_angle_site_symmetry_1
   _geom_angle_site_symmetry_2
   _geom_angle_site_symmetry_3
   _geom_angle_publ_flag
  N2     C1     N3     172.6(12)     1_555  1_555    1_555 yes
  N1     C2     N4     175.5(13)     1_555  1_555    1_555 yes
_pd_proc_ls_pref_orient_corr
   "March-Dollase correction coef. = 1.000 axis = [0, 0, 1]"
_pd_proc_ls_profile_function
;
Von Dreele-Jorgenson-Windsor function parameters
   alpha, beta-0, beta-1, beta-q, sig-0, sig-1, sig-2, sig-q, X, Y:
    132575.536, 147243.413, 18765.671, -97343.336, -569.697, -4545.414, 7111.475, 3120.055, -110.517, 71.232, 
  Crystallite size in microns with "isotropic" model:
  parameters: Size, G/L mix
    1.000, 1.000, 
  Microstrain, "isotropic" model (10^6^ * delta Q/Q)
    parameters: Mustrain, G/L mix
    1000.000, 1.000, 

;
# GSAS-II edited template follows Instrument_Template
#==============================================================================
# 9. INSTRUMENT CHARACTERIZATION

_pd_instr_location
; POWTEX-detector at POWGEN, SNS, ORNL, USA
;

_diffrn_source                    'neutron spallation source'       

_pd_meas_scan_method              tof       # options are 'step', 'cont',
                                          # 'tof', 'fixed' or
                                          # 'disp' (= dispersive)

# The following two items identify the program(s) used (if appropriate).
_computing_data_reduction         'SNSPowderReduction in Mantid'

# The following items are used to define the size of the instrument.
# Not all distances are appropriate for all instrument types.

_pd_instr_dist_src/spec           60000

# 10. Specimen size and mounting information

_pd_spec_mount_mode               transmission
_pd_spec_shape                    cylinder


_refine_ls_R_F_factor        0.01467
_refine_ls_R_Fsqd_factor     0.02907
_pd_proc_ls_prof_R_factor     0.01377
_pd_proc_ls_prof_wR_factor    0.01739
_gsas_proc_ls_prof_R_B_factor   0.01346
_gsas_proc_ls_prof_wR_B_factor  0.01672
_pd_proc_ls_prof_wR_expected  0.01058
_diffrn_radiation_probe  neutron
_pd_meas_2theta_fixed  90.000
_pd_proc_ls_background_function
;
Background function: "chebyshev-1" function with 3 terms:
    0.4449(23), -0.004(4), 0.0077(11), 
;
_diffrn_ambient_temperature  293
_diffrn_ambient_pressure  100

# STRUCTURE FACTOR TABLE
loop_
   _refln_index_h
   _refln_index_k
   _refln_index_l
   _refln_F_squared_meas
   _refln_F_squared_calc
   _refln_phase_calc
   _refln_d_spacing
   _gsas_i100_meas
  9    4    3    27.0117    28.2452    -180.0  1.07178  10.59  
  4    9    3    32.7346    34.2969    180.0   1.07141  12.82  
  11   1    1    0.6623     0.7006     -0.0    1.06895  0.26   
  10   5    0    246.0985   260.2915   180.0   1.06899  47.74  
  2    11   0    1.1297     1.1976     -0.0    1.06844  0.22   
  8    7    2    15.3194    16.2611    0.0     1.06816  5.93   
  1    11   1    1.3398     1.4215     0.0     1.06827  0.52   
  7    8    2    25.8026    27.4001    -180.0  1.06808  9.98   
  7    7    3    0.0211     0.0225     0.0     1.06731  0.01   
  4    0    6    0.3392     0.3618     -0.0    1.06724  0.07   
  0    4    6    17.5180    18.6951    180.0   1.06715  3.38   
  7    1    5    1.8437     1.9946     -180.0  1.06486  0.70   
  5    5    5    4.2904     4.6450     0.0     1.06473  1.64   
  1    7    5    7.2969     7.9055     0.0     1.06459  2.79   
  4    1    6    6.5605     7.1447     180.0   1.06300  2.49   
  1    4    6    4.4486     4.8451     180.0   1.06292  1.69   
  8    6    3    0.0935     0.0997     -0.0    1.05897  0.03   
  6    8    3    69.0099    73.4953    -0.0    1.05882  25.77  
  3    3    6    2.2666     2.4130     -180.0  1.05878  0.85   
  0    10   3    27.0848    28.7820    -0.0    1.05862  5.05   
  11   2    1    6.7147     6.9459     -0.0    1.05634  2.48   
  6    4    5    8.6623     8.9700     -0.0    1.05643  3.21   
  10   5    1    5.6114     5.7967     0.0     1.05622  2.08   
  4    6    5    12.2542    12.6727    -0.0    1.05632  4.53   
  8    8    0    158.1202   163.2428   180.0   1.05617  29.23  
  10   4    2    2.8463     2.9250     180.0   1.05578  1.05   
  5    10   1    18.0594    18.5658    0.0     1.05581  6.67   
  2    11   1    2.5939     2.6632     0.0     1.05569  0.96   
  4    10   2    8.5556     8.7468     180.0   1.05531  3.15   
  10   1    3    0.1903     0.1940     0.0     1.05504  0.07   
  1    10   3    35.3131    35.7925    -180.0  1.05449  12.97  
  8    4    4    8.5090     8.5690     0.0     1.05380  3.12   
  4    8    4    0.4923     0.4947     0.0     1.05354  0.18   
  7    2    5    2.0313     2.0237     -180.0  1.05239  0.74   
  2    7    5    171.2319   170.3280   -0.0    1.05215  62.35  
  9    6    2    275.2229   272.9178   180.0   1.05157  100.00 
  6    9    2    20.3019    20.1086    -180.0  1.05133  7.37   
  4    2    6    0.3815     0.3768     -0.0    1.05060  0.14   
  2    4    6    8.3747     8.2702     180.0   1.05053  3.03   
  9    0    4    71.8367    70.8193    -180.0  1.04982  12.96  
  9    1    4    20.4816    20.3633    -0.0    1.04579  7.28   
  1    9    4    36.6197    36.5007    180.0   1.04536  12.99  
  8    8    1    51.5462    51.8887    -0.0    1.04386  18.19  
  10   2    3    22.9563    23.2513    180.0   1.04290  8.07   
  2    10   3    1.4829     1.5064     0.0     1.04239  0.52   
  11   3    1    66.6357    67.9554    0.0     1.03627  22.83  
  9    7    1    62.1237    63.3220    0.0     1.03607  21.27  
  11   0    2    0.0346     0.0352     -0.0    1.03585  0.01   
  7    9    1    114.0157   116.1675   -180.0  1.03590  39.01  
  3    11   1    90.9214    92.5901    -0.0    1.03569  31.08  
  9    5    3    36.7254    37.3326    -0.0    1.03494  12.52  
  5    9    3    40.9372    41.5861    180.0   1.03465  13.94  
  9    2    4    7.5168     7.6246     0.0     1.03397  2.55   
  7    6    4    15.1684    15.3808    180.0   1.03380  5.15   
  6    7    4    2.7200     2.7578     -0.0    1.03373  0.92   
  2    9    4    1.8952     1.9208     -0.0    1.03357  0.64   
  7    3    5    79.1424    80.0656    0.0     1.03255  26.73  
  3    7    5    23.4213    23.6860    -180.0  1.03234  7.90   
  11   1    2    23.7339    23.9872    0.0     1.03198  8.00   
  1    11   2    83.9411    84.7413    -180.0  1.03136  28.22  
  5    0    6    189.6818   191.3096   180.0   1.03090  31.83  
  4    3    6    68.9288    69.5134    0.0     1.03085  23.13  
  3    4    6    66.3562    66.9136    -0.0    1.03082  22.26  
  5    1    6    6.8663     6.8247     -0.0    1.02708  2.27   
  1    5    6    38.0868    37.8322    -0.0    1.02696  12.59  
  10   6    0    200.2572   197.1006   180.0   1.02480  32.81  
  6    10   0    8.5132     8.3732     180.0   1.02448  1.39   
  10   3    3    7.6269     7.4982     -180.0  1.02358  2.49   
  3    10   3    2.9069     2.8597     -180.0  1.02312  0.95   
  6    5    5    4.3298     4.3006     180.0   1.02110  1.40   
  5    6    5    0.9473     0.9413     -180.0  1.02105  0.31   
  11   2    2    58.6199    58.4296    -0.0    1.02062  18.90  
  10   5    2    15.8367    15.7978    -180.0  1.02051  5.10   
  4    11   0    355.0065   353.8199   -0.0    1.02063  57.23  
  5    10   2    16.3432    16.3505    180.0   1.02014  5.26   
  2    11   2    2.4839     2.4871     -0.0    1.02003  0.80   
  8    5    4    105.4515   106.6663   0.0     1.01873  33.75  
  5    8    4    0.4997     0.5061     -0.0    1.01853  0.16   
  5    2    6    0.0024     0.0024     -180.0  1.01588  0.00   
  2    5    6    79.1102    81.1467    0.0     1.01577  25.03  
  9    3    4    2.2892     2.3495     -180.0  1.01513  0.72   
  3    9    4    19.8078    20.3298    -0.0    1.01477  6.24   
  10   6    1    5.2342     5.3648     -0.0    1.01354  1.64   
  6    10   1    32.8543    33.6554    -0.0    1.01323  10.29  
  11   4    1    2.0649     2.1055     0.0     1.01001  0.64   
  0    8    5    45.3717    46.2625    0.0     1.00991  7.01   
  4    11   1    13.7182    13.9870    -180.0  1.00950  4.23   
  8    8    2    6.0648     6.1837     -0.0    1.00935  1.87   
  8    7    3    72.6722    74.1127    0.0     1.00870  22.35  
  7    8    3    68.1849    69.5389    -0.0    1.00863  20.97  
  8    1    5    24.5331    25.0452    -0.0    1.00663  7.48   
  7    4    5    64.6129    65.9630    -180.0  1.00656  19.71  
  4    7    5    15.0275    15.3421    0.0     1.00640  4.58   
  1    8    5    136.8577   139.7242   -180.0  1.00633  41.70  
  4    4    6    24.5815    25.0932    -0.0    1.00499  7.45   
  11   3    2    4.1139     4.1940     -180.0  1.00249  1.23   
  9    7    2    26.3264    26.8363    0.0     1.00230  7.89   
  7    9    2    21.7097    22.1283    -180.0  1.00214  6.51   
  3    11   2    75.5606    77.0092    0.0     1.00196  22.63  
  10   4    3    1.0258     1.0408     0.0     0.99825  0.30   
  5    3    6    62.0676    62.9401    180.0   0.99799  18.29  
  3    5    6    5.6489     5.7273     180.0   0.99792  1.66   
  4    10   3    7.4683     7.5709     180.0   0.99785  2.20   
  12   0    0    230.7181   232.9691   -0.0    0.99610  16.87  
  8    2    5    18.4729    18.6521    180.0   0.99608  5.40   
  2    8    5    0.0357     0.0360     0.0     0.99580  0.01   
  0    12   0    269.3843   271.6642   -0.0    0.99544  19.65  
  9    6    3    40.3375    40.6318    -0.0    0.99469  11.73  
  6    9    3    58.4823    58.8930    180.0   0.99448  17.00  
  12   1    0    17.6156    17.7123    -0.0    0.99266  2.54   
  8    9    0    1.0090     1.0143     -180.0  0.99229  0.15   
  6    0    6    32.4728    32.6065    180.0   0.99115  4.66   
  0    6    6    410.5291   412.1181   -180.0  0.99098  58.82  
  9    4    4    41.2327    41.3461    180.0   0.99040  11.79  
  4    9    4    24.9516    25.0019    0.0     0.99010  7.12   
  6    1    6    60.3205    59.8223    0.0     0.98775  17.06  
  1    6    6    3.0757     3.0474     -0.0    0.98760  0.87   
  7    7    4    4.2284     4.1707     180.0   0.98687  1.19   
  0    12   1    2.0542     2.0054     -0.0    0.98511  0.29   
  12   2    0    1.5937     1.5463     0.0     0.98253  0.22   
  12   1    1    6.6681     6.4703     -180.0  0.98241  1.85   
  6    6    5    1.7207     1.6697     -180.0  0.98238  0.48   
  9    8    1    31.0556    30.1443    0.0     0.98213  8.59   
  8    9    1    1.2456     1.2092     180.0   0.98206  0.34   
  10   6    2    50.8925    49.4231    180.0   0.98186  14.05  
  2    12   0    5.4658     5.3075     180.0   0.98191  0.75   
  1    12   1    0.0621     0.0603     -0.0    0.98178  0.02   
  6    10   2    4.0330     3.9192     -180.0  0.98157  1.11   
  10   0    4    19.4705    19.0051    0.0     0.98043  2.67   
  8    6    4    3.9681     3.8763     -180.0  0.98027  1.09   
  6    8    4    0.7680     0.7507     -180.0  0.98014  0.21   
  0    10   4    146.8757   143.6977   0.0     0.97999  20.13  
  8    3    5    14.1704    13.9299    -0.0    0.97920  3.87   
  11   5    1    8.2259     8.0966     -180.0  0.97901  2.25   
  10   7    0    348.7831   343.2436   -0.0    0.97903  47.61  
  3    8    5    175.5674   172.8647   -180.0  0.97896  47.91  
  11   4    2    54.8496    54.1182    0.0     0.97865  14.95  
  5    11   1    48.1582    47.5384    -180.0  0.97858  13.12  
  11   1    3    40.7563    40.3810    -0.0    0.97806  11.08  
  4    11   2    1.5677     1.5518     180.0   0.97819  0.43   
  6    2    6    116.3426   115.5066   -180.0  0.97778  31.60  
  2    6    6    6.5899     6.5492     -0.0    0.97764  1.79   
  1    11   3    1.0658     1.0600     180.0   0.97753  0.29   
  10   1    4    143.6341   143.2501   180.0   0.97714  38.91  
  1    10   4    61.2577    61.2777    180.0   0.97671  16.56  
  7    5    5    14.1872    14.2678    0.0     0.97586  3.82   
  5    7    5    0.3901     0.3925     -180.0  0.97576  0.11   
  5    4    6    164.3878   166.2923   -0.0    0.97447  44.05  
  4    5    6    33.0869    33.4732    -180.0  0.97443  8.86   
  1    1    7    22.5415    22.7884    -0.0    0.97285  6.00   
  12   2    1    65.2877    65.9386    -180.0  0.97259  17.36  
  2    12   1    9.3160     9.3784     -0.0    0.97199  2.47   
  10   7    1    3.7583     3.6819     -180.0  0.96920  0.99   
  7    10   1    45.5758    44.5396    0.0     0.96898  11.94  
  11   2    3    16.6040    16.1183    0.0     0.96837  4.34   
  10   5    3    27.0104    26.1955    180.0   0.96828  7.05   
  5    10   3    36.7814    35.5553    0.0     0.96796  9.59   
  2    11   3    3.3322     3.2182     0.0     0.96787  0.87   
  10   2    4    28.6208    27.5410    0.0     0.96748  7.45   
  2    10   4    42.6607    40.9108    0.0     0.96707  11.09  
  12   3    0    55.9454    53.3824    180.0   0.96632  7.25   
  0    2    7    13.2066    12.6111    0.0     0.96646  1.71   
  2    1    7    2.8505     2.7184     -180.0  0.96333  0.73   
  1    2    7    32.6153    31.1050    -0.0    0.96331  8.35   
  6    3    6    0.6782     0.6526     0.0     0.96180  0.17   
  3    6    6    11.6189    11.1894    -180.0  0.96169  2.95   
  9    5    4    34.9592    33.8021    -0.0    0.96112  8.86   
  5    9    4    0.2689     0.2604     -0.0    0.96088  0.07   
  8    8    3    71.9333    70.6093    0.0     0.95873  18.06  
  12   3    1    8.5597     8.4680     -180.0  0.95687  2.13   
  8    4    5    3.3403     3.3035     -180.0  0.95695  0.83   
  4    8    5    14.7239    14.5717    -180.0  0.95675  3.67   
  12   0    2    0.0927     0.0918     -0.0    0.95653  0.01   
  3    12   1    0.1821     0.1804     -180.0  0.95631  0.05   
  0    12   2    60.4221    59.9473    0.0     0.95594  7.50   
  2    2    7    2.9620     2.9537     0.0     0.95406  0.73   
  12   1    2    6.9092     6.9000     180.0   0.95348  1.70   
  6    11   0    1.0891     1.0877     -0.0    0.95348  0.13   
  9    8    2    9.0884     9.0820     -0.0    0.95323  2.23   
  8    9    2    4.6089     4.6063     180.0   0.95316  1.13   
  11   3    3    22.9643    22.9681    180.0   0.95284  5.62   
  1    12   2    75.1970    75.2000    -180.0  0.95290  18.42  
  9    7    3    0.0953     0.0953     -180.0  0.95268  0.02   
  7    9    3    0.9223     0.9230     0.0     0.95255  0.23   
  3    11   3    6.5775     6.5847     -0.0    0.95239  1.61   
  10   3    4    149.7446   150.0116   -180.0  0.95199  36.55  
  3    10   4    0.1892     0.1896     0.0     0.95162  0.05   
  9    1    5    84.0595    84.3102    -180.0  0.95094  20.42  
  1    9    5    40.0345    40.1610    0.0     0.95061  9.71   
  11   5    2    17.7740    17.8315    0.0     0.95037  4.31   
  5    11   2    6.5639     6.5853     -0.0    0.94998  1.59   
  7    0    6    0.8624     0.8651     180.0   0.94962  0.10   
  3    1    7    9.8802     9.8979     180.0   0.94805  2.37   
  1    3    7    8.2045     8.2188     -0.0    0.94802  1.97   
  7    1    6    0.4542     0.4540     0.0     0.94663  0.11   
  5    5    6    24.5371    24.5193    -180.0  0.94653  5.85   
  1    7    6    111.4800   111.3788   180.0   0.94644  26.58  
  12   4    0    41.8140    41.6446    180.0   0.94492  4.95   
  11   6    1    0.7997     0.7961     180.0   0.94473  0.19   
  12   2    2    10.9334    10.8793    -0.0    0.94450  2.59   
  6    11   1    2.0806     2.0699     -0.0    0.94439  0.49   
  4    12   0    107.7894   107.2376   180.0   0.94442  12.74  
  2    12   2    41.2471    40.9972    0.0     0.94394  9.73   
  9    2    5    14.7455    14.6188    -180.0  0.94202  3.45   
  7    6    5    0.1690     0.1675     -180.0  0.94190  0.04   
  6    7    5    25.3626    25.1419    180.0   0.94185  5.93   
  2    9    5    10.8928    10.7973    0.0     0.94172  2.55   
  10   7    2    0.1233     0.1222     0.0     0.94139  0.03   
  7    10   2    6.6192     6.5598     0.0     0.94119  1.54   
  6    4    6    3.9537     3.9177     -0.0    0.94069  0.92   
  4    6    6    149.8307   148.4660   0.0     0.94061  34.85  
  8    7    4    24.7228    24.4925    0.0     0.93998  5.74   
  7    8    4    22.2371    22.0294    -0.0    0.93993  5.16   
  3    2    7    180.1189   178.3370   -0.0    0.93922  41.65  
  2    3    7    141.8028   140.3968   -180.0  0.93920  32.79  
  7    2    6    0.3274     0.3233     -0.0    0.93784  0.08   
  2    7    6    49.8868    49.2320    180.0   0.93766  11.46  
  12   4    1    22.4361    21.9970    -0.0    0.93607  5.12   
  4    12   1    1.6169     1.5813     180.0   0.93558  0.37   
  10   6    3    0.0376     0.0366     -0.0    0.93508  0.01   
  6    10   3    2.8904     2.8151     -180.0  0.93483  0.66   
  10   8    0    41.5655    40.1055    180.0   0.93315  4.68   
  8    10   0    4.7645     4.5936     -0.0    0.93301  0.54   
  11   4    3    0.1829     0.1756     180.0   0.93231  0.04   
  4    11   3    0.7876     0.7543     0.0     0.93191  0.18   
  10   4    4    4.2624     4.0713     0.0     0.93151  0.95   
  4    10   4    27.1954    25.9144    180.0   0.93119  6.08   
  0    4    7    3.2568     3.0880     -180.0  0.93060  0.36   
  8    5    5    1.4633     1.3857     180.0   0.93046  0.33   
  5    8    5    6.2534     5.9134     -0.0    0.93031  1.39   
  12   3    2    3.1252     2.9484     -0.0    0.93007  0.69   
  9    9    1    0.4815     0.4546     -0.0    0.93014  0.11   
  3    12   2    2.1620     2.0286     -0.0    0.92956  0.48   
  9    6    4    5.6361     5.2294     -180.0  0.92862  1.25   
  6    9    4    3.4344     3.1798     -180.0  0.92845  0.76   
  4    1    7    4.2873     3.9401     180.0   0.92785  0.94   
  9    3    5    0.1968     0.1806     0.0     0.92771  0.04   
  1    4    7    5.7372     5.2690     0.0     0.92779  1.26   
  3    9    5    133.4498   122.0553   -180.0  0.92744  29.34  
  3    3    7    17.5195    15.7391    180.0   0.92503  3.81   
  10   8    1    13.1753    11.8320    180.0   0.92462  2.86   
  8    10   1    0.6452     0.5795     -180.0  0.92449  0.14   
  7    3    6    0.0797     0.0717     180.0   0.92371  0.02   
  3    7    6    34.5384    31.1142    -0.0    0.92356  7.47   
  4    2    7    1.8494     1.7324     -0.0    0.91956  0.39   
  12   5    0    1.8348     1.7207     -0.0    0.91939  0.19   
  2    4    7    0.0001     0.0001     -180.0  0.91952  0.00   
  11   6    2    8.9083     8.3761     180.0   0.91891  1.89   
  6    11   2    0.0671     0.0632     0.0     0.91860  0.01   
  11   0    4    6.3188     5.9621     -0.0    0.91774  0.67   
  6    5    6    0.1673     0.1580     -0.0    0.91549  0.03   
  5    6    6    18.6119    17.5809    -180.0  0.91545  3.88   
  11   1    4    80.4841    76.0358    180.0   0.91504  16.77  
  1    11   4    10.4517    9.8765     -180.0  0.91461  2.17   
  0    12   3    47.6896    45.2529    -0.0    0.91261  4.91   
  12   5    1    0.6464     0.6183     -180.0  0.91123  0.13   
  12   4    2    1.0900     1.0451     -180.0  0.91094  0.22   
  5    12   1    0.6665     0.6398     180.0   0.91081  0.14   
  12   1    3    16.3996    15.7913    180.0   0.91047  3.35   
  4    12   2    42.2075    40.6333    -180.0  0.91049  8.62   
  9    8    3    36.9873    35.6913    -0.0    0.91024  7.54   
  8    9    3    57.4274    55.4479    -0.0    0.91018  11.71  
  1    12   3    41.7214    40.3727    -0.0    0.90996  8.50   
  13   1    1    13.9976    13.7253    0.0     0.90868  2.84   
  9    4    5    1.1051     1.0831     -180.0  0.90873  0.22   
  11   7    1    57.3755    56.3554    -180.0  0.90851  11.61  
  4    9    5    32.7167    32.1395    180.0   0.90850  6.62   
  7    11   1    181.8699   179.0827   180.0   0.90826  36.77  
  2    13   0    164.1937   161.7769   -0.0    0.90819  16.60  
  1    13   1    42.5979    42.0130    -180.0  0.90809  8.61   
  11   5    3    26.0603    25.7818    -180.0  0.90775  5.26   
  8    0    6    73.0717    72.3733    180.0   0.90763  7.37   
  5    11   3    3.2063     3.1813     -0.0    0.90742  0.65   
  0    8    6    0.0001     0.0001     -180.0  0.90740  0.00   
  11   2    4    36.2407    36.0535    -0.0    0.90709  7.29   
  10   5    4    59.4447    59.1718    0.0     0.90702  11.95  
  5    10   4    30.2038    30.1249    -0.0    0.90676  6.07   
  2    11   4    49.6120    49.5089    0.0     0.90668  9.96   
  4    3    7    2.2497     2.2521     -0.0    0.90623  0.45   
  3    4    7    11.0833    11.0968    0.0     0.90621  2.22   
  7    7    5    28.7539    28.8288    0.0     0.90600  5.76   
  9    9    2    17.8467    17.9515    180.0   0.90547  3.56   
  8    1    6    2.6473     2.6702     -180.0  0.90502  0.53   
  7    4    6    30.2953    30.5670    180.0   0.90496  6.04   
  4    7    6    0.0939     0.0948     0.0     0.90485  0.02   
  1    8    6    15.6876    15.8443    180.0   0.90480  3.12   
  5    1    7    0.4682     0.4764     180.0   0.90367  0.09   
  1    5    7    15.4599    15.7398    -180.0  0.90358  3.06   
  12   2    3    0.0011     0.0011     -180.0  0.90264  0.00   
  2    12   3    4.7267     4.8690     0.0     0.90215  0.93   
  13   2    1    0.1358     0.1415     -180.0  0.90089  0.03   
  8    6    5    0.2848     0.2967     -0.0    0.90088  0.06   
  6    8    5    0.2400     0.2503     -180.0  0.90078  0.05   
  0    10   5    8.5226     8.8983     -0.0    0.90066  0.83   
  10   8    2    96.6898    101.1924   180.0   0.90038  18.88  
  8    10   2    38.6448    40.4855    180.0   0.90026  7.54   
  2    13   1    68.5999    71.8258    180.0   0.90033  13.39  
  10   7    3    4.4075     4.6297     0.0     0.89992  0.86   
  7    10   3    0.1901     0.1999     180.0   0.89974  0.04   
  8    8    4    1.6206     1.7112     -180.0  0.89915  0.31   
  10   1    5    24.0781    25.5111    -180.0  0.89845  4.66   
  1    10   5    11.5412    12.2414    -180.0  0.89811  2.23   
  8    2    6    33.4966    35.5606    0.0     0.89732  6.45   
  2    8    6    6.4566     6.8532     -180.0  0.89712  1.24   
  5    2    7    71.1256    75.1786    0.0     0.89601  13.62  
  2    5    7    5.2537     5.5506     -0.0    0.89594  1.01   
  11   3    4    15.6544    16.2849    -0.0    0.89429  2.98   
  9    7    4    1.0346     1.0745     180.0   0.89416  0.20   
  7    9    4    20.7962    21.5720    -0.0    0.89405  3.95   
  3    11   4    0.5139     0.5322     180.0   0.89392  0.10   
  10   2    5    14.0657    14.0907    -180.0  0.89092  2.63   
  12   6    0    0.9058     0.9066     -180.0  0.89082  0.08   
  2    10   5    2.9979     2.9959     180.0   0.89060  0.56   
  6    12   0    3.8740     3.8678     0.0     0.89046  0.36   
  12   3    3    44.2719    44.0855    -180.0  0.89002  8.25   
  3    12   3    42.7138    42.4526    -0.0    0.88957  7.95   
  13   3    1    8.0466     7.9826     180.0   0.88835  1.49   
  4    4    7    0.2970     0.2947     0.0     0.88851  0.06   
  10   9    0    42.9903    42.6507    -0.0    0.88821  3.98   
  13   0    2    4.3871     4.3528     -0.0    0.88808  0.41   
  12   5    2    57.0758    56.6344    180.0   0.88800  10.55  
  3    13   1    14.7527    14.6417    -0.0    0.88782  2.72   
  5    12   2    149.2466   148.1717   0.0     0.88761  27.53  
  6    6    6    11.0400    10.9676    180.0   0.88727  2.03   
  9    5    5    0.4839     0.4823     180.0   0.88595  0.09   
  13   1    2    6.4647     6.4469     -0.0    0.88564  1.18   
  5    9    5    0.6799     0.6778     -180.0  0.88576  0.12   
  11   7    2    43.1694    43.0639    180.0   0.88548  7.89   
  7    11   2    2.3940     2.3891     180.0   0.88525  0.44   
  1    13   2    0.6236     0.6224     -0.0    0.88509  0.11   
  8    3    6    11.9451    11.9262    -180.0  0.88493  2.18   
  3    8    6    43.2826    43.2221    180.0   0.88475  7.88   
  5    3    7    0.0214     0.0214     -180.0  0.88366  0.00   
  3    5    7    19.5661    19.5385    180.0   0.88361  3.54   
  12   6    1    36.5045    36.4445    0.0     0.88340  6.61   
  6    12   1    19.5747    19.5326    180.0   0.88305  3.54   
  7    5    6    9.7814     9.7493     -180.0  0.88246  1.76   
  5    7    6    32.2987    32.1872    -0.0    0.88238  5.82   
  10   9    1    2.5174     2.4999     -180.0  0.88085  0.45   
  9    10   1    8.1285     8.0708     -180.0  0.88079  1.45   
  11   6    3    0.1355     0.1344     -180.0  0.88023  0.02   
  6    11   3    1.2979     1.2868     -0.0    0.87995  0.23   
  10   6    4    3.1243     3.0962     180.0   0.87956  0.56   
  6    10   4    151.2069   149.8229   -180.0  0.87935  26.86  
  10   3    5    19.4099    19.2284    0.0     0.87879  3.44   
  0    6    7    52.5921    52.1003    -180.0  0.87879  4.66   
  13   2    2    0.3285     0.3254     0.0     0.87843  0.06   
  3    10   5    40.8009    40.4201    -180.0  0.87850  7.22   
  8    11   0    242.6841   240.4221   180.0   0.87843  21.47  
  4    13   0    3.9076     3.8713     -180.0  0.87828  0.35   
  2    13   2    65.8716    65.2688    0.0     0.87790  11.63  
  11   4    4    54.5760    54.0865    0.0     0.87725  9.60   
  4    11   4    1.6897     1.6745     -180.0  0.87692  0.30   
  6    1    7    0.2970     0.2943     0.0     0.87653  0.05   
  1    6    7    10.4157    10.3187    180.0   0.87642  1.83   
  12   4    3    61.8214    60.4674    -0.0    0.87322  10.68  
  4    12   3    8.6574     8.4519     180.0   0.87282  1.49   
  13   4    1    16.4428    16.0068    0.0     0.87164  2.82   
  11   8    1    0.5617     0.5468     -180.0  0.87149  0.10   
  8    11   1    5.6038     5.4561     0.0     0.87131  0.96   
  4    13   1    27.5386    26.8192    -180.0  0.87116  4.71   
  6    2    7    4.3241     4.2453     -180.0  0.86954  0.73   
  2    6    7    1.5265     1.4999     -180.0  0.86944  0.26   
  8    7    5    0.9923     0.9759     -180.0  0.86931  0.17   
  7    8    5    25.4697    25.0602    0.0     0.86927  4.32   
  9    9    3    3.9891     3.9569     -0.0    0.86839  0.67   
  8    4    6    5.4366     5.3921     -180.0  0.86840  0.92   
  4    8    6    7.2014     7.1531     0.0     0.86826  1.22   
  5    4    7    0.8188     0.8224     -180.0  0.86721  0.14   
  4    5    7    54.6302    54.8906    0.0     0.86718  9.18   
  13   3    2    27.6261    27.8766    -0.0    0.86679  4.63   
  3    13   2    6.2158     6.3038     -180.0  0.86630  1.04   
  9    0    6    336.1552   341.3436   -0.0    0.86617  28.11  
  10   8    3    17.5058    18.0411    -180.0  0.86390  2.90   
  9    1    6    6.8375     7.0465     180.0   0.86390  1.13   
  8    10   3    7.0866     7.3053     -180.0  0.86379  1.17   
  1    9    6    9.6116     9.9109     180.0   0.86366  1.59   
  10   4    5    2.7173     2.8013     180.0   0.86260  0.45   
  4    10   5    20.6019    21.2233    180.0   0.86234  3.39   
  12   6    2    0.0152     0.0157     -180.0  0.86218  0.00   
  6    12   2    121.3725   124.7720   -180.0  0.86186  19.90  
  12   0    4    12.2277    12.5180    -0.0    0.86121  1.00   
  0    12   4    64.7641    66.0614    -180.0  0.86078  5.28   
  12   7    0    15.6761    15.9087    180.0   0.86027  1.28   
  9    6    5    2.9791     3.0244     180.0   0.86030  0.48   
  6    9    5    5.3707     5.4444     180.0   0.86017  0.87   
  10   9    2    153.9161   155.4069   0.0     0.85981  25.00  
  9    10   2    9.9931     10.0831    -0.0    0.85976  1.62   
  12   1    4    1.6384     1.6373     -180.0  0.85898  0.27   
  9    8    4    40.2594    40.1347    180.0   0.85880  6.51   
  8    9    4    26.7346    26.6344    -180.0  0.85875  4.32   
  1    12   4    13.4779    13.3949    180.0   0.85856  2.18   
  6    3    7    54.0218    53.4743    -0.0    0.85824  8.71   
  3    6    7    55.2210    54.6066    180.0   0.85816  8.90   
  9    2    6    11.9523    11.6920    180.0   0.85720  1.92   
  7    6    6    20.6454    20.1777    -0.0    0.85711  3.31   
  6    7    6    2.1380     2.0889     180.0   0.85707  0.34   
  2    9    6    0.9789     0.9556     0.0     0.85697  0.16   
  0    0    8    40.9830    39.9963    0.0     0.85694  1.64   
  11   5    4    0.0849     0.0827     -0.0    0.85670  0.01   
  5    11   4    67.2713    65.4051    0.0     0.85642  10.75  
  1    0    8    124.9213   121.1800   -0.0    0.85475  9.91   
  14   0    0    98.6643    96.0681    0.0     0.85380  3.89   
  12   7    1    0.1141     0.1112     -0.0    0.85357  0.02   
  7    12   1    7.6575     7.4747     -0.0    0.85330  1.21   
  0    14   0    22.5934    22.0610    0.0     0.85323  0.89   
  12   5    3    2.4726     2.4176     -180.0  0.85295  0.39   
  5    12   3    7.7243     7.5632     0.0     0.85260  1.21   
  1    1    8    2.1653     2.1204     -0.0    0.85257  0.34   
  12   2    4    0.1657     0.1624     180.0   0.85240  0.03   
  2    12   4    4.9359     4.8413     0.0     0.85199  0.77   
  14   1    0    26.7784    26.2752    180.0   0.85163  2.09   
  13   5    1    223.4240   219.2272   -180.0  0.85147  34.90  
  13   4    2    30.1619    29.5902    -180.0  0.85124  4.71   
  11   8    2    3.6433     3.5735     0.0     0.85110  0.57   
  5    13   1    26.3005    25.7945    0.0     0.85106  4.10   
  13   1    3    207.0424   202.9593   0.0     0.85085  32.24  
  8    11   2    10.4691    10.2650    -180.0  0.85094  1.63   
  11   7    3    6.8582     6.7201     -0.0    0.85071  1.07   
  4    13   2    54.4079    53.3266    -0.0    0.85080  8.47   
  7    11   3    36.1377    35.3826    -180.0  0.85050  5.62   
  1    13   3    13.5733    13.2817    180.0   0.85037  2.11   
  10   7    4    0.3136     0.3065     0.0     0.85011  0.05   
  7    10   4    50.6640    49.4713    180.0   0.84996  7.86   
  11   1    5    10.9936    10.7017    0.0     0.84947  1.70   
  1    11   5    5.2832     5.1307     -0.0    0.84913  0.82   
  8    5    6    18.0987    17.4946    0.0     0.84846  2.79   
  5    8    6    13.0048    12.5614    -180.0  0.84835  2.00   
  2    0    8    75.9279    73.3025    0.0     0.84827  5.84   
  0    2    8    4.6849     4.5226     0.0     0.84826  0.36   
  7    1    7    0.6220     0.5979     -180.0  0.84741  0.10   
  5    5    7    30.4401    29.2535    0.0     0.84735  4.66   
  1    7    7    0.8205     0.7884     0.0     0.84728  0.13   
  0    14   1    45.2503    43.4355    0.0     0.84670  3.46   
  9    3    6    4.7211     4.5326     -0.0    0.84637  0.72   
  3    9    6    11.2278    10.7837    180.0   0.84617  1.71   
  2    1    8    20.5869    19.7742    -180.0  0.84614  3.14   
  1    2    8    20.8694    20.0460    0.0     0.84613  3.18   
  14   2    0    15.6229    15.0697    -0.0    0.84521  1.18   
  14   1    1    16.1072    15.5443    0.0     0.84513  2.44   
  10   10   0    7.0849     6.8462     -180.0  0.84494  0.54   
  2    14   0    1.3862     1.3421     0.0     0.84467  0.10   
  13   2    3    8.3600     8.1062     -0.0    0.84445  1.26   
  1    14   1    176.4764   170.9574   0.0     0.84458  26.68  
  2    13   3    3.9689     3.8607     180.0   0.84398  0.60   
  11   2    5    33.1320    32.3608    0.0     0.84310  4.97   
  6    4    7    0.8609     0.8407     0.0     0.84315  0.13   
  10   5    5    0.0801     0.0783     0.0     0.84304  0.01   
  4    6    7    26.6914    26.0707    0.0     0.84309  4.01   
  5    10   5    0.9817     0.9592     180.0   0.84283  0.15   
  2    11   5    56.1387    54.8567    180.0   0.84277  8.42   
  12   3    4    4.3564     4.2419     180.0   0.84175  0.65   
  3    12   4    43.3886    42.1120    180.0   0.84137  6.46   
  7    2    7    42.9078    41.5215    -180.0  0.84109  6.38   
  2    7    7    151.7158   146.5998   -0.0    0.84096  22.55  
  2    2    8    3.7717     3.5912     180.0   0.83984  0.56   
  14   2    1    11.3328    10.6737    -180.0  0.83886  1.67   
  10   10   1    0.2202     0.2070     -180.0  0.83859  0.03   
  2    14   1    1.5879     1.4906     -180.0  0.83833  0.23   
  3    0    8    101.9236   95.5932    0.0     0.83779  7.46   
  8    8    5    0.8499     0.8014     -180.0  0.83671  0.12   
  3    1    8    12.4290    11.8492    -180.0  0.83573  1.80   
  1    3    8    17.3988    16.5918    -0.0    0.83571  2.52   
  14   3    0    38.1685    36.8159    -0.0    0.83483  2.75   
  11   9    1    79.9320    77.3666    0.0     0.83455  11.52  
  12   7    2    2.7407     2.6578     -0.0    0.83439  0.39   
  9    11   1    11.2661    10.9189    0.0     0.83444  1.62   
  6    13   0    3.3674     3.2656     180.0   0.83439  0.24   
  13   3    3    87.1787    84.8285    180.0   0.83409  12.54  
  7    12   2    32.5474    31.6562    180.0   0.83413  4.68   
  3    13   3    43.0353    42.0636    -0.0    0.83366  6.18   
  11   6    4    0.6761     0.6621     180.0   0.83345  0.10   
  6    11   4    36.6921    36.0017    180.0   0.83322  5.25   
  11   3    5    50.4733    49.6738    -180.0  0.83279  7.21   
  9    7    5    2.4844     2.4467     -180.0  0.83268  0.35   
  7    9    5    101.5973   100.1029   0.0     0.83260  14.51  
  13   5    2    107.4193   105.9307   180.0   0.83243  15.33  
  3    11   5    6.4774     6.3857     0.0     0.83249  0.92   
  5    13   2    2.2277     2.2004     0.0     0.83204  0.32   
  9    4    6    142.3262   140.6449   180.0   0.83188  20.25  
  4    9    6    53.9571    53.3425    180.0   0.83171  7.67   
  7    3    7    11.2398    11.1188    0.0     0.83085  1.59   
  3    7    7    31.1512    30.8138    180.0   0.83075  4.41   
  12   6    3    2.9638     2.9282     180.0   0.82999  0.42   
  7    7    6    8.7149     8.6060     -0.0    0.82979  1.23   
  6    12   3    17.3471    17.1263    180.0   0.82970  2.44   
  3    2    8    0.0636     0.0628     180.0   0.82966  0.01   
  2    3    8    13.5598    13.3854    -0.0    0.82965  1.91   
  14   3    1    0.1334     0.1313     180.0   0.82870  0.02   
  13   6    1    0.0045     0.0044     -180.0  0.82863  0.00   
  12   8    0    240.5616   236.7300   -0.0    0.82864  16.85  
  14   0    2    19.4705    19.1511    -0.0    0.82849  1.36   
  8    12   0    5.5013     5.4099     0.0     0.82842  0.38   
  6    13   1    0.3772     0.3708     -180.0  0.82828  0.05   
  3    14   1    152.8339   150.1890   0.0     0.82821  21.37  
  10   9    3    15.4137    15.1315    -0.0    0.82787  2.15   
  0    14   2    63.5151    62.3695    -0.0    0.82797  4.43   
  9    10   3    2.4577     2.4124     -180.0  0.82782  0.34   
  12   4    4    47.6108    46.6894    -180.0  0.82749  6.63   
  4    12   4    24.9549    24.4527    0.0     0.82715  3.47   
  14   1    2    0.3233     0.3165     -180.0  0.82650  0.04   
  10   0    6    90.4113    88.4790    -0.0    0.82595  6.25   
  1    14   2    20.0543    19.6258    -0.0    0.82599  2.77   
  8    6    6    0.0143     0.0140     0.0     0.82585  0.00   
  6    8    6    8.8278     8.6391     0.0     0.82578  1.22   
  0    10   6    6.2475     6.1140     180.0   0.82568  0.43   
  6    5    7    5.5524     5.4349     180.0   0.82486  0.76   
  5    6    7    29.1925    28.5749    -180.0  0.82483  4.01   
  10   1    6    78.6913    76.9811    -180.0  0.82398  10.78  
  4    0    8    28.6189    27.9831    -180.0  0.82374  1.96   
  1    10   6    0.0113     0.0110     0.0     0.82372  0.00   
  0    4    8    232.6535   227.4609   -180.0  0.82370  15.91  
  9    9    4    0.1653     0.1614     0.0     0.82338  0.02   
  12   8    1    34.4144    33.4852    180.0   0.82265  4.68   
  8    12   1    0.0236     0.0229     180.0   0.82244  0.00   
  4    1    8    4.2184     4.0742     0.0     0.82179  0.57   
  1    4    8    34.2541    33.0690    -180.0  0.82175  4.64   
  14   4    0    177.6603   169.7350   180.0   0.82091  11.99  
  10   6    5    2.2239     2.1230     0.0     0.82085  0.30   
  14   2    2    8.2884     7.8872     -180.0  0.82063  1.12   
  6    10   5    17.9630    17.1074    -0.0    0.82069  2.42   
  10   10   2    8.1038     7.6830     0.0     0.82038  1.09   
  4    14   0    45.5044    43.1810    -180.0  0.82044  3.06   
  13   4    3    2.1971     2.0777     0.0     0.82021  0.30   
  11   8    3    19.1819    18.1045    0.0     0.82009  2.58   
  2    14   2    13.4495    12.7028    180.0   0.82013  1.81   
  8    11   3    0.1555     0.1465     -0.0    0.81994  0.02   
  3    3    8    8.8850     8.3532     180.0   0.81983  1.19   
  4    13   3    12.1705    11.4390    180.0   0.81982  1.63   
  10   8    4    10.7378    10.0512    -180.0  0.81955  1.44   
  8    10   4    32.0944    30.0007    -180.0  0.81945  4.30   
  11   4    5    1.3544     1.2575     -0.0    0.81898  0.18   
  0    8    7    7.3129     6.7855     180.0   0.81893  0.49   
  4    11   5    8.1894     7.5782     180.0   0.81871  1.09   
  10   2    6    13.4431    12.3721    0.0     0.81816  1.79   
  2    10   6    41.7490    38.3571    0.0     0.81791  5.55   
  8    1    7    15.0173    13.7727    -0.0    0.81717  1.99   
  7    4    7    11.8829    10.8986    -180.0  0.81713  1.57   
  4    7    7    4.1295     3.7881     0.0     0.81705  0.55   
  1    8    7    13.9717    12.8181    -180.0  0.81701  1.85   
  11   9    2    32.9094    30.2546    0.0     0.81659  4.35   
  9    11   2    0.6441     0.5926     0.0     0.81649  0.09   
  4    2    8    0.9449     0.8735     -0.0    0.81602  0.12   
  2    4    8    0.0168     0.0156     -0.0    0.81599  0.00   
  14   4    1    3.2396     3.0369     -0.0    0.81509  0.42   
  4    14   1    13.4449    12.7056    -180.0  0.81463  1.76   
  9    5    6    15.0388    14.2952    -0.0    0.81430  1.96   
  5    9    6    63.7093    60.7088    -0.0    0.81416  8.32   
  8    2    7    98.4560    96.2466    180.0   0.81149  12.69  
  2    8    7    2.6126     2.5545     0.0     0.81134  0.34   
  14   3    2    1.5813     1.5464     0.0     0.81112  0.20   
  13   6    2    62.4382    61.0608    -0.0    0.81105  8.03   
  6    13   2    11.0424    10.7987    -180.0  0.81072  1.42   
  3    14   2    20.1998    19.7536    -0.0    0.81065  2.59   
  13   0    4    38.3817    37.5290    0.0     0.81024  2.46   
  12   5    4    27.4600    26.8496    -180.0  0.81018  3.52   
  5    12   4    8.0090     7.8310     0.0     0.80988  1.02   
  10   3    6    3.1714     3.1083     -180.0  0.80873  0.40   
  13   1    4    5.0460     4.9546     0.0     0.80838  0.64   
  3    10   6    0.0000     0.0000     0.0     0.80851  0.00   
  11   7    4    14.2706    14.0230    -0.0    0.80827  1.81   
  7    11   4    5.7054     5.6137     180.0   0.80809  0.72   
  1    13   4    0.1566     0.1542     -180.0  0.80797  0.02   
  5    0    8    122.9180   122.7896   -180.0  0.80668  7.73   
  4    3    8    6.2641     6.2594     180.0   0.80666  0.79   
  3    4    8    15.0602    15.0521    180.0   0.80664  1.89   
  12   8    2    4.5784     4.6448     0.0     0.80544  0.57   
  0    12   5    0.1099     0.1114     -0.0    0.80553  0.01   
  8    12   2    6.1146     6.2160     -0.0    0.80524  0.76   
  12   7    3    2.0554     2.0922     180.0   0.80511  0.26   
  7    12   3    2.9682     3.0277     0.0     0.80487  0.37   
  5    1    8    7.1277     7.2721     0.0     0.80485  0.89   
  1    5    8    33.0339    33.7193    0.0     0.80479  4.12   
  12   1    5    38.6395    39.6123    180.0   0.80406  4.80   
  14   5    0    61.9134    63.4844    -0.0    0.80400  3.84   
  6    6    7    0.5470     0.5608     0.0     0.80404  0.07   
  13   7    1    105.2817   107.9964   180.0   0.80387  13.06  
  9    8    5    8.2565     8.4686     0.0     0.80390  1.02   
  8    9    5    23.6540    24.2646    -0.0    0.80386  2.93   
  10   11   0    27.6147    28.3337    180.0   0.80377  1.71   
  1    12   5    0.3664     0.3760     0.0     0.80371  0.05   
  7    13   1    0.5981     0.6139     180.0   0.80358  0.07   
  13   5    3    105.3100   108.0942   180.0   0.80335  13.03  
  13   2    4    18.2697    18.7420    -180.0  0.80289  2.26   
  5    13   3    0.3656     0.3752     0.0     0.80300  0.05   
  2    13   4    10.1893    10.4400    0.0     0.80249  1.26   
  8    3    7    21.5982    22.1118    -180.0  0.80229  2.66   
  11   5    5    0.0670     0.0686     -180.0  0.80218  0.01   
  3    8    7    11.5136    11.7801    -180.0  0.80216  1.42   
  5    11   5    8.9194     9.1164     180.0   0.80195  1.10   
  8    7    6    6.7323     6.8551     -0.0    0.80133  0.82   
  7    8    6    20.0397    20.4003    0.0     0.80129  2.45   
  7    5    7    94.8483    95.9588    -0.0    0.80045  11.57  
  5    7    7    2.4418     2.4692     -0.0    0.80039  0.30   
  5    2    8    20.0897    20.1635    -180.0  0.79942  2.44   
  2    5    8    0.1430     0.1434     180.0   0.79937  0.02   
  0    14   3    1.1309     1.1343     -180.0  0.79933  0.07   
  12   2    5    50.9942    50.9206    -0.0    0.79865  6.16   
  14   5    1    0.4422     0.4413     0.0     0.79853  0.05   
  14   4    2    6.4463     6.4274     -0.0    0.79834  0.78   
  11   10   1    1.2041     1.2006     -180.0  0.79835  0.15   
  10   11   1    4.8288     4.8139     -180.0  0.79830  0.58   
  2    12   5    2.8815     2.8727     -180.0  0.79831  0.35   
  14   1    3    16.6105    16.5434    -0.0    0.79801  2.00   
  5    14   1    26.8934    26.7929    -180.0  0.79812  3.24   
  4    14   2    32.1380    32.0002    180.0   0.79791  3.87   
  1    14   3    0.0013     0.0013     0.0     0.79755  0.00   
  10   7    5    12.3896    12.3642    180.0   0.79676  1.48   
  12   9    0    145.0921   144.8637   -0.0    0.79669  8.68   
  7    10   5    7.4270     7.4180     -0.0    0.79664  0.89   
  10   4    6    28.1577    28.2805    0.0     0.79606  3.36   
  4    10   6    0.0101     0.0102     -180.0  0.79586  0.00   
  9    6    6    7.2341     7.4468     0.0     0.79425  0.86   
  6    9    6    0.0095     0.0098     0.0     0.79415  0.00   
  13   3    4    20.9556    21.6336    180.0   0.79397  2.47   
  4    4    8    43.9366    45.3089    0.0     0.79409  5.19   
  3    13   4    46.9978    48.6488    -0.0    0.79359  5.54   
  14   2    3    28.6096    29.6362    -0.0    0.79273  3.36   
  10   10   3    0.2106     0.2180     180.0   0.79250  0.02   
  2    14   3    5.6982     5.8878     -180.0  0.79228  0.67   
  12   9    1    33.6784    34.4760    -180.0  0.79136  3.92   
  9    12   1    0.6348     0.6487     0.0     0.79122  0.07   
  5    3    8    26.8304    27.2199    180.0   0.79062  3.11   
  3    5    8    12.5403    12.7170    -180.0  0.79058  1.46   
  12   6    4    11.0884    11.2253    -180.0  0.79043  1.29   
  6    12   4    30.4870    30.7855    -180.0  0.79018  3.53   
  15   1    1    9.5342     9.5990     0.0     0.78982  1.10   
  12   3    5    1.3682     1.3780     -0.0    0.78987  0.16   
  8    4    7    1.5147     1.5261     0.0     0.78992  0.18   
  4    8    7    2.7405     2.7589     -0.0    0.78980  0.32   
  3    12   5    30.5892    30.7465    0.0     0.78956  3.53   
  2    15   0    120.2875   120.8062   180.0   0.78937  6.94   
  1    15   1    72.1096    72.4027    180.0   0.78930  8.32   
  11   9    3    1.9886     1.9955     180.0   0.78908  0.23   
  9    11   3    0.5573     0.5592     -180.0  0.78899  0.06   
  10   9    4    3.8275     3.8410     0.0     0.78860  0.44   
  9    10   4    6.0207     6.0422     0.0     0.78856  0.69   
  13   7    2    0.0008     0.0008     0.0     0.78779  0.00   
  7    13   2    0.0081     0.0081     0.0     0.78751  0.00   
  11   0    6    64.8543    65.3832    -0.0    0.78741  3.70   
  6    0    8    189.8388   191.5898   -180.0  0.78720  10.83  
  0    6    8    5.0414     5.0900     -0.0    0.78712  0.29   
  9    1    7    37.7212    38.1814    -180.0  0.78652  4.29   
  1    9    7    123.0656   124.6362   0.0     0.78634  13.98  
  11   1    6    10.2942    10.4345    -0.0    0.78571  1.17   
  6    1    8    10.6122    10.7559    180.0   0.78550  1.20   
  1    11   6    45.3158    45.9263    -0.0    0.78544  5.12   
  1    6    8    55.5304    56.2775    0.0     0.78542  6.28   
  15   2    1    0.4399     0.4450     180.0   0.78469  0.05   
  14   6    0    161.3826   163.2622   -0.0    0.78469  9.09   
  6    14   0    0.1075     0.1086     0.0     0.78432  0.01   
  14   3    3    4.6166     4.6612     0.0     0.78414  0.52   
  13   6    3    2.6171     2.6418     180.0   0.78408  0.29   
  2    15   1    73.0192    73.7388    -0.0    0.78419  8.21   
  6    13   3    10.0923    10.1776    -0.0    0.78378  1.13   
  3    14   3    1.6543     1.6680     0.0     0.78372  0.19   
  11   6    5    6.3130     6.3581     -180.0  0.78300  0.71   
  14   5    2    58.2370    58.6593    0.0     0.78276  6.50   
  6    11   5    0.2016     0.2030     -0.0    0.78281  0.02   
  8    13   0    0.2920     0.2941     -0.0    0.78270  0.02   
  11   10   2    78.9629    79.5545    -0.0    0.78259  8.80   
  10   11   2    1.2149     1.2241     -0.0    0.78254  0.14   
  5    14   2    4.0103     4.0424     0.0     0.78237  0.45   
  13   4    4    2.6201     2.6447     -0.0    0.78197  0.29   
  11   8    4    6.0922     6.1524     180.0   0.78186  0.68   
  8    11   4    0.0889     0.0899     -180.0  0.78174  0.01   
  4    13   4    1.8344     1.8546     0.0     0.78163  0.20   
  9    2    7    159.7886   161.6892   -180.0  0.78146  17.71  
  7    6    7    4.9501     5.0109     0.0     0.78139  0.55   
  6    7    7    27.9040    28.2510    180.0   0.78136  3.09   
  2    9    7    55.5939    56.3069    -180.0  0.78129  6.15   
  11   2    6    1.7409     1.7691     -0.0    0.78066  0.19   
  10   5    6    19.5343    19.8553    180.0   0.78061  2.16   
  6    2    8    0.7679     0.7811     -0.0    0.78046  0.08   
  5    10   6    10.3576    10.5362    -0.0    0.78045  1.14   
  2    11   6    22.2199    22.6080    -0.0    0.78040  2.45   
  2    6    8    3.9046     3.9730     -180.0  0.78038  0.43   
  14   6    1    8.2968     8.4656     0.0     0.77960  0.91   
  6    14   1    2.1043     2.1485     0.0     0.77924  0.23   
  12   8    3    57.0101    58.2221    180.0   0.77900  6.24   
  8    12   3    11.1312    11.3687    -180.0  0.77883  1.22   
  5    4    8    8.5252     8.7071     0.0     0.77877  0.93   
  4    5    8    70.8670    72.3789    -0.0    0.77875  7.74   
  12   4    5    0.4282     0.4370     -0.0    0.77805  0.05   
  13   8    1    25.1945    25.7048    -180.0  0.77788  2.74   
  4    12   5    0.2435     0.2484     180.0   0.77777  0.03   
  8    13   1    31.7388    32.3623    0.0     0.77765  3.45   
  15   3    1    0.0154     0.0156     -0.0    0.77636  0.00   
  15   0    2    11.2107    11.3639    0.0     0.77618  0.60   
  12   9    2    24.1542    24.4643    0.0     0.77601  2.60   
  9    12   2    53.1155    53.7641    180.0   0.77587  5.72   
  3    15   1    17.2389    17.4509    0.0     0.77589  1.86   
  8    8    6    19.7363    19.9530    180.0   0.77558  2.12   
  8    5    7    59.6175    60.1303    -180.0  0.77482  6.38   
  5    8    7    5.2041     5.2481     0.0     0.77473  0.56   
  15   1    2    21.8435    22.0234    -0.0    0.77455  2.34   
  9    9    5    0.1447     0.1459     -180.0  0.77463  0.02   
  1    15   2    5.2937     5.3375     -0.0    0.77406  0.56   
  9    3    7    4.1767     4.2194     180.0   0.77323  0.44   
  3    9    7    21.8620    22.0972    -180.0  0.77307  2.32   
  14   4    3    3.0583     3.0962     -0.0    0.77257  0.32   
  11   3    6    0.0116     0.0118     0.0     0.77245  0.00   
  9    7    6    5.6545     5.7275     -0.0    0.77237  0.60   
  7    9    6    19.9021    20.1619    -0.0    0.77230  2.10   
  6    3    8    14.6103    14.8022    0.0     0.77226  1.54   
  3    11   6    0.0592     0.0600     -0.0    0.77221  0.01   
  3    6    8    7.2476     7.3436     -0.0    0.77220  0.77   
  4    14   3    3.0802     3.1211     -180.0  0.77218  0.33   
  10   8    5    0.1080     0.1094     0.0     0.77144  0.01   
  8    10   5    33.1988    33.6083    -0.0    0.77136  3.49   
  15   2    2    96.0967    95.3045    -180.0  0.76971  10.02  
  4    15   0    4.4635     4.4066     180.0   0.76949  0.23   
  2    15   2    9.8796     9.6984     -0.0    0.76924  1.03   
  12   7    4    3.5335     3.4371     0.0     0.76885  0.37   
  7    12   4    3.2957     3.1903     0.0     0.76865  0.34   
  13   5    4    1.2746     1.2011     -0.0    0.76731  0.13   
  5    13   4    51.5830    48.4346    180.0   0.76701  5.30   
  7    0    8    19.8889    18.6410    -180.0  0.76591  1.02   
  15   4    1    0.4280     0.4043     -180.0  0.76513  0.04   
  12   10   0    10.6086    10.0385    -0.0    0.76502  0.54   
  14   6    2    0.0894     0.0847     0.0     0.76490  0.01   
  10   12   0    10.0116    9.4865     -0.0    0.76493  0.51   
  4    15   1    4.1625     3.9584     -180.0  0.76469  0.42   
  6    14   2    33.3728    31.8025    -0.0    0.76456  3.39   
  7    1    8    0.0809     0.0774     0.0     0.76434  0.01   
  14   0    4    4.2147     4.0395     180.0   0.76422  0.21   
  5    5    8    24.4207    23.3796    180.0   0.76429  2.48   
  1    7    8    15.0170    14.3891    180.0   0.76424  1.52   
  0    14   4    2.9623     2.8593     180.0   0.76381  0.15   
  12   5    5    3.4813     3.3720     0.0     0.76361  0.35   
  14   7    0    57.1666    55.4158    -180.0  0.76356  2.89   
  11   11   1    35.6188    34.6524    -0.0    0.76335  3.59   
  13   8    2    16.9366    16.4959    -180.0  0.76328  1.71   
  5    12   5    21.1356    20.5586    0.0     0.76336  2.13   
  13   7    3    0.9375     0.9174     -0.0    0.76300  0.09   
  8    13   2    9.7241     9.5056     180.0   0.76306  0.98   
  10   6    6    0.0010     0.0010     -0.0    0.76290  0.00   
  14   1    4    59.9675    59.0044    0.0     0.76266  6.03   
  6    10   6    107.1889   105.2927   -180.0  0.76277  10.78  
  7    13   3    18.5601    18.2363    180.0   0.76275  1.87   
  1    14   4    8.3199     8.2413     180.0   0.76226  0.83   
  13   1    5    138.1319   137.1807   0.0     0.76210  13.85  
  9    4    7    0.0013     0.0013     0.0     0.76213  0.00   
  11   7    5    2.5008     2.4878     180.0   0.76201  0.25   
  4    9    7    0.6872     0.6837     -180.0  0.76200  0.07   
  15   3    2    1.1781     1.1752     0.0     0.76184  0.12   
  7    11   5    24.0449    23.9819    -180.0  0.76186  2.41   
  1    13   5    7.1437     7.1375     -0.0    0.76176  0.71   
  11   4    6    17.9923    18.0974    -180.0  0.76139  1.80   
  3    15   2    13.5403    13.6184    0.0     0.76140  1.35   
  6    4    8    0.6952     0.7019     0.0     0.76120  0.07   
  4    11   6    16.2647    16.4289    -0.0    0.76117  1.62   
  4    6    8    0.9380     0.9478     0.0     0.76116  0.09   
  7    7    7    48.0641    49.2298    -0.0    0.76052  4.78   
  12   10   1    0.1285     0.1323     -180.0  0.76030  0.01   
  10   12   1    0.0214     0.0221     -180.0  0.76021  0.00   
  7    2    8    6.6981     6.9995     0.0     0.75969  0.66   
  2    7    8    0.7636     0.7998     -0.0    0.75960  0.08   
  14   7    1    5.2846     5.6372     0.0     0.75887  0.52   
  1    1    9    0.2452     0.2629     -180.0  0.75865  0.02   
  7    14   1    5.1690     5.5538     180.0   0.75857  0.51   
  14   5    3    24.2809    26.1714    0.0     0.75843  2.39   
  11   10   3    1.8790     2.0321     180.0   0.75828  0.18   
  10   11   3    13.1971    14.2854    -180.0  0.75823  1.30   
  14   2    4    0.3987     0.4332     -180.0  0.75804  0.04   
  5    14   3    2.6696     2.8988     180.0   0.75808  0.26   
  10   10   4    28.2305    30.7867    0.0     0.75785  2.77   
  2    14   4    12.0996    13.2379    -180.0  0.75765  1.18   
  13   2    5    18.7093    20.5160    0.0     0.75749  1.83   
  8    6    7    0.0003     0.0003     0.0     0.75749  0.00   
  6    8    7    6.3102     6.9255     -180.0  0.75743  0.62   
  0    10   7    107.9585   118.5925   -0.0    0.75736  5.28   
  2    13   5    0.7362     0.8104     -0.0    0.75716  0.07   
  10   1    7    0.0251     0.0277     -0.0    0.75604  0.00   
  1    10   7    3.0238     3.3289     -180.0  0.75584  0.29   
  0    2    9    0.7049     0.7742     -180.0  0.75561  0.03   
  11   9    4    46.1810    50.1628    180.0   0.75486  4.46   
  9    11   4    20.7129    22.4666    180.0   0.75478  2.00   
  2    1    9    64.1421    68.6959    180.0   0.75411  6.16   
  1    2    9    19.5986    20.9876    -0.0    0.75410  1.88   
  12   9    3    22.8987    23.7573    -180.0  0.75228  2.18   
  9    12   3    60.9920    63.1693    180.0   0.75216  5.80   
  7    3    8    12.6345    13.0792    0.0     0.75212  1.20   
  3    7    8    35.5472    36.7601    0.0     0.75204  3.38   
  10   2    7    5.0062     5.1476     180.0   0.75154  0.47   
  15   5    1    2.6578     2.7291     -0.0    0.75138  0.25   
  13   9    1    2.9492     3.0256     0.0     0.75127  0.28   
  15   4    2    7.3077     7.4943     -180.0  0.75122  0.69   
  2    10   7    5.4964     5.6421     180.0   0.75135  0.52   
  9    13   1    0.0047     0.0048     -0.0    0.75110  0.00   
  15   1    3    2.1136     2.1641     -0.0    0.75096  0.20   
  5    15   1    52.5939    53.8577    -0.0    0.75099  4.97   
  12   0    6    27.5821    28.2257    -0.0    0.75084  1.30   
  4    15   2    2.0827     2.1311     -0.0    0.75081  0.20   
  14   3    4    33.3043    34.0555    0.0     0.75053  3.14   
  13   6    4    0.2486     0.2542     180.0   0.75047  0.02   
  0    12   6    1.1123     1.1374     0.0     0.75055  0.05   
  1    15   3    2.2700     2.3211     -180.0  0.75051  0.21   
  6    13   4    0.0009     0.0009     -180.0  0.75021  0.00   
  3    14   4    7.4043     7.5729     -0.0    0.75015  0.70   
  13   3    5    0.4453     0.4556     -180.0  0.74999  0.04   
  3    13   5    0.5611     0.5750     0.0     0.74967  0.05   
  2    2    9    1.4054     1.4404     -180.0  0.74964  0.13   
  11   11   2    0.5209     0.5342     -180.0  0.74954  0.05   
  12   1    6    24.2598    24.9094    0.0     0.74936  2.27   
  9    8    6    48.3077    49.6470    -0.0    0.74923  4.52   
  8    9    6    5.9819     6.1493     -0.0    0.74920  0.56   
  1    12   6    0.3479     0.3580     180.0   0.74907  0.03   
  9    5    7    0.3291     0.3402     0.0     0.74854  0.03   
  5    9    7    55.7105    57.6489    -180.0  0.74843  5.19   
  11   5    6    5.3368     5.5517     -0.0    0.74784  0.50   
  6    5    8    0.8748     0.9114     -0.0    0.74766  0.08   
  5    11   6    38.6389    40.2588    180.0   0.74765  3.59   
  5    6    8    29.6578    30.9045    -180.0  0.74764  2.75   
  16   0    0    1.9369     2.0271     180.0   0.74708  0.04   
  12   6    5    5.3665     5.6194     180.0   0.74700  0.50   
  6    12   5    3.4531     3.6210     0.0     0.74679  0.32   
  12   10   2    35.3018    37.0526    -0.0    0.74665  3.26   
  3    1    9    0.5514     0.5785     180.0   0.74671  0.05   
  1    3    9    1.5909     1.6693     0.0     0.74670  0.15   
  15   2    3    5.3910     5.6620     -180.0  0.74654  0.50   
  10   12   2    17.3378    18.2073    0.0     0.74656  1.60   
  0    16   0    5.9380     6.2352     -0.0    0.74658  0.14   
  12   8    4    7.4206     7.8162     0.0     0.74602  0.68   
  2    15   3    57.4765    60.5122    -0.0    0.74611  5.29   
  8    12   4    0.3816     0.4022     0.0     0.74586  0.04   
  16   1    0    6.4372     6.7921     -0.0    0.74562  0.30   
  10   9    5    1.1214     1.1838     -0.0    0.74546  0.10   
  9    10   5    8.6482     9.1308     -0.0    0.74542  0.79   
  14   7    2    5.3521     5.6527     -180.0  0.74529  0.49   
  12   2    6    22.0871    23.3372    -180.0  0.74497  2.02   
  7    14   2    1.2247     1.2940     180.0   0.74501  0.11   
  2    12   6    4.5793     4.8376     0.0     0.74470  0.42   
  10   3    7    2.5534     2.6927     180.0   0.74421  0.23   
  3    10   7    0.0023     0.0024     -0.0    0.74403  0.00   
  10   7    6    14.1551    14.8211    -0.0    0.74344  1.28   
  8    0    8    1.9594     2.0494     -0.0    0.74336  0.09   
  7    10   6    1.5939     1.6667     -0.0    0.74334  0.14   
  0    8    8    37.7424    39.4071    180.0   0.74324  1.71   
  3    2    9    32.5802    33.5007    0.0     0.74238  2.94   
  2    3    9    29.7261    30.5600    -180.0  0.74237  2.68   
  14   6    3    2.6966     2.7601     180.0   0.74215  0.24   
  0    16   1    12.8246    13.1366    180.0   0.74219  0.58   
  8    1    8    0.8916     0.9083     -0.0    0.74193  0.08   
  7    4    8    0.1994     0.2030     -0.0    0.74190  0.02   
  6    14   3    22.7060    23.0910    0.0     0.74185  2.04   
  4    7    8    74.0370    75.2736    -180.0  0.74183  6.66   
  1    8    8    8.1801     8.3117     -0.0    0.74180  0.74   
  16   2    0    65.8301    66.2075    180.0   0.74130  2.95   
  16   1    1    0.4420     0.4441     0.0     0.74125  0.04   
  14   8    0    41.1138    41.2601    -0.0    0.74119  1.84   
  8    14   0    43.5723    43.5354    0.0     0.74093  1.95   
  2    16   0    51.9581    51.8202    180.0   0.74082  2.33   
  13   8    3    0.0889     0.0885     -180.0  0.74067  0.01   
  1    16   1    0.0440     0.0439     -180.0  0.74076  0.00   
  8    13   3    11.2271    11.1457    -0.0    0.74047  1.00   
  14   4    4    1.5632     1.5501     -180.0  0.74037  0.14   
  4    14   4    1.7213     1.7025     180.0   0.74002  0.15   
  13   4    5    4.7439     4.6891     180.0   0.73985  0.42   
  11   8    5    8.8863     8.7820     0.0     0.73976  0.79   
  8    11   5    6.6716     6.5931     -0.0    0.73965  0.59   
  4    13   5    0.7886     0.7794     -180.0  0.73956  0.07   
  15   3    3    0.3812     0.3770     -0.0    0.73936  0.03   
  6    15   0    0.6697     0.6620     180.0   0.73946  0.03   
  3    15   3    31.1423    30.9013    -180.0  0.73895  2.76   
  8    7    7    3.3954     3.3948     -180.0  0.73843  0.30   
  7    8    7    3.5174     3.5186     0.0     0.73840  0.31   
  15   5    2    31.4347    31.5693    180.0   0.73820  2.77   
  13   9    2    6.9158     6.9610     -0.0    0.73809  0.61   
  0    4    9    3.2926     3.3142     -0.0    0.73809  0.15   
  9    13   2    2.9599     2.9903     -0.0    0.73793  0.26   
  12   3    6    29.0212    29.3865    -180.0  0.73783  2.56   
  5    15   2    46.8934    47.4943    180.0   0.73782  4.13   
  8    2    8    13.2124    13.4324    180.0   0.73767  1.16   
  3    12   6    12.4117    12.6477    -0.0    0.73758  1.09   
  2    8    8    10.8813    11.0944    -0.0    0.73756  0.96   
  16   2    1    2.9252     3.0266     0.0     0.73700  0.26   
  14   8    1    0.0946     0.0982     0.0     0.73689  0.01   
  4    1    9    31.4731    32.8129    180.0   0.73672  2.75   
  1    4    9    0.6044     0.6306     180.0   0.73669  0.05   
  8    14   1    0.3749     0.3916     180.0   0.73664  0.03   
  2    16   1    0.5669     0.5939     0.0     0.73653  0.05   
  15   6    1    0.0055     0.0059     -180.0  0.73555  0.00   
  3    3    9    6.2237     6.6555     0.0     0.73531  0.54   
  6    15   1    2.4315     2.6017     180.0   0.73520  0.21   
  16   3    0    118.8603   126.5098   -0.0    0.73427  5.13   
  10   4    7    7.5357     8.0247     180.0   0.73430  0.65   
  4    10   7    72.1885    76.6914    180.0   0.73414  6.23   
  12   11   0    1.8391     1.9509     0.0     0.73406  0.08   
  9    6    7    56.9603    58.7152    0.0     0.73288  4.88   
  6    9    7    1.8895     1.9431     0.0     0.73280  0.16   
  4    2    9    2.9996     3.0626     0.0     0.73255  0.26   
  2    4    9    3.4786     3.5494     -0.0    0.73253  0.30   
  11   6    6    2.4798     2.5080     180.0   0.73222  0.21   
  6    11   6    57.4996    57.8952    -180.0  0.73207  4.91   
  6    6    8    4.8034     4.8348     0.0     0.73205  0.41   
  13   7    4    19.3054    19.3633    180.0   0.73193  1.65   
  7    13   4    20.8014    20.7404    180.0   0.73171  1.77   
  8    3    8    0.0001     0.0001     -0.0    0.73074  0.00   
  3    8    8    5.0777     4.9470     0.0     0.73063  0.43   
  16   3    1    7.4508     7.2117     -0.0    0.73009  0.63   
  16   0    2    40.0267    38.7016    180.0   0.72994  1.69   
  12   11   1    0.9216     0.8908     -0.0    0.72988  0.08   
  11   12   1    36.8517    35.6134    180.0   0.72984  3.11   
  15   4    3    2.0426     1.9728     -0.0    0.72964  0.17   
  3    16   1    7.5548     7.2965     0.0     0.72964  0.64   
  0    16   2    24.5334    23.6936    -180.0  0.72948  1.03   
  7    5    8    0.6803     0.6572     -180.0  0.72934  0.06   
  5    7    8    0.0926     0.0894     -0.0    0.72930  0.01   
  4    15   3    16.3058    15.7559    -180.0  0.72926  1.37   
  12   7    5    17.9869    17.4514    180.0   0.72871  1.51   
  16   1    2    11.9291    11.5907    -0.0    0.72858  1.00   
  7    12   5    7.0734     6.8767     180.0   0.72854  0.59   
  10   13   0    17.9266    17.4374    -180.0  0.72850  0.75   
  12   4    6    29.5592    28.8868    180.0   0.72817  2.47   
  11   11   3    24.6889    24.1578    0.0     0.72809  2.06   
  1    16   2    11.9697    11.7072    -180.0  0.72812  1.00   
  14   5    4    4.5342     4.4521     180.0   0.72789  0.38   
  4    12   6    8.2162     8.0601     0.0     0.72794  0.69   
  11   10   4    22.6494    22.2927    -0.0    0.72775  1.89   
  10   11   4    28.1764    27.7516    -0.0    0.72772  2.35   
  5    14   4    3.5217     3.4772     0.0     0.72758  0.29   
  13   5    5    4.7608     4.7158     -180.0  0.72740  0.40   
  5    13   5    2.6237     2.6110     -0.0    0.72714  0.22   
  11   1    7    4.3077     4.3442     0.0     0.72615  0.36   
  1    11   7    10.7947    10.9025    -0.0    0.72594  0.89   
  4    3    9    95.1439    96.1737    -0.0    0.72576  7.84   
  3    4    9    0.2901     0.2933     180.0   0.72575  0.02   
  12   10   3    37.2731    37.7009    0.0     0.72545  3.07   
  10   12   3    3.1476     3.1838     -0.0    0.72537  0.26   
  9    9    6    36.3438    36.7618    180.0   0.72537  2.99   
  16   4    0    11.9671    12.0922    -0.0    0.72474  0.49   
  16   2    2    0.5316     0.5370     -0.0    0.72455  0.04   
  13   10   1    3.4743     3.5090     0.0     0.72454  0.28   
  14   8    2    33.4173    33.7450    -0.0    0.72444  2.73   
  10   13   1    26.7188    26.9797    0.0     0.72442  2.19   
  5    1    9    0.1780     0.1797     0.0     0.72444  0.01   
  0    14   5    1.1927     1.2043     0.0     0.72442  0.05   
  1    5    9    0.2709     0.2735     -0.0    0.72440  0.02   
  14   7    3    11.0577    11.1635    -0.0    0.72420  0.90   
  4    16   0    0.7964     0.8040     180.0   0.72431  0.03   
  8    14   2    5.2435     5.2937     0.0     0.72421  0.43   
  2    16   2    17.8151    17.9859    -180.0  0.72410  1.46   
  7    14   3    1.9683     1.9876     -180.0  0.72394  0.16   
  14   1    5    31.4873    31.8816    -0.0    0.72344  2.56   
  15   6    2    0.0388     0.0394     -0.0    0.72317  0.00   
  1    14   5    3.9152     3.9798     -0.0    0.72309  0.32   
  6    15   2    17.1883    17.5456    -0.0    0.72283  1.39   
  10   8    6    2.1002     2.1475     -0.0    0.72274  0.17   
  15   0    4    29.3729    30.1262    180.0   0.72259  1.19   
  8    10   6    8.3359     8.5344     -0.0    0.72268  0.68   
  12   9    4    7.9920     8.2241     -0.0    0.72245  0.65   
  9    12   4    22.8128    23.5407    -180.0  0.72234  1.85   
  11   2    7    19.8853    20.6188    180.0   0.72216  1.61   
  10   5    7    5.9742     6.2011     -0.0    0.72212  0.48   
  5    10   7    13.6900    14.2655    0.0     0.72199  1.11   
  2    11   7    51.1845    53.3964    180.0   0.72195  4.13   
  15   1    4    0.6936     0.7401     0.0     0.72128  0.06   
  8    4    8    29.9803    31.9080    0.0     0.72135  2.41   
  4    8    8    9.0961     9.7093     -0.0    0.72126  0.73   
  16   4    1    7.6428     8.3071     180.0   0.72073  0.61   
  1    15   4    15.1498    16.3838    -0.0    0.72088  1.22   
  5    2    9    3.6861     4.0373     180.0   0.72048  0.30   
  2    5    9    2.4998     2.7407     -0.0    0.72044  0.20   
  4    16   1    2.3466     2.5821     -0.0    0.72031  0.19   
  9    0    8    82.4960    91.2861    0.0     0.72007  3.29   
  14   2    5    35.1262    39.1872    -0.0    0.71949  2.80   
  10   10   5    9.8184     10.9619    180.0   0.71932  0.78   
  2    14   5    18.6968    20.8744    -0.0    0.71915  1.49   
  9    1    8    8.5516     9.5208     -180.0  0.71876  0.68   
  1    9    8    7.4036     8.2271     180.0   0.71862  0.59   
  15   7    1    0.6700     0.7362     180.0   0.71806  0.05   
  8    8    7    0.6337     0.6975     -180.0  0.71813  0.05   
  14   9    0    124.7635   137.0840   180.0   0.71806  4.93   
  16   3    2    13.1971    14.4708    0.0     0.71798  1.04   
  12   11   2    54.0319    58.9484    -0.0    0.71778  4.26   
  15   5    3    3.8074     4.1436     180.0   0.71769  0.30   
  11   12   2    2.0534     2.2379     -0.0    0.71774  0.16   
  7    15   1    2.1334     2.3260     -0.0    0.71776  0.17   
  13   9    3    8.4785     9.2026     0.0     0.71759  0.67   
  3    16   2    4.1278     4.4749     -180.0  0.71755  0.33   
  15   2    4    1.0541     1.1370     180.0   0.71736  0.08   
  9    13   3    5.1649     5.5827     -180.0  0.71744  0.41   
  5    15   3    46.9519    50.6150    0.0     0.71734  3.69   
  2    15   4    3.8654     4.1276     0.0     0.71698  0.30   
  11   9    5    26.5388    28.1946    -180.0  0.71676  2.08   
  9    11   5    4.6422     4.9243     -180.0  0.71670  0.36   
  4    4    9    0.4922     0.5207     -0.0    0.71656  0.04   
  13   0    6    32.0995    33.8215    180.0   0.71634  1.26   
  12   5    6    2.8146     2.9636     -180.0  0.71629  0.22   
  5    12   6    1.0960     1.1509     -0.0    0.71609  0.09   
  11   3    7    3.7320     3.9055     -180.0  0.71565  0.29   
  9    7    7    0.3944     0.4126     180.0   0.71558  0.03   
  7    9    7    8.2130     8.5916     180.0   0.71553  0.64   
  3    11   7    0.7307     0.7643     180.0   0.71546  0.06   
  13   1    6    0.5083     0.5322     -0.0    0.71505  0.04   
  11   7    6    11.6804    12.2367    180.0   0.71497  0.91   
  9    2    8    0.0389     0.0408     -0.0    0.71489  0.00   
  7    11   6    14.9600    15.6875    -180.0  0.71485  1.16   
  7    6    8    16.4512    17.2529    0.0     0.71483  1.28   
  6    7    8    0.1449     0.1520     180.0   0.71481  0.01   
  1    13   6    3.9322     4.1266     -180.0  0.71476  0.30   
  2    9    8    33.8504    35.5257    -180.0  0.71476  2.63   
  14   9    1    8.0587     8.5272     0.0     0.71415  0.62   
  5    3    9    0.2806     0.2977     -180.0  0.71401  0.02   
  9    14   1    0.5669     0.6020     180.0   0.71396  0.04   
  3    5    9    1.6702     1.7726     180.0   0.71398  0.13   
  14   6    4    39.7238    42.6127    -180.0  0.71346  3.06   
  6    14   4    30.1749    32.5719    0.0     0.71319  2.32   
  16   5    0    2.2749     2.4651     -0.0    0.71303  0.09   
  14   3    5    6.6560     7.2084     -180.0  0.71305  0.51   
  13   6    5    0.2020     0.2190     -0.0    0.71301  0.02   
  6    13   5    8.1375     8.8704     0.0     0.71278  0.62   
  13   10   2    2.3446     2.5608     180.0   0.71270  0.18   
  3    14   5    6.7351     7.3498     -0.0    0.71273  0.52   
  10   13   2    11.9561    13.0955    -180.0  0.71258  0.92   
  13   8    4    4.5357     5.0183     -0.0    0.71215  0.35   
  8    13   4    0.1372     0.1524     0.0     0.71197  0.01   
  0    6    9    45.4741    51.0721    180.0   0.71143  1.73   
  13   2    6    6.5277     7.3563     -0.0    0.71124  0.50   
  15   3    4    2.6698     3.0210     180.0   0.71098  0.20   
  2    13   6    54.0291    61.1542    0.0     0.71096  4.10   
  3    15   4    3.9797     4.5240     -180.0  0.71062  0.30   
  6    1    9    3.1611     3.6053     -0.0    0.71023  0.24   
  1    6    9    0.9975     1.1381     180.0   0.71017  0.08   
  8    5    8    14.1673    16.1835    180.0   0.70979  1.07   
  5    8    8    2.6055     2.9764     180.0   0.70973  0.20   
  0    16   3    6.9720     7.9642     -180.0  0.70966  0.26   
  16   5    1    6.6257     7.5559     -180.0  0.70920  0.50   
  12   8    5    2.9612     3.3765     -0.0    0.70918  0.22   
  16   4    2    0.4317     0.4919     180.0   0.70907  0.03   
  8    12   5    1.7816     2.0295     -0.0    0.70905  0.13   
  16   1    3    9.2098     10.4710    -180.0  0.70884  0.69   
  5    16   1    2.7334     3.1068     0.0     0.70882  0.21   
  4    16   2    0.0123     0.0139     180.0   0.70867  0.00   
  9    3    8    6.0900     6.9025     0.0     0.70857  0.46   
  3    9    8    15.7221    17.7910    -180.0  0.70845  1.18   
  1    16   3    4.1229     4.6631     -0.0    0.70842  0.31   
  10   6    7    7.9305     8.9173     -0.0    0.70803  0.59   
  6    10   7    15.5135    17.4134    -0.0    0.70793  1.16   
  11   4    7    4.8580     5.3534     0.0     0.70683  0.36   
  4    11   7    3.4202     3.7592     180.0   0.70665  0.25   
  15   7    2    15.7198    17.2479    0.0     0.70653  1.16   
  6    2    9    10.5436    11.5633    0.0     0.70650  0.78   
  2    6    9    2.3497     2.5751     0.0     0.70644  0.17   
  7    15   2    9.3844     10.2586    -180.0  0.70624  0.69   
  16   2    3    0.3665     0.3972     180.0   0.70513  0.03   
  5    4    9    4.0977     4.4434     -0.0    0.70525  0.30   
  4    5    9    52.5237    56.9510    -0.0    0.70523  3.86   
  14   8    3    1.5424     1.6707     180.0   0.70503  0.11   
  13   3    6    13.6176    14.7499    -0.0    0.70502  1.00   
  8    14   3    36.4619    39.4554    0.0     0.70481  2.67   
  3    13   6    14.1314    15.2874    -0.0    0.70476  1.04   
  2    16   3    7.1681     7.7529     180.0   0.70471  0.53   
  14   4    5    0.6070     0.6550     -0.0    0.70432  0.04   
  12   12   0    12.4798    13.4461    -180.0  0.70412  0.46   
  4    14   5    0.2044     0.2200     -0.0    0.70403  0.01   
  15   6    3    0.5765     0.6195     0.0     0.70385  0.04   
  6    15   3    28.6145    30.6357    -180.0  0.70354  2.08   
  14   9    2    70.7593    74.7929    -180.0  0.70280  5.13   
  8    15   0    17.6501    18.6408    0.0     0.70276  0.64   
  9    14   2    35.7623    37.6518    -180.0  0.70262  2.59   
  12   6    6    2.9354     3.0849     -180.0  0.70253  0.21   
  15   4    4    100.5910   105.2202   -180.0  0.70233  7.27   
  6    12   6    48.1640    50.4171    -180.0  0.70236  3.48   
  4    15   4    1.3955     1.4482     -0.0    0.70199  0.10   
  10   9    6    4.9752     5.0779     0.0     0.70125  0.36   
  9    10   6    27.8344    28.3904    180.0   0.70122  2.00   
  11   11   4    22.8362    23.1646    0.0     0.70095  1.64   
  12   12   1    4.8461     4.8722     -0.0    0.70043  0.35   
  6    3    9    41.2709    41.4731    0.0     0.70040  2.95   
  3    6    9    0.1650     0.1657     0.0     0.70035  0.01   
  9    4    8    0.0506     0.0506     0.0     0.70000  0.00   
  4    9    8    5.1313     5.1246     180.0   0.69990  0.37   
  16   6    0    28.1884    28.0531    180.0   0.69945  1.00   
  15   8    1    0.1479     0.1471     0.0     0.69936  0.01   
  16   3    3    67.4394    67.0145    0.0     0.69906  4.79   
  8    15   1    3.5910     3.5686     -0.0    0.69910  0.25   
  6    16   0    155.4443   154.4770   -0.0    0.69910  5.52   
  12   11   3    4.5205     4.4909     -180.0  0.69888  0.32   
  11   12   3    66.1668    65.7335    180.0   0.69885  4.69   
  7    7    8    19.3017    19.1756    -180.0  0.69875  1.37   
  3    16   3    0.2776     0.2758     180.0   0.69867  0.02   
  12   10   4    29.3156    29.1302    0.0     0.69858  2.07   
  10   12   4    50.0897    49.7804    0.0     0.69851  3.54   
  17   1    1    18.3168    18.2181    -180.0  0.69827  1.29   
  16   5    2    37.6337    37.4613    0.0     0.69808  2.66   
  13   11   1    2.0914     2.0820     0.0     0.69807  0.15   
  0    12   7    3.6180     3.6007     -180.0  0.69813  0.13   
  11   13   1    2.0759     2.0673     -180.0  0.69800  0.15   
  2    17   0    134.3931   133.9441   180.0   0.69785  4.74   
  1    17   1    0.4025     0.4012     180.0   0.69781  0.03   
  5    16   2    7.9791     7.9590     180.0   0.69772  0.56   
  14   7    4    0.0882     0.0881     -0.0    0.69747  0.01   
  7    14   4    37.2280    37.2486    180.0   0.69724  2.61   
  12   1    7    18.6614    18.6805    180.0   0.69717  1.31   
  13   7    5    4.8421     4.8508     0.0     0.69705  0.34   
  9    8    7    0.4656     0.4663     180.0   0.69707  0.03   
  8    9    7    0.2206     0.2210     -0.0    0.69704  0.02   
  1    12   7    0.7855     0.7874     180.0   0.69694  0.06   
  7    13   5    50.9863    51.1374    -180.0  0.69686  3.57   
  13   4    6    4.1672     4.1860     -0.0    0.69658  0.29   
  11   8    6    9.0209     9.0652     180.0   0.69650  0.63   
  10   0    8    7.6470     7.6862     -0.0    0.69646  0.27   
  8    11   6    1.1611     1.1673     180.0   0.69641  0.08   
  8    6    8    14.6706    14.7496    -180.0  0.69640  1.03   
  6    8    8    20.8300    20.9464    180.0   0.69636  1.46   
  4    13   6    0.4112     0.4135     -180.0  0.69633  0.03   
  0    10   8    0.0711     0.0716     180.0   0.69630  0.00   
  11   5    7    31.4467    31.6705    180.0   0.69595  2.19   
  16   6    1    0.0328     0.0330     -0.0    0.69584  0.00   
  5    11   7    2.4431     2.4615     -180.0  0.69579  0.17   
  6    16   1    0.0633     0.0638     -180.0  0.69549  0.00   
  10   1    8    30.7197    30.9710    -0.0    0.69528  2.13   
  1    10   8    0.2270     0.2289     180.0   0.69512  0.02   
  17   2    1    84.4144    85.0642    0.0     0.69471  5.84   
  14   10   0    9.6035     9.6754     -0.0    0.69461  0.33   
  10   14   0    16.9310    17.0521    180.0   0.69446  0.59   
  7    1    9    4.4624     4.4945     -0.0    0.69448  0.31   
  5    5    9    1.1463     1.1544     -180.0  0.69444  0.08   
  1    7    9    7.6311     7.6846     -180.0  0.69440  0.53   
  13   10   3    6.3228     6.3636     180.0   0.69419  0.44   
  2    17   1    20.0335    20.1668    -0.0    0.69427  1.38   
  10   13   3    18.7548    18.8701    180.0   0.69408  1.29   
  12   2    7    153.5354   154.3146   -0.0    0.69363  10.56  
  14   5    5    0.6701     0.6734     -180.0  0.69356  0.05   
  11   10   5    15.1634    15.2362    -0.0    0.69344  1.04   
  10   11   5    19.6810    19.7749    -0.0    0.69341  1.35   
  2    12   7    4.2655     4.2858     -0.0    0.69341  0.29   
  5    14   5    16.7394    16.8184    -0.0    0.69329  1.15   
  10   7    7    0.0139     0.0140     -0.0    0.69240  0.00   
  7    10   7    0.0151     0.0152     0.0     0.69232  0.00   
  6    4    9    8.9248     9.0164     180.0   0.69212  0.61   
  4    6    9    24.2381    24.4943    -0.0    0.69209  1.65   
  10   2    8    19.6420    19.9178    -0.0    0.69177  1.34   
  15   5    4    0.1667     0.1693     -180.0  0.69165  0.01   
  13   9    4    9.9819     10.1467    0.0     0.69156  0.68   
  2    10   8    3.2408     3.2921     180.0   0.69162  0.22   
  9    13   4    26.4794    26.9604    -0.0    0.69143  1.80   
  5    15   4    2.1687     2.2104     180.0   0.69134  0.15   
  14   10   1    18.9462    19.3696    180.0   0.69107  1.28   
  7    2    9    12.2159    12.5012    -180.0  0.69098  0.83   
  10   14   1    0.0005     0.0005     -180.0  0.69092  0.00   
  16   4    3    14.1846    14.5376    180.0   0.69083  0.96   
  2    7    9    7.6042     7.7873     0.0     0.69091  0.51   
  4    16   3    6.7107     6.8986     -0.0    0.69046  0.45   
  12   12   2    0.1691     0.1743     -0.0    0.68971  0.01   
  9    5    8    21.1692    21.8086    -0.0    0.68943  1.42   
  5    9    8    68.9677    71.0358    0.0     0.68935  4.63   
  17   3    1    6.8826     7.0770     -0.0    0.68891  0.46   
  17   0    2    12.4776    12.8218    180.0   0.68879  0.42   
  12   9    5    0.2020     0.2077     -180.0  0.68885  0.01   
  15   8    2    2.6577     2.7296     -0.0    0.68869  0.18   
  9    12   5    12.9774    13.3325    -180.0  0.68875  0.87   
  15   7    3    3.8861     3.9864     -180.0  0.68849  0.26   
  3    17   1    0.0374     0.0383     -180.0  0.68848  0.00   
  8    15   2    2.1091     2.1630     180.0   0.68844  0.14   
  7    15   3    42.7503    43.7822    0.0     0.68822  2.85   
  15   1    5    6.2310     6.3676     180.0   0.68783  0.41   
  12   3    7    44.3620    45.3416    0.0     0.68786  2.95   
  17   1    2    0.1857     0.1897     180.0   0.68765  0.01   
  3    12   7    0.0117     0.0120     180.0   0.68765  0.00   
  13   11   2    0.8915     0.9096     -0.0    0.68746  0.06   
  1    15   5    3.1654     3.2301     180.0   0.68749  0.21   
  11   13   2    0.2754     0.2809     -0.0    0.68739  0.02   
  12   7    6    6.9518     7.0895     -180.0  0.68725  0.46   
  1    17   2    7.3008     7.4449     -180.0  0.68721  0.48   
  7    12   6    44.5292    45.4019    180.0   0.68711  2.95   
  13   5    6    21.3117    21.7612    180.0   0.68616  1.40   
  10   3    8    38.2346    39.0556    -180.0  0.68604  2.52   
  5    13   6    1.3563     1.3859     -0.0    0.68594  0.09   
  3    10   8    17.4357    17.8182    180.0   0.68590  1.15   
  0    0    10   108.1007   110.5878   0.0     0.68555  1.77   
  16   6    2    0.0001     0.0001     0.0     0.68533  0.00   
  7    3    9    41.7776    42.7638    -180.0  0.68527  2.74   
  3    7    9    10.6830    10.9360    -180.0  0.68521  0.70   
  14   9    3    1.0331     1.0577     180.0   0.68504  0.07   
  6    16   2    85.5548    87.5935    0.0     0.68500  5.60   
  16   0    4    20.1616    20.6407    -180.0  0.68484  0.66   
  9    14   3    8.6691     8.8753     -0.0    0.68486  0.57   
  15   2    5    34.9383    35.7353    -180.0  0.68443  2.28   
  16   7    0    21.7506    22.2411    180.0   0.68437  0.71   
  0    16   4    30.9106    31.6186    -0.0    0.68446  1.01   
  1    0    10   112.6949   115.2646   0.0     0.68443  3.67   
  17   2    2    16.5857    16.9511    0.0     0.68425  1.08   
  2    15   5    10.1953    10.4111    -0.0    0.68410  0.66   
  14   0    6    36.1184    36.8450    -180.0  0.68394  1.17   
  4    17   0    1.1250     1.1481     -0.0    0.68401  0.04   
  16   1    4    46.2053    47.0520    0.0     0.68372  3.00   
  2    17   2    225.1994   229.5276   -180.0  0.68383  14.63  
  0    14   6    12.5597    12.7818    180.0   0.68365  0.41   
  11   6    7    25.7770    26.1405    -0.0    0.68331  1.67   
  1    16   4    39.2928    39.8610    -0.0    0.68334  2.55   
  1    1    10   66.8481    67.7924    -0.0    0.68331  4.33   
  6    11   7    11.4397    11.5835    0.0     0.68318  0.74   
  14   1    6    3.5561     3.5838     0.0     0.68283  0.23   
  1    14   6    13.7442    13.7892    -0.0    0.68253  0.89   
  6    5    9    0.0006     0.0006     -180.0  0.68189  0.00   
  5    6    9    1.6973     1.6831     -0.0    0.68188  0.11   
  8    7    8    28.5821    28.1348    0.0     0.68151  1.83   
  7    8    8    15.3758    15.1283    -0.0    0.68148  0.99   
  17   4    1    21.1435    20.6114    -180.0  0.68103  1.35   
  14   6    5    1.1271     1.0990     180.0   0.68104  0.07   
  16   7    1    3.7014     3.6047     180.0   0.68098  0.24   
  2    0    10   2.0250     1.9763     0.0     0.68109  0.06   
  0    2    10   0.7969     0.7776     0.0     0.68108  0.03   
  14   10   2    0.0100     0.0097     -0.0    0.68077  0.00   
  6    14   5    65.4670    63.5294    180.0   0.68081  4.18   
  16   5    3    2.0694     2.0026     0.0     0.68066  0.13   
  7    16   1    16.9724    16.4278    -180.0  0.68068  1.08   
  10   14   2    0.6384     0.6174     180.0   0.68063  0.04   
  4    17   1    46.0635    44.5431    -0.0    0.68063  2.94   
  16   2    4    18.2576    17.5755    0.0     0.68039  1.16   
  14   8    4    34.8904    33.5343    0.0     0.68030  2.22   
  5    16   3    10.4725    10.0700    180.0   0.68032  0.67   
  8    14   4    44.3378    42.4763    -0.0    0.68010  2.82   
  12   4    7    2.4219     2.3170     -180.0  0.68001  0.15   
  2    16   4    0.9347     0.8943     0.0     0.68001  0.06   
  2    1    10   63.1352    60.3754    -0.0    0.67998  4.01   
  1    2    10   0.6947     0.6643     -180.0  0.67998  0.04   
  13   8    5    1.2685     1.2116     -0.0    0.67990  0.08   
  15   9    1    5.7498     5.4867     -180.0  0.67983  0.36   
  4    12   7    0.3296     0.3144     180.0   0.67982  0.02   
  8    13   5    1.1503     1.0964     -0.0    0.67974  0.07   
  9    15   1    16.4829    15.6876    -180.0  0.67962  1.04   
  14   2    6    2.7062     2.5724     0.0     0.67950  0.17   
  10   10   6    8.7669     8.3225     0.0     0.67936  0.55   
  15   6    4    22.1437    21.0006    -0.0    0.67924  1.40   
  2    14   6    4.6724     4.4306     -0.0    0.67922  0.30   
  15   3    5    13.4256    12.7068    -0.0    0.67888  0.85   
  6    15   4    12.4459    11.7836    0.0     0.67896  0.79   
  17   3    2    14.3770    13.5990    180.0   0.67871  0.91   
  3    15   5    34.2189    32.3560    -180.0  0.67857  2.16   
  0    8    9    28.2118    26.6743    180.0   0.67853  0.89   
  10   4    8    1.5454     1.4608     -180.0  0.67826  0.10   
  3    17   2    0.1561     0.1475     0.0     0.67830  0.01   
  4    10   8    4.5142     4.2669     -0.0    0.67813  0.28   
  9    9    7    7.2877     6.8908     180.0   0.67773  0.46   
  8    1    9    34.5124    32.6439    -0.0    0.67753  2.16   
  7    4    9    0.2434     0.2302     -0.0    0.67751  0.02   
  4    7    9    0.9926     0.9390     180.0   0.67746  0.06   
  1    8    9    7.7430     7.3253     -0.0    0.67744  0.48   
  11   9    6    1.7292     1.6370     -180.0  0.67721  0.11   
  9    11   6    10.9134    10.3336    -180.0  0.67715  0.68   
  9    6    8    3.4661     3.2821     0.0     0.67714  0.22   
  6    9    8    19.9282    18.8745    180.0   0.67707  1.24   
  2    2    10   0.7578     0.7190     -0.0    0.67670  0.05   
  3    0    10   2.7885     2.6687     0.0     0.67563  0.09   
  10   8    7    2.1107     2.0211     0.0     0.67558  0.13   
  8    10   7    26.5233    25.4121    -0.0    0.67553  1.64   
  12   13   0    0.3086     0.2961     180.0   0.67539  0.01   
  16   3    4    82.3466    79.4932    0.0     0.67493  5.08   
  12   11   4    4.2541     4.1157     0.0     0.67477  0.26   
  11   12   4    76.1620    73.7160    -0.0    0.67474  4.69   
  3    16   4    23.1520    22.4575    -0.0    0.67458  1.42   
  3    1    10   0.0468     0.0454     180.0   0.67455  0.00   
  1    3    10   144.5885   140.3261   -0.0    0.67454  8.89   
  8    2    9    17.5164    17.0564    180.0   0.67429  1.08   
  2    8    9    12.5321    12.2168    180.0   0.67420  0.77   
  14   3    6    20.5421    20.0590    0.0     0.67407  1.26   
  13   6    6    3.4044     3.3260     -180.0  0.67403  0.21   
  6    13   6    6.4735     6.3395     0.0     0.67384  0.40   
  3    14   6    1.1172     1.0946     -0.0    0.67380  0.07   
  12   12   3    20.0932    19.8902    0.0     0.67290  1.22   
  11   0    8    9.4419     9.3478     -180.0  0.67288  0.29   
  13   12   1    0.3281     0.3272     -0.0    0.67217  0.02   
  12   13   1    0.2986     0.2979     -180.0  0.67214  0.02   
  15   8    3    51.7602    51.7352    180.0   0.67195  3.14   
  11   1    8    12.5167    12.5260    0.0     0.67182  0.76   
  8    15   3    44.8087    44.8845    -0.0    0.67172  2.71   
  1    11   8    1.1692     1.1719     180.0   0.67165  0.07   
  15   4    5    1.4302     1.4375     0.0     0.67134  0.09   
  17   5    1    99.3596    99.9086    0.0     0.67128  5.99   
  3    2    10   1.3830     1.3899     -0.0    0.67134  0.08   
  2    3    10   12.9519    13.0176    -0.0    0.67134  0.78   
  17   4    2    6.0825     6.1216     -0.0    0.67117  0.37   
  14   11   0    29.9789    30.1670    0.0     0.67119  0.90   
  16   7    2    4.2718     4.3008     180.0   0.67112  0.26   
  17   1    3    89.7174    90.4186    -180.0  0.67098  5.40   
  4    15   5    0.3322     0.3346     180.0   0.67104  0.02   
  5    17   1    0.4434     0.4471     -0.0    0.67091  0.03   
  13   11   3    1.6006     1.6148     180.0   0.67081  0.10   
  12   8    6    0.1292     0.1304     -0.0    0.67080  0.01   
  7    16   2    9.6772     9.7619     -180.0  0.67083  0.58   
  11   13   3    0.2363     0.2385     -0.0    0.67074  0.01   
  4    17   2    0.0004     0.0004     -180.0  0.67078  0.00   
  8    12   6    47.2072    47.6547    -180.0  0.67069  2.84   
  13   10   4    17.5871    17.7640    -180.0  0.67054  1.06   
  1    17   3    13.3647    13.4978    180.0   0.67057  0.80   
  10   13   4    19.2483    19.4471    180.0   0.67044  1.16   
  12   5    7    9.2905     9.3883     0.0     0.67031  0.56   
  11   11   5    9.6915     9.7927     0.0     0.67013  0.58   
  5    12   7    2.3798     2.4047     0.0     0.67014  0.14   
  15   9    2    3.4031     3.4377     0.0     0.67002  0.20   
  6    6    9    12.6735    12.8012    -180.0  0.66999  0.76   
  9    15   2    12.7436    12.8606    -0.0    0.66982  0.76   
  13   1    7    88.0391    88.3210    0.0     0.66929  5.25   
  11   7    7    8.4178     8.4351     180.0   0.66922  0.50   
  7    11   7    4.4154     4.4162     -180.0  0.66912  0.26   
  1    13   7    36.8797    36.8362    -180.0  0.66905  2.20   
  8    3    9    114.6752   114.3633   180.0   0.66898  6.82   
  16   6    3    1.0446     1.0380     -0.0    0.66882  0.06   
  3    8    9    0.4368     0.4349     -0.0    0.66890  0.03   
  11   2    8    0.0372     0.0368     -180.0  0.66865  0.00   
  10   5    8    16.6693    16.4743    180.0   0.66862  0.99   
  5    10   8    1.7603     1.7344     180.0   0.66852  0.10   
  6    16   3    29.7556    29.3135    -0.0    0.66852  1.77   
  2    11   8    42.8401    42.1711    0.0     0.66849  2.54   
  16   8    0    54.3792    52.8778    180.0   0.66812  1.61   
  4    0    10   50.5925    49.3301    -180.0  0.66820  1.50   
  0    4    10   7.2441     7.0579     -180.0  0.66817  0.21   
  12   10   5    5.8445     5.6725     180.0   0.66806  0.35   
  14   11   1    0.1856     0.1797     0.0     0.66800  0.01   
  10   12   5    3.2626     3.1598     -0.0    0.66800  0.19   
  17   2    3    4.1389     3.9828     0.0     0.66782  0.24   
  11   14   1    45.8517    44.2276    180.0   0.66789  2.71   
  7    5    9    8.3190     8.0308     -0.0    0.66791  0.49   
  5    7    9    10.5924    10.2131    0.0     0.66788  0.63   
  8    16   0    1.7239     1.6603     180.0   0.66785  0.05   
  16   4    4    35.4119    33.6951    0.0     0.66752  2.09   
  2    17   3    13.0538    12.3814    -0.0    0.66743  0.77   
  14   7    5    34.3375    32.2032    -0.0    0.66709  2.02   
  4    16   4    23.8853    22.4638    180.0   0.66718  1.41   
  4    1    10   1.8128     1.7034     0.0     0.66715  0.11   
  1    4    10   8.2472     7.7441     -0.0    0.66713  0.49   
  7    14   5    1.1246     1.0481     -0.0    0.66689  0.07   
  14   4    6    38.7575    35.9230    180.0   0.66668  2.28   
  4    14   6    0.2360     0.2175     -180.0  0.66643  0.01   
  13   2    7    14.1200    12.9637    0.0     0.66616  0.83   
  3    3    10   71.3388    65.4604    -180.0  0.66611  4.17   
  2    13   7    4.7833     4.3837     180.0   0.66593  0.28   
  15   7    4    8.4780     7.7843     0.0     0.66540  0.49   
  8    8    8    0.5323     0.4885     -0.0    0.66545  0.03   
  7    15   4    15.2522    14.0551    180.0   0.66515  0.89   
  16   8    1    0.5902     0.5460     -0.0    0.66497  0.03   
  8    16   1    0.1537     0.1431     0.0     0.66470  0.01   
  14   10   3    1.8904     1.7667     0.0     0.66459  0.11   
  10   14   3    8.1372     7.6363     -180.0  0.66445  0.47   
  18   0    0    107.9449   102.6090   180.0   0.66407  1.56   
  4    2    10   0.0641     0.0610     -180.0  0.66405  0.00   
  2    4    10   11.0152    10.4821    180.0   0.66404  0.64   
  0    18   0    2.3501     2.2661     180.0   0.66362  0.03   
  11   3    8    5.2695     5.1022     -180.0  0.66348  0.30   
  9    7    8    0.0064     0.0062     180.0   0.66342  0.00   
  7    9    8    34.3141    33.3089    0.0     0.66338  1.97   
  3    11   8    6.8352     6.6437     180.0   0.66332  0.39   
  18   1    0    87.1078    85.1341    0.0     0.66305  2.50   
  17   3    3    29.3746    28.8246    -0.0    0.66267  1.68   
  10   15   0    49.3275    48.3824    0.0     0.66274  1.41   
  13   12   2    6.5867     6.4627     -0.0    0.66269  0.38   
  12   13   2    33.0367    32.4204    -180.0  0.66265  1.89   
  6    17   0    153.6677   150.8017   -0.0    0.66265  4.40   
  14   9    4    5.9156     5.8042     -180.0  0.66228  0.34   
  3    17   3    1.6311     1.6004     -0.0    0.66228  0.09   
  9    14   4    6.4663     6.3374     -0.0    0.66213  0.37   
  15   5    5    7.9810     7.8109     -180.0  0.66199  0.46   
  13   9    5    0.4362     0.4265     180.0   0.66192  0.02   
  17   5    2    49.6314    48.4710    -0.0    0.66183  2.83   
  9    13   5    57.7209    56.3414    -180.0  0.66180  3.29   
  8    4    9    20.0327    19.5416    180.0   0.66176  1.14   
  5    15   5    12.7355    12.4163    0.0     0.66172  0.73   
  4    8    9    4.7807     4.6586     0.0     0.66169  0.27   
  5    17   2    21.5034    20.8746    0.0     0.66147  1.22   
  13   3    7    4.2778     4.1188     -0.0    0.66104  0.24   
  3    13   7    0.9119     0.8746     180.0   0.66082  0.05   
  13   7    6    33.0718    31.5611    180.0   0.66050  1.87   
  0    18   1    4.0973     3.9120     0.0     0.66054  0.12   
  7    13   6    39.9744    38.0719    180.0   0.66034  2.26   
  18   2    0    17.7361    16.8444    0.0     0.66000  0.50   
  18   1    1    10.9465    10.3942    180.0   0.65997  0.62   
  17   6    1    36.0049    34.1811    -180.0  0.65992  2.03   
  15   10   1    1.6152     1.5330     180.0   0.65983  0.09   
  9    1    9    0.2022     0.1919     -0.0    0.65976  0.01   
  10   15   1    7.4526     7.0720     180.0   0.65966  0.42   
  1    9    9    2.2799     2.1635     180.0   0.65965  0.13   
  6    17   1    0.5299     0.5029     -180.0  0.65958  0.03   
  2    18   0    1.4199     1.3476     -0.0    0.65957  0.04   
  1    18   1    9.4454     8.9652     180.0   0.65953  0.53   
  12   6    7    21.8840    20.8525    -180.0  0.65899  1.23   
  5    0    10   134.8882   128.5256   -180.0  0.65899  3.78   
  4    3    10   18.8626    17.9753    -0.0    0.65898  1.06   
  3    4    10   0.0174     0.0165     -180.0  0.65897  0.00   
  6    12   7    15.5044    14.7989    180.0   0.65885  0.87   
  14   11   2    16.3638    15.6532    180.0   0.65868  0.92   
  11   14   2    0.2531     0.2425     0.0     0.65858  0.01   
  16   5    4    0.0627     0.0603     0.0     0.65833  0.00   
  5    16   4    0.7109     0.6866     -180.0  0.65802  0.04   
  5    1    10   107.9523   104.3052   180.0   0.65799  6.01   
  10   9    7    3.2450     3.1380     0.0     0.65793  0.18   
  1    5    10   38.2580    36.9817    -180.0  0.65796  2.13   
  9    10   7    9.3249     9.0204     -180.0  0.65791  0.52   
  14   5    6    0.0876     0.0851     0.0     0.65753  0.00   
  11   10   6    0.0718     0.0698     -180.0  0.65743  0.00   
  10   11   6    41.6274    40.4797    0.0     0.65740  2.31   
  10   6    8    1.1710     1.1387     -0.0    0.65739  0.06   
  6    10   8    1.6555     1.6108     -0.0    0.65731  0.09   
  5    14   6    14.8641    14.4632    -180.0  0.65730  0.82   
  18   2    1    11.1592    10.8669    0.0     0.65696  0.62   
  9    2    9    1.6887     1.6435     -0.0    0.65676  0.09   
  7    6    9    1.1418     1.1110     180.0   0.65672  0.06   
  6    7    9    32.7480    31.8621    -180.0  0.65670  1.81   
  2    9    9    2.9248     2.8449     -180.0  0.65666  0.16   
  2    18   1    5.6603     5.5006     180.0   0.65654  0.31   
  11   4    8    0.7989     0.7754     -0.0    0.65643  0.04   
  4    11   8    1.6933     1.6407     0.0     0.65629  0.09   
  16   8    2    75.2955    72.2799    180.0   0.65578  4.14   
  17   4    3    12.2846    11.7562    -0.0    0.65564  0.67   
  16   7    3    28.1329    26.8946    -180.0  0.65560  1.54   
  0    16   5    12.0071    11.5004    -0.0    0.65568  0.33   
  8    16   2    47.7640    45.5759    -0.0    0.65552  2.62   
  7    16   3    2.5578     2.4281     -180.0  0.65532  0.14   
  4    17   3    2.9666     2.8129     180.0   0.65528  0.16   
  18   3    0    0.0308     0.0290     0.0     0.65502  0.00   
  16   1    5    23.1057    21.7565    -0.0    0.65503  1.26   
  5    2    10   11.3352    10.6699    180.0   0.65502  0.62   
  2    5    10   38.6070    36.3124    180.0   0.65499  2.11   
  1    16   5    0.4936     0.4603     -180.0  0.65469  0.03   
  15   9    3    1.0175     0.9455     -0.0    0.65457  0.06   
  9    15   3    31.0365    28.6758    -180.0  0.65438  1.69   
  13   4    7    0.0041     0.0037     -180.0  0.65407  0.00   
  11   8    7    0.0000     0.0000     0.0     0.65400  0.00   
  8    11   7    1.3317     1.2135     -180.0  0.65393  0.07   
  4    13   7    23.5013    21.3728    0.0     0.65386  1.28   
  15   0    6    52.5951    47.4552    180.0   0.65362  1.43   
  12   9    6    42.7851    38.4683    0.0     0.65351  2.32   
  9    12   6    1.6154     1.4483     -0.0    0.65343  0.09   
  8    5    9    102.3755   89.7079    180.0   0.65280  5.52   
  5    8    9    12.3600    10.8092    180.0   0.65275  0.67   
  15   1    6    17.2760    15.0440    180.0   0.65264  0.93   
  1    15   6    30.9326    26.6204    180.0   0.65235  1.66   
  16   2    5    32.3702    27.5706    180.0   0.65210  1.74   
  18   3    1    2.5377     2.1577     -0.0    0.65205  0.14   
  14   8    5    0.0113     0.0096     0.0     0.65202  0.00   
  18   0    2    7.8726     6.6657     -0.0    0.65195  0.21   
  4    4    10   4.1702     3.5486     0.0     0.65207  0.22   
  9    3    9    10.5147    8.8692     180.0   0.65185  0.56   
  8    14   5    13.1259    11.0695    180.0   0.65185  0.70   
  2    16   5    2.6861     2.2585     180.0   0.65177  0.14   
  3    9    9    15.8717    13.3400    -0.0    0.65176  0.85   
  3    18   1    53.2244    44.5451    -180.0  0.65164  2.85   
  0    18   2    6.9913     5.8271     -180.0  0.65153  0.19   
  12   12   4    10.3274    8.5428     -180.0  0.65129  0.55   
_reflns_number_total  1442
_reflns_limit_h_min  0
_reflns_limit_h_max  18
_reflns_limit_k_min  0
_reflns_limit_k_max  18
_reflns_limit_l_min  0
_reflns_limit_l_max  10
_reflns_d_resolution_low    1.072
_reflns_d_resolution_high   0.651

# POWDER DATA TABLE
_pd_meas_number_of_points  2368

loop_
   _pd_meas_time_of_flight
   _pd_meas_intensity_total
   _pd_calc_intensity_total
   _pd_proc_intensity_bkg_calc
   _pd_proc_ls_weight
  6782.49845 0.645279339  0            0           0         
  6789.27557 0.642078093  0            0           0         
  6796.05947 0.641313929  0            0           0         
  6802.85015 0.644326693  0            0           0         
  6809.64761 0.640052154  0            0           0         
  6816.45186 0.651947173  0            0           0         
  6823.26292 0.621680372  0            0           0         
  6830.08078 0.633345371  0            0           0         
  6836.90545 0.635881992  0            0           0         
  6843.73694 0.625895126  0            0           0         
  6850.57525 0.638243201  0            0           0         
  6857.42040 0.628588986  0            0           0         
  6864.27239 0.643313226  0            0           0         
  6871.13123 0.648907608  0            0           0         
  6877.99692 0.646528038  0            0           0         
  6884.86946 0.632825711  0            0           0         
  6891.74888 0.637438735  0            0           0         
  6898.63517 0.645068305  0            0           0         
  6905.52834 0.640978279  0            0           0         
  6912.42840 0.641338896  0            0           0         
  6919.33535 0.635271733  0            0           0         
  6926.24921 0.624871075  0            0           0         
  6933.16997 0.640980821  0            0           0         
  6940.09765 0.634791201  0            0           0         
  6947.03225 0.625289623  0            0           0         
  6953.97378 0.628501949  0            0           0         
  6960.92225 0.622487295  0            0           0         
  6967.87766 0.6378873    0            0           0         
  6974.84001 0.634675862  0            0           0         
  6981.80933 0.629259356  0            0           0         
  6988.78561 0.630039785  0            0           0         
  6995.76886 0.63369074   0            0           0         
  7002.75909 0.632048481  0            0           0         
  7009.75630 0.633909347  0            0           0         
  7016.76050 0.643250057  0            0           0         
  7023.77171 0.633115301  0            0           0         
  7030.78992 0.622402372  0            0           0         
  7037.81514 0.625141111  0            0           0         
  7044.84738 0.621090157  0            0           0         
  7051.88664 0.622070517  0            0           0         
  7058.93295 0.627843125  0            0           0         
  7065.98629 0.626124596  0            0           0         
  7073.04668 0.624940125  0            0           0         
  7080.11412 0.613524366  0            0           0         
  7087.18863 0.624055689  0            0           0         
  7094.27020 0.624967937  0            0           0         
  7101.35885 0.625884446  0            0           0         
  7108.45459 0.628654454  0            0           0         
  7115.55741 0.640648902  0            0           0         
  7122.66733 0.637361542  0            0           0         
  7129.78436 0.640730218  0            0           0         
  7136.90850 0.613794424  0            0           0         
  7144.03975 0.618920012  0            0           0         
  7151.17813 0.626665956  0            0           0         
  7158.32365 0.630318319  0            0           0         
  7165.47630 0.63201926   0            0           0         
  7172.63610 0.620155503  0            0           0         
  7179.80306 0.629303441  0            0           0         
  7186.97717 0.616346954  0            0           0         
  7194.15846 0.623726001  0            0           0         
  7201.34692 0.621936912  0            0           0         
  7208.54256 0.632560062  0            0           0         
  7215.74539 0.619248455  0            0           0         
  7222.95543 0.619648461  0            0           0         
  7230.17266 0.627904519  0            0           0         
  7237.39711 0.625782702  0            0           0         
  7244.62877 0.628116181  0            0           0         
  7251.86766 0.62814835   0            0           0         
  7259.11378 0.635867912  0            0           0         
  7266.36715 0.634958671  0            0           0         
  7273.62776 0.621744636  0            0           0         
  7280.89563 0.63918855   0            0           0         
  7288.17076 0.621283067  0            0           0         
  7295.45315 0.617129761  0            0           0         
  7302.74283 0.621479595  0            0           0         
  7310.03979 0.628446723  0            0           0         
  7317.34404 0.626845351  0            0           0         
  7324.65559 0.628365038  0            0           0         
  7331.97444 0.626020861  0            0           0         
  7339.30061 0.631031623  0            0           0         
  7346.63409 0.635168008  0            0           0         
  7353.97491 0.613631188  0            0           0         
  7361.32306 0.620310724  0            0           0         
  7368.67855 0.627849732  0            0           0         
  7376.04139 0.637195356  0            0           0         
  7383.41159 0.623911952  0            0           0         
  7390.78916 0.612977854  0            0           0         
  7398.17409 0.6294792    0            0           0         
  7405.56641 0.595148473  0            0           0         
  7412.96611 0.626323937  0            0           0         
  7420.37320 0.632802366  0            0           0         
  7427.78770 0.619715458  0            0           0         
  7435.20960 0.605355196  0            0           0         
  7442.63892 0.629806697  0            0           0         
  7450.07567 0.634820338  0            0           0         
  7457.51984 0.638031341  0            0           0         
  7464.97145 0.617168061  0            0           0         
  7472.43051 0.635615415  0            0           0         
  7479.89702 0.62889221   0            0           0         
  7487.37100 0.625715748  0            0           0         
  7494.85244 0.62039851   0            0           0         
  7502.34135 0.627243898  0            0           0         
  7509.83775 0.636097642  0            0           0         
  7517.34164 0.625416326  0            0           0         
  7524.85303 0.626129487  0            0           0         
  7532.37192 0.626013107  0            0           0         
  7539.89833 0.63491203   0            0           0         
  7547.43225 0.630570408  0            0           0         
  7554.97371 0.628540392  0            0           0         
  7562.52270 0.619563584  0            0           0         
  7570.07923 0.626585585  0            0           0         
  7577.64331 0.636756858  0            0           0         
  7585.21496 0.629049249  0            0           0         
  7592.79416 0.625428875  0            0           0         
  7600.38094 0.637379957  0            0           0         
  7607.97530 0.634878032  0            0           0         
  7615.57725 0.630376214  0            0           0         
  7623.18680 0.618393666  0            0           0         
  7630.80395 0.621723297  0            0           0         
  7638.42871 0.613531755  0            0           0         
  7646.06109 0.616813721  0            0           0         
  7653.70109 0.618901275  0            0           0         
  7661.34873 0.627739859  0            0           0         
  7669.00401 0.627550095  0            0           0         
  7676.66694 0.620263184  0            0           0         
  7684.33753 0.624085959  0            0           0         
  7692.01578 0.62780826   0            0           0         
  7699.70170 0.629680909  0            0           0         
  7707.39530 0.614051942  0            0           0         
  7715.09659 0.624338353  0            0           0         
  7722.80558 0.640485434  0            0           0         
  7730.52227 0.620194292  0            0           0         
  7738.24667 0.639137837  0            0           0         
  7745.97879 0.622287622  0            0           0         
  7753.71863 0.610393442  0            0           0         
  7761.46621 0.640004384  0            0           0         
  7769.22153 0.614625535  0            0           0         
  7776.98459 0.616627299  0            0           0         
  7784.75542 0.613711409  0            0           0         
  7792.53401 0.629127416  0            0           0         
  7800.32037 0.629865411  0            0           0         
  7808.11451 0.614096826  0            0           0         
  7815.91644 0.619951625  0            0           0         
  7823.72617 0.624250783  0            0           0         
  7831.54370 0.639761587  0            0           0         
  7839.36904 0.625630788  0            0           0         
  7847.20220 0.632293373  0            0           0         
  7855.04318 0.629632152  0            0           0         
  7862.89201 0.621785458  0            0           0         
  7870.74867 0.638531425  0            0           0         
  7878.61318 0.650046293  0            0           0         
  7886.48556 0.635079179  0            0           0         
  7894.36580 0.628352642  0            0           0         
  7902.25391 0.625516124  0            0           0         
  7910.14990 0.638614172  0            0           0         
  7918.05379 0.635643006  0            0           0         
  7925.96557 0.635191022  0            0           0         
  7933.88526 0.633301484  0            0           0         
  7941.81286 0.633261305  0            0           0         
  7949.74838 0.623013718  0            0           0         
  7957.69183 0.645294758  0            0           0         
  7965.64322 0.63039205   0            0           0         
  7973.60256 0.64251453   0            0           0         
  7981.56984 0.624006986  0            0           0         
  7989.54509 0.646219111  0            0           0         
  7997.52831 0.616651457  0            0           0         
  8005.51950 0.647388636  0            0           0         
  8013.51868 0.64242552   0            0           0         
  8021.52585 0.651738883  0            0           0         
  8029.54102 0.650154606  0            0           0         
  8037.56421 0.638793728  0            0           0         
  8045.59540 0.642233059  0            0           0         
  8053.63463 0.638285269  0            0           0         
  8061.68188 0.628947513  0            0           0         
  8069.73718 0.654893744  0            0           0         
  8077.80052 0.636915062  0            0           0         
  8085.87193 0.639558456  0            0           0         
  8093.95139 0.632765184  0            0           0         
  8102.03894 0.635467915  0            0           0         
  8110.13456 0.651422723  0            0           0         
  8118.23827 0.652700722  0            0           0         
  8126.35008 0.633574701  0            0           0         
  8134.46999 0.631180748  0            0           0         
  8142.59802 0.651694716  0            0           0         
  8150.73416 0.625546677  0            0           0         
  8158.87844 0.641522418  0            0           0         
  8167.03086 0.636583007  0            0           0         
  8175.19142 0.649617742  0            0           0         
  8183.36014 0.639032748  0            0           0         
  8191.53702 0.645105631  0            0           0         
  8199.72206 0.642748588  0            0           0         
  8207.91529 0.633589608  0            0           0         
  8216.11671 0.629922598  0            0           0         
  8224.32632 0.63211703   0            0           0         
  8232.54413 0.642660105  0            0           0         
  8240.77015 0.647888424  0            0           0         
  8249.00439 0.636352017  0            0           0         
  8257.24686 0.645081066  0            0           0         
  8265.49757 0.64279381   0            0           0         
  8273.75652 0.639009637  0            0           0         
  8282.02373 0.643643531  0            0           0         
  8290.29919 0.646525937  0            0           0         
  8298.58292 0.637639044  0            0           0         
  8306.87493 0.654462728  0            0           0         
  8315.17523 0.651767629  0            0           0         
  8323.48382 0.64319958   0            0           0         
  8331.80071 0.644386618  0            0           0         
  8340.12591 0.652737984  0            0           0         
  8348.45943 0.640684489  0            0           0         
  8356.80128 0.654389672  0            0           0         
  8365.15146 0.643764961  0            0           0         
  8373.50998 0.636317466  0            0           0         
  8381.87686 0.639587073  0            0           0         
  8390.25210 0.654052458  0            0           0         
  8398.63571 0.642315613  0            0           0         
  8407.02769 0.64491318   0            0           0         
  8415.42806 0.634942125  0            0           0         
  8423.83682 0.63486577   0            0           0         
  8432.25399 0.662163846  0            0           0         
  8440.67956 0.665785553  0            0           0         
  8449.11356 0.65706924   0            0           0         
  8457.55598 0.656369763  0            0           0         
  8466.00683 0.647576924  0            0           0         
  8474.46613 0.646994485  0            0           0         
  8482.93389 0.673145935  0            0           0         
  8491.41010 0.638680414  0            0           0         
  8499.89479 0.662323584  0            0           0         
  8508.38795 0.651550519  0            0           0         
  8516.88960 0.652359898  0            0           0         
  8525.39974 0.662621027  0            0           0         
  8533.91839 0.647104441  0            0           0         
  8542.44555 0.656169455  0            0           0         
  8550.98123 0.659659479  0            0           0         
  8559.52544 0.647382652  0            0           0         
  8568.07818 0.652775997  0            0           0         
  8576.63947 0.654898644  0            0           0         
  8585.20932 0.663993161  0            0           0         
  8593.78773 0.663343627  0            0           0         
  8602.37471 0.658940717  0            0           0         
  8610.97027 0.665910192  0            0           0         
  8619.57442 0.665972833  0            0           0         
  8628.18717 0.660843495  0            0           0         
  8636.80852 0.664774703  0            0           0         
  8645.43849 0.659578807  0            0           0         
  8654.07708 0.642818624  0            0           0         
  8662.72430 0.658289453  0            0           0         
  8671.38017 0.661506235  0            0           0         
  8680.04468 0.650136379  0            0           0         
  8688.71785 0.651379107  0            0           0         
  8697.39968 0.664957524  0            0           0         
  8706.09019 0.649930372  0            0           0         
  8714.78939 0.654171556  0            0           0         
  8723.49728 0.654081027  0            0           0         
  8732.21386 0.655563912  0            0           0         
  8740.93916 0.658182499  0            0           0         
  8749.67318 0.649914006  0            0           0         
  8758.41592 0.642674163  0            0           0         
  8767.16740 0.660641438  0            0           0         
  8775.92762 0.646157036  0            0           0         
  8784.69660 0.652419927  0            0           0         
  8793.47434 0.653492812  0            0           0         
  8802.26085 0.655144251  0            0           0         
  8811.05614 0.664169889  0            0           0         
  8819.86021 0.654454584  0            0           0         
  8828.67309 0.644146168  0            0           0         
  8837.49477 0.647275314  0            0           0         
  8846.32526 0.654764674  0            0           0         
  8855.16458 0.670598447  0            0           0         
  8864.01273 0.662443377  0            0           0         
  8872.86972 0.652550549  0            0           0         
  8881.73557 0.653660037  0            0           0         
  8890.61027 0.658454626  0            0           0         
  8899.49383 0.651909132  0            0           0         
  8908.38628 0.656583261  0            0           0         
  8917.28761 0.647794652  0            0           0         
  8926.19783 0.652507553  0            0           0         
  8935.11696 0.659145225  0            0           0         
  8944.04500 0.65890363   0            0           0         
  8952.98196 0.656453306  0            0           0         
  8961.92785 0.655741882  0            0           0         
  8970.88268 0.653928565  0            0           0         
  8979.84646 0.658115423  0            0           0         
  8988.81919 0.655343725  0            0           0         
  8997.80089 0.65086721   0            0           0         
  9006.79157 0.650593422  0            0           0         
  9015.79123 0.650949907  0            0           0         
  9024.79988 0.64674315   0            0           0         
  9033.81753 0.642773476  0            0           0         
  9042.84419 0.644902564  0            0           0         
  9051.87987 0.65344529   0            0           0         
  9060.92458 0.661916474  0            0           0         
  9069.97833 0.64593543   0            0           0         
  9079.04112 0.638010097  0            0           0         
  9088.11297 0.645762689  0            0           0         
  9097.19389 0.654110425  0            0           0         
  9106.28388 0.646561188  0            0           0         
  9115.38295 0.655901606  0            0           0         
  9124.49111 0.637777726  0            0           0         
  9133.60837 0.635513821  0            0           0         
  9142.73475 0.638363733  0            0           0         
  9151.87024 0.633075215  0            0           0         
  9161.01486 0.639940211  0            0           0         
  9170.16862 0.639076566  0            0           0         
  9179.33153 0.63807218   0            0           0         
  9188.50359 0.643138729  0            0           0         
  9197.68481 0.636162916  0            0           0         
  9206.87521 0.637584331  0            0           0         
  9216.07480 0.627130382  0            0           0         
  9225.28357 0.633495548  0            0           0         
  9234.50155 0.629657882  0            0           0         
  9243.72874 0.63740445   0            0           0         
  9252.96514 0.632664905  0            0           0         
  9262.21078 0.633009522  0            0           0         
  9271.46565 0.630111057  0            0           0         
  9280.72978 0.62214258   0            0           0         
  9290.00315 0.618800775  0            0           0         
  9299.28580 0.629195581  0            0           0         
  9308.57772 0.617737749  0            0           0         
  9317.87892 0.619814863  0            0           0         
  9327.18942 0.618117056  0            0           0         
  9336.50922 0.624347604  0            0           0         
  9345.83834 0.627391336  0            0           0         
  9355.17677 0.634811609  0            0           0         
  9364.52454 0.616557492  0            0           0         
  9373.88165 0.605448508  0            0           0         
  9383.24811 0.615781686  0            0           0         
  9392.62392 0.619690501  0            0           0         
  9402.00911 0.610536081  0            0           0         
  9411.40367 0.617564575  0            0           0         
  9420.80762 0.613159308  0            0           0         
  9430.22096 0.599995823  0            0           0         
  9439.64372 0.601209303  0            0           0         
  9449.07588 0.603433408  0            0           0         
  9458.51747 0.622652648  0            0           0         
  9467.96850 0.611533335  0            0           0         
  9477.42897 0.603757226  0            0           0         
  9486.89889 0.600914813  0            0           0         
  9496.37828 0.60822356   0            0           0         
  9505.86713 0.603253926  0            0           0         
  9515.36547 0.607970736  0            0           0         
  9524.87330 0.603880919  0            0           0         
  9534.39063 0.598256973  0            0           0         
  9543.91747 0.60728271   0            0           0         
  9553.45383 0.602383974  0            0           0         
  9562.99971 0.606899206  0            0           0         
  9572.55514 0.602531852  0            0           0         
  9582.12011 0.601242542  0            0           0         
  9591.69464 0.612394201  0            0           0         
  9601.27874 0.613622994  0            0           0         
  9610.87241 0.607244301  0            0           0         
  9620.47567 0.602259625  0            0           0         
  9630.08853 0.589917226  0            0           0         
  9639.71099 0.59953623   0            0           0         
  9649.34307 0.59580981   0            0           0         
  9658.98477 0.596664599  0            0           0         
  9668.63610 0.586000179  0            0           0         
  9678.29708 0.601456402  0            0           0         
  9687.96771 0.594307636  0            0           0         
  9697.64800 0.594707002  0            0           0         
  9707.33797 0.595273137  0            0           0         
  9717.03762 0.592917915  0            0           0         
  9726.74696 0.583949051  0            0           0         
  9736.46600 0.592206484  0            0           0         
  9746.19476 0.58988779   0            0           0         
  9755.93323 0.595632918  0            0           0         
  9765.68144 0.598603714  0            0           0         
  9775.43939 0.588869156  0            0           0         
  9785.20708 0.593786687  0            0           0         
  9794.98454 0.595132452  0            0           0         
  9804.77176 0.59909172   0            0           0         
  9814.56877 0.595334501  0            0           0         
  9824.37557 0.597914896  0            0           0         
  9834.19216 0.594503417  0            0           0         
  9844.01856 0.593394878  0            0           0         
  9853.85478 0.602855635  0            0           0         
  9863.70083 0.601538926  0            0           0         
  9873.55672 0.591793434  0            0           0         
  9883.42246 0.623086801  0            0           0         
  9893.29805 0.610146677  0            0           0         
  9903.18351 0.620822279  0            0           0         
  9913.07885 0.618144102  0            0           0         
  9922.98408 0.617352003  0            0           0         
  9932.89921 0.6185551    0            0           0         
  9942.82424 0.625535058  0            0           0         
  9952.75919 0.622159679  0            0           0         
  9962.70406 0.62899985   0            0           0         
  9972.65888 0.612967393  0            0           0         
  9982.62364 0.620691164  0            0           0         
  9992.59835 0.608571067  0            0           0         
  10002.58304 0.632215292  0            0           0         
  10012.57770 0.628076792  0            0           0         
  10022.58234 0.630189775  0            0           0         
  10032.59699 0.628704618  0            0           0         
  10042.62164 0.624583525  0            0           0         
  10052.65631 0.624615613  0            0           0         
  10062.70100 0.608607205  0            0           0         
  10072.75573 0.626945023  0            0           0         
  10082.82051 0.609122991  0            0           0         
  10092.89534 0.613279921  0            0           0         
  10102.98024 0.627760613  0            0           0         
  10113.07522 0.631897996  0            0           0         
  10123.18029 0.615427405  0            0           0         
  10133.29545 0.626944287  0            0           0         
  10143.42072 0.623053997  0            0           0         
  10153.55610 0.619884037  0            0           0         
  10163.70162 0.62967419   0            0           0         
  10173.85727 0.615272189  0            0           0         
  10184.02307 0.637142907  0            0           0         
  10194.19903 0.631927719  0            0           0         
  10204.38515 0.630161281  0            0           0         
  10214.58145 0.625600147  0            0           0         
  10224.78794 0.637102463  0            0           0         
  10235.00463 0.619005185  0            0           0         
  10245.23153 0.632686253  0            0           0         
  10255.46865 0.624429833  0            0           0         
  10265.71599 0.631011898  0            0           0         
  10275.97358 0.620241225  0            0           0         
  10286.24141 0.631327388  0            0           0         
  10296.51951 0.617543212  0            0           0         
  10306.80787 0.632142737  0            0           0         
  10317.10652 0.635390952  0            0           0         
  10327.41545 0.62353512   0            0           0         
  10337.73469 0.635256558  0            0           0         
  10348.06423 0.643525471  0            0           0         
  10358.40410 0.635804821  0            0           0         
  10368.75430 0.648080182  0            0           0         
  10379.11484 0.644956805  0            0           0         
  10389.48574 0.640760611  0            0           0         
  10399.86699 0.624079884  0            0           0         
  10410.25862 0.633761022  0            0           0         
  10420.66063 0.621041889  0            0           0         
  10431.07304 0.626829545  0            0           0         
  10441.49585 0.634536193  0            0           0         
  10451.92908 0.61538243   0            0           0         
  10462.37273 0.617079194  0            0           0         
  10472.82681 0.621039931  0            0           0         
  10483.29135 0.61316856   0            0           0         
  10493.76633 0.61871051   0            0           0         
  10504.25179 0.624697025  0            0           0         
  10514.74772 0.621702799  0            0           0         
  10525.25414 0.636355386  0            0           0         
  10535.77106 0.639378192  0            0           0         
  10546.29848 0.631255014  0            0           0         
  10556.83643 0.648993461  0            0           0         
  10567.38490 0.636666775  0            0           0         
  10577.94392 0.644777342  0            0           0         
  10588.51348 0.622060894  0            0           0         
  10599.09361 0.611924408  0            0           0         
  10609.68431 0.620194474  0            0           0         
  10620.28559 0.615365051  0            0           0         
  10630.89746 0.617614575  0            0           0         
  10641.51994 0.612095489  0            0           0         
  10652.15303 0.628395851  0            0           0         
  10662.79675 0.63169199   0            0           0         
  10673.45110 0.625918545  0            0           0         
  10684.11610 0.627697282  0            0           0         
  10694.79175 0.613839117  0            0           0         
  10705.47807 0.638144811  0            0           0         
  10716.17507 0.62689549   0            0           0         
  10726.88276 0.625278016  0            0           0         
  10737.60114 0.637950164  0            0           0         
  10748.33024 0.631039084  0            0           0         
  10759.07006 0.6247584    0            0           0         
  10769.82061 0.630598325  0            0           0         
  10780.58190 0.627709925  0            0           0         
  10791.35394 0.625999281  0            0           0         
  10802.13675 0.628251843  0            0           0         
  10812.93033 0.621806327  0            0           0         
  10823.73469 0.623088466  0            0           0         
  10834.54985 0.613330295  0            0           0         
  10845.37582 0.614061254  0            0           0         
  10856.21261 0.608566305  0            0           0         
  10867.06022 0.608029414  0            0           0         
  10877.91867 0.617386057  0            0           0         
  10888.78798 0.622423589  0            0           0         
  10899.66814 0.615558376  0            0           0         
  10910.55918 0.623344217  0            0           0         
  10921.46109 0.635987289  0            0           0         
  10932.37390 0.64492467   0            0           0         
  10943.29762 0.655294588  0            0           0         
  10954.23225 0.632543181  0            0           0         
  10965.17780 0.646121337  0            0           0         
  10976.13430 0.634832791  0            0           0         
  10987.10174 0.633249298  0            0           0         
  10998.08014 0.635376583  0            0           0         
  11009.06951 0.621398734  0            0           0         
  11020.06986 0.622473937  0            0           0         
  11031.08120 0.637967951  0            0           0         
  11042.10354 0.634774529  0            0           0         
  11053.13690 0.64624714   0            0           0         
  11064.18128 0.658462026  0            0           0         
  11075.23670 0.664427233  0            0           0         
  11086.30316 0.652440845  0            0           0         
  11097.38068 0.644058632  0            0           0         
  11108.46928 0.65474681   0            0           0         
  11119.56895 0.630886504  0            0           0         
  11130.67971 0.639465455  0            0           0         
  11141.80157 0.623635209  0            0           0         
  11152.93455 0.625486968  0            0           0         
  11164.07865 0.630567483  0            0           0         
  11175.23388 0.638072239  0            0           0         
  11186.40027 0.632448369  0            0           0         
  11197.57781 0.630099675  0            0           0         
  11208.76652 0.62705554   0            0           0         
  11219.96640 0.625158726  0            0           0         
  11231.17748 0.62087713   0            0           0         
  11242.39977 0.613952381  0            0           0         
  11253.63326 0.616324279  0            0           0         
  11264.87798 0.606906688  0            0           0         
  11276.13394 0.611967127  0            0           0         
  11287.40114 0.617258446  0            0           0         
  11298.67960 0.624194639  0            0           0         
  11309.96933 0.632668193  0            0           0         
  11321.27034 0.640018035  0            0           0         
  11332.58264 0.631027029  0            0           0         
  11343.90625 0.642900493  0            0           0         
  11355.24117 0.643673424  0            0           0         
  11366.58742 0.638066841  0            0           0         
  11377.94500 0.637168823  0            0           0         
  11389.31394 0.630912187  0            0           0         
  11400.69423 0.633466608  0            0           0         
  11412.08589 0.636943948  0            0           0         
  11423.48894 0.644914084  0            0           0         
  11434.90338 0.637620349  0            0           0         
  11446.32923 0.637297928  0            0           0         
  11457.76649 0.639534806  0            0           0         
  11469.21518 0.647515616  0            0           0         
  11480.67531 0.648382875  0            0           0         
  11492.14690 0.643844243  0            0           0         
  11503.62994 0.638436062  0            0           0         
  11515.12446 0.644565967  0            0           0         
  11526.63046 0.647965069  0            0           0         
  11538.14796 0.630126165  0            0           0         
  11549.67697 0.639651296  0            0           0         
  11561.21750 0.641304738  0            0           0         
  11572.76956 0.634529957  0            0           0         
  11584.33316 0.634833943  0            0           0         
  11595.90832 0.625895479  0            0           0         
  11607.49505 0.634992242  0            0           0         
  11619.09335 0.638274861  0            0           0         
  11630.70324 0.634935399  0            0           0         
  11642.32473 0.626777472  0            0           0         
  11653.95783 0.635634719  0            0           0         
  11665.60256 0.640174071  0            0           0         
  11677.25892 0.649694417  0            0           0         
  11688.92693 0.637721635  0            0           0         
  11700.60660 0.647005653  0            0           0         
  11712.29794 0.632283442  0            0           0         
  11724.00096 0.631006576  0            0           0         
  11735.71567 0.615745947  0            0           0         
  11747.44210 0.616197355  0            0           0         
  11759.18023 0.605935774  0            0           0         
  11770.93010 0.609428368  0            0           0         
  11782.69171 0.608150451  0            0           0         
  11794.46506 0.614011298  0            0           0         
  11806.25019 0.615313163  0            0           0         
  11818.04709 0.629098149  0            0           0         
  11829.85577 0.627214902  0            0           0         
  11841.67626 0.631546296  0            0           0         
  11853.50856 0.625092029  0            0           0         
  11865.35268 0.634671344  0            0           0         
  11877.20863 0.622850117  0            0           0         
  11889.07643 0.620654501  0            0           0         
  11900.95609 0.627757914  0            0           0         
  11912.84762 0.632340129  0            0           0         
  11924.75103 0.629239878  0            0           0         
  11936.66634 0.636224044  0            0           0         
  11948.59355 0.642098212  0            0           0         
  11960.53268 0.638155499  0            0           0         
  11972.48374 0.637372618  0            0           0         
  11984.44674 0.644790653  0            0           0         
  11996.42170 0.635519875  0            0           0         
  12008.40861 0.62965935   0            0           0         
  12020.40751 0.620915964  0            0           0         
  12032.41840 0.626386169  0            0           0         
  12044.44129 0.635880026  0            0           0         
  12056.47619 0.626998629  0            0           0         
  12068.52312 0.634738838  0            0           0         
  12080.58208 0.64172331   0            0           0         
  12092.65309 0.65982108   0            0           0         
  12104.73617 0.668019459  0            0           0         
  12116.83132 0.671593336  0            0           0         
  12128.93855 0.662525414  0            0           0         
  12141.05788 0.672176812  0            0           0         
  12153.18932 0.673944759  0            0           0         
  12165.33289 0.654797501  0            0           0         
  12177.48858 0.652321404  0            0           0         
  12189.65643 0.650835981  0            0           0         
  12201.83643 0.65369143   0            0           0         
  12214.02860 0.663689152  0            0           0         
  12226.23296 0.666287092  0            0           0         
  12238.44950 0.671293242  0            0           0         
  12250.67826 0.688582646  0            0           0         
  12262.91924 0.674893986  0            0           0         
  12275.17244 0.667455448  0            0           0         
  12287.43789 0.635106639  0            0           0         
  12299.71560 0.630151048  0            0           0         
  12312.00557 0.629603594  0            0           0         
  12324.30782 0.626844295  0            0           0         
  12336.62237 0.627011146  0            0           0         
  12348.94922 0.627604795  0            0           0         
  12361.28839 0.641654699  0            0           0         
  12373.63989 0.6493736    0            0           0         
  12386.00373 0.659694804  0            0           0         
  12398.37992 0.667647706  0            0           0         
  12410.76848 0.665656734  0            0           0         
  12423.16942 0.665218287  0            0           0         
  12435.58275 0.643955655  0            0           0         
  12448.00848 0.635923358  0            0           0         
  12460.44663 0.626601773  0            0           0         
  12472.89721 0.627857908  0            0           0         
  12485.36022 0.640731896  0            0           0         
  12497.83570 0.635723512  0            0           0         
  12510.32363 0.644401569  0            0           0         
  12522.82405 0.649993591  0            0           0         
  12535.33695 0.660938054  0            0           0         
  12547.86236 0.664796993  0            0           0         
  12560.40028 0.66019016   0            0           0         
  12572.95074 0.655308837  0            0           0         
  12585.51373 0.659183929  0            0           0         
  12598.08927 0.650816733  0            0           0         
  12610.67738 0.649088141  0            0           0         
  12623.27807 0.652162842  0            0           0         
  12635.89135 0.658017039  0            0           0         
  12648.51724 0.64864534   0            0           0         
  12661.15573 0.654262289  0            0           0         
  12673.80686 0.655187741  0            0           0         
  12686.47063 0.672640806  0            0           0         
  12699.14705 0.675462474  0            0           0         
  12711.83614 0.667259163  0            0           0         
  12724.53791 0.672413736  0            0           0         
  12737.25237 0.685659296  0            0           0         
  12749.97953 0.676326399  0            0           0         
  12762.71941 0.674814294  0            0           0         
  12775.47202 0.655913176  0            0           0         
  12788.23738 0.653717909  0            0           0         
  12801.01548 0.640852882  0            0           0         
  12813.80636 0.649268455  0            0           0         
  12826.61002 0.629376593  0            0           0         
  12839.42647 0.647235974  0            0           0         
  12852.25573 0.625584567  0            0           0         
  12865.09780 0.656783093  0            0           0         
  12877.95271 0.65223687   0            0           0         
  12890.82046 0.648265284  0            0           0         
  12903.70107 0.63730831   0            0           0         
  12916.59455 0.643790404  0            0           0         
  12929.50092 0.629693516  0            0           0         
  12942.42018 0.615853772  0            0           0         
  12955.35235 0.606795975  0            0           0         
  12968.29744 0.595634119  0            0           0         
  12981.25546 0.5882588    0            0           0         
  12994.22644 0.589842352  0            0           0         
  13007.21037 0.598256031  0            0           0         
  13020.20728 0.595621432  0            0           0         
  13033.21717 0.613443406  0            0           0         
  13046.24007 0.606028536  0            0           0         
  13059.27597 0.611725354  0            0           0         
  13072.32491 0.59840641   0            0           0         
  13085.38688 0.610051024  0            0           0         
  13098.46190 0.615903833  0            0           0         
  13111.54999 0.630919973  0            0           0         
  13124.65115 0.628333013  0            0           0         
  13137.76541 0.646654773  0            0           0         
  13150.89277 0.643223583  0            0           0         
  13164.03324 0.648523864  0            0           0         
  13177.18685 0.658804571  0            0           0         
  13190.35360 0.659114805  0            0           0         
  13203.53351 0.658900731  0            0           0         
  13216.72658 0.673976591  0            0           0         
  13229.93284 0.678543579  0            0           0         
  13243.15229 0.677424665  0            0           0         
  13256.38496 0.685483295  0            0           0         
  13269.63084 0.675265349  0            0           0         
  13282.88996 0.670418671  0            0           0         
  13296.16233 0.653374967  0            0           0         
  13309.44796 0.634322186  0            0           0         
  13322.74687 0.626856522  0            0           0         
  13336.05906 0.641294439  0            0           0         
  13349.38456 0.637736967  0            0           0         
  13362.72337 0.639688912  0            0           0         
  13376.07551 0.626535284  0            0           0         
  13389.44099 0.620134822  0            0           0         
  13402.81983 0.627364575  0            0           0         
  13416.21203 0.637618427  0            0           0         
  13429.61762 0.637595719  0            0           0         
  13443.03660 0.632166076  0            0           0         
  13456.46898 0.652231875  0            0           0         
  13469.91480 0.669587395  0            0           0         
  13483.37404 0.693265186  0            0           0         
  13496.84674 0.709177031  0            0           0         
  13510.33289 0.689806799  0            0           0         
  13523.83252 0.675150448  0            0           0         
  13537.34564 0.664321995  0            0           0         
  13550.87227 0.642632309  0            0           0         
  13564.41241 0.6387467    0            0           0         
  13577.96608 0.631646954  0            0           0         
  13591.53329 0.618548558  0            0           0         
  13605.11406 0.614459281  0            0           0         
  13618.70839 0.626299109  0            0           0         
  13632.31631 0.630980392  0            0           0         
  13645.93783 0.647175551  0            0           0         
  13659.57296 0.668616769  0            0           0         
  13673.22172 0.676909704  0            0           0         
  13686.88411 0.675461676  0            0           0         
  13700.56015 0.657853102  0            0           0         
  13714.24986 0.653133701  0            0           0         
  13727.95325 0.629213442  0            0           0         
  13741.67033 0.612964786  0            0           0         
  13755.40111 0.609390182  0            0           0         
  13769.14562 0.607687977  0            0           0         
  13782.90386 0.600615977  0            0           0         
  13796.67585 0.621241144  0            0           0         
  13810.46159 0.617912727  0            0           0         
  13824.26112 0.642771403  0            0           0         
  13838.07443 0.657631803  0            0           0         
  13851.90154 0.669947254  0            0           0         
  13865.74247 0.678961156  0            0           0         
  13879.59723 0.668996982  0            0           0         
  13893.46584 0.663505647  0            0           0         
  13907.34830 0.675408278  0            0           0         
  13921.24463 0.664616376  0            0           0         
  13935.15485 0.661032528  0            0           0         
  13949.07897 0.668947416  0            0           0         
  13963.01700 0.660902683  0            0           0         
  13976.96895 0.657156741  0            0           0         
  13990.93485 0.631093428  0            0           0         
  14004.91471 0.62042627   0            0           0         
  14018.90853 0.617576448  0            0           0         
  14032.91633 0.602465575  0            0           0         
  14046.93813 0.60654185   0            0           0         
  14060.97395 0.61263739   0            0           0         
  14075.02378 0.628827747  0            0           0         
  14089.08766 0.640503435  0            0           0         
  14103.16559 0.644668912  0            0           0         
  14117.25758 0.651270835  0            0           0         
  14131.36366 0.636084499  0            0           0         
  14145.48383 0.629309175  0            0           0         
  14159.61811 0.629016937  0            0           0         
  14173.76651 0.606689798  0            0           0         
  14187.92905 0.583420583  0            0           0         
  14202.10574 0.579331274  0            0           0         
  14216.29660 0.56806633   0            0           0         
  14230.50164 0.566887165  0            0           0         
  14244.72087 0.548103452  0            0           0         
  14258.95430 0.561026378  0            0           0         
  14273.20197 0.565450288  0            0           0         
  14287.46386 0.591361146  0            0           0         
  14301.74001 0.604245543  0            0           0         
  14316.03042 0.623075313  0            0           0         
  14330.33511 0.645445143  0            0           0         
  14344.65410 0.66564329   0            0           0         
  14358.98739 0.682526855  0            0           0         
  14373.33500 0.681363074  0            0           0         
  14387.69695 0.690289964  0            0           0         
  14402.07326 0.681612994  0            0           0         
  14416.46392 0.678317471  0            0           0         
  14430.86897 0.65157875   0            0           0         
  14445.28841 0.62901856   0            0           0         
  14459.72225 0.607292371  0            0           0         
  14474.17052 0.583108354  0            0           0         
  14488.63323 0.560373253  0            0           0         
  14503.11039 0.56107829   0            0           0         
  14517.60201 0.568183592  0            0           0         
  14532.10811 0.576997657  0            0           0         
  14546.62871 0.572656087  0            0           0         
  14561.16382 0.575634251  0            0           0         
  14575.71345 0.579370293  0            0           0         
  14590.27762 0.578454451  0            0           0         
  14604.85634 0.589773435  0            0           0         
  14619.44963 0.578656862  0            0           0         
  14634.05750 0.578421339  0            0           0         
  14648.67996 0.58656608   0            0           0         
  14663.31704 0.589104637  0            0           0         
  14677.96874 0.59809154   0            0           0         
  14692.63509 0.607772161  0            0           0         
  14707.31608 0.612401796  0            0           0         
  14722.01175 0.610548622  0.560287734  0.456270698 37688.157 
  14736.72210 0.591662988  0.576761627  0.456165879 38907.05  
  14751.44715 0.59350052   0.583201556  0.456061242 38802.773 
  14766.18691 0.588995744  0.582613844  0.455956787 39116.098 
  14780.94140 0.599113156  0.580295995  0.455852515 38471.977 
  14795.71064 0.590311906  0.579602232  0.455748428 39062.394 
  14810.49463 0.584379096  0.580329117  0.455644525 39475.965 
  14825.29339 0.576156317  0.581423905  0.455540807 40056.501 
  14840.10695 0.582796127  0.583509129  0.455437276 39617.098 
  14854.93530 0.585313124  0.586396232  0.455333931 39463.914 
  14869.77847 0.588990166  0.587999818  0.455230774 39235.028 
  14884.63647 0.598885986  0.587184173  0.455127806 38604.329 
  14899.50932 0.598735819  0.585354077  0.455025027 38632.065 
  14914.39702 0.597067739  0.58519496   0.454922438 38758.462 
  14929.29961 0.598162396  0.588350658  0.45482004  38706.17  
  14944.21708 0.60029221   0.593494497  0.454717834 38587.404 
  14959.14946 0.587621065  0.595640636  0.45461582  39438.339 
  14974.09676 0.582467946  0.59006415   0.454513999 39806.181 
  14989.05900 0.567620667  0.577256533  0.454412372 40866.782 
  15004.03619 0.568647861  0.563443295  0.454310939 40812.047 
  15019.02834 0.576528333  0.556029454  0.454209703 40272.585 
  15034.03547 0.575197878  0.559403629  0.454108662 40383.542 
  15049.05760 0.592985119  0.573453474  0.454007819 39188.769 
  15064.09474 0.614339372  0.594638896  0.453907173 37841.847 
  15079.14690 0.627135709  0.618125142  0.453806727 37083.725 
  15094.21410 0.63835383   0.638828274  0.453706479 36444.564 
  15109.29636 0.641469898  0.652527218  0.453606432 36278.48  
  15124.39369 0.644572889  0.657434928  0.453506586 36112.952 
  15139.50610 0.65032929   0.654998242  0.453406942 35800.403 
  15154.63362 0.641002373  0.646525179  0.453307501 36326.551 
  15169.77625 0.634502916  0.631927672  0.453208263 36701.99  
  15184.93401 0.611589713  0.614759329  0.453109229 38078.613 
  15200.10692 0.604376418  0.602039521  0.453010401 38533.049 
  15215.29498 0.601048485  0.597429884  0.452911778 38745.025 
  15230.49823 0.596493266  0.597028328  0.452813363 39038.323 
  15245.71666 0.593844423  0.592261054  0.452715154 39208.713 
  15260.95030 0.591384206  0.579624889  0.452617154 39366.917 
  15276.19917 0.573175647  0.56494224   0.452519364 40611.167 
  15291.46327 0.562199353  0.556009308  0.452421783 41396.141 
  15306.74262 0.565077781  0.556629532  0.452324413 41175.912 
  15322.03724 0.56763362   0.566234768  0.452227255 40979.749 
  15337.34714 0.592183323  0.581291999  0.452130309 39269.296 
  15352.67234 0.61693773   0.596789332  0.452033577 37681.401 
  15368.01285 0.616464689  0.608515187  0.451937059 37697.152 
  15383.36869 0.618285178  0.616007695  0.451840756 37572.274 
  15398.73987 0.623564233  0.624507103  0.451744668 37239.7   
  15414.12642 0.642129974  0.640240133  0.451648798 36148.15  
  15429.52833 0.651502861  0.662363617  0.451553145 35612.643 
  15444.94564 0.681123209  0.680489996  0.45145771  34048.325 
  15460.37835 0.669331795  0.6826952    0.451362494 34631.305 
  15475.82649 0.658888477  0.666578036  0.451267499 35161.953 
  15491.29006 0.630407872  0.63922924   0.451172724 36729.951 
  15506.76908 0.60477736   0.610647183  0.451078172 38263.251 
  15522.26356 0.597311585  0.588019148  0.450983841 38715.612 
  15537.77353 0.569189185  0.573009184  0.450889735 40598.646 
  15553.29900 0.558128712  0.563478029  0.450795852 41369.769 
  15568.83998 0.553597192  0.557029153  0.450702195 41671.31  
  15584.39649 0.550146144  0.552962427  0.450608764 41891.782 
  15599.96854 0.543346448  0.552547479  0.45051556  42371.02  
  15615.55615 0.5509263    0.557032038  0.450422583 41740.277 
  15631.15934 0.566664376  0.566203787  0.450329835 40531.47  
  15646.77812 0.591026064  0.578821487  0.450237317 38810.596 
  15662.41250 0.591919216  0.591925756  0.450145029 38699.27  
  15678.06251 0.595519873  0.60107238   0.450052973 38410.358 
  15693.72815 0.60223214   0.604842344  0.449961148 37925.623 
  15709.40945 0.604260838  0.606760566  0.449869557 37739.862 
  15725.10642 0.612076614  0.611707908  0.449778199 37198.596 
  15740.81907 0.619416123  0.621323009  0.449687077 36697.597 
  15756.54742 0.625876386  0.632602814  0.44959619  36257.924 
  15772.29149 0.648982418  0.639874366  0.449505539 34906.842 
  15788.05129 0.646104833  0.638002872  0.449415126 35000.476 
  15803.82683 0.629199489  0.62687711   0.449324952 35875.945 
  15819.61814 0.617849997  0.612882243  0.449235016 36467.361 
  15835.42523 0.602169716  0.602645246  0.449145321 37346.077 
  15851.24811 0.597545934  0.597631268  0.449055867 37562.194 
  15867.08681 0.586094919  0.594114617  0.448966655 38220.443 
  15882.94133 0.576762885  0.586970051  0.448877686 38760.828 
  15898.81169 0.558128578  0.575435327  0.44878896  39973.354 
  15914.69791 0.550163581  0.562083084  0.448700479 40468.488 
  15930.60000 0.540195533  0.548572397  0.448612244 41129.33  
  15946.51798 0.538764619  0.535808179  0.448524255 41151.723 
  15962.45187 0.514195358  0.525249433  0.448436514 43026.228 
  15978.40168 0.512859605  0.518059691  0.448349021 43045.341 
  15994.36742 0.506486476  0.514614272  0.448261777 43492.233 
  16010.34912 0.503140807  0.514301268  0.448174783 43685.446 
  16026.34679 0.507122487  0.516189928  0.448088041 43247.115 
  16042.36044 0.505543789  0.519582213  0.44800155  43286.786 
  16058.39010 0.516180999  0.523664535  0.447915313 42301.758 
  16074.43577 0.513596929  0.527550823  0.447829329 42421.424 
  16090.49747 0.526503476  0.53113888   0.4477436   41290.607 
  16106.57522 0.521674921  0.534609026  0.447658127 41580.817 
  16122.66904 0.538034747  0.537821386  0.44757291  40227.112 
  16138.77894 0.537616148  0.541363209  0.447487952 40168.684 
  16154.90494 0.543652952  0.546402516  0.447403251 39633.437 
  16171.04705 0.549585132  0.553914087  0.447318811 39116.839 
  16187.20529 0.576300791  0.563723633  0.447234631 37218.184 
  16203.37967 0.560766612  0.573213438  0.447150712 38160.754 
  16219.57022 0.564518735  0.578699475  0.447067055 37818.335 
  16235.77694 0.55717775   0.578960828  0.446983662 38225.521 
  16251.99986 0.548549654  0.576363399  0.446900533 38732.932 
  16268.23898 0.552208157  0.573981784  0.44681767  38382.095 
  16284.49434 0.559922087  0.57368879   0.446735072 37759.23  
  16300.76593 0.572667441  0.575523639  0.446652742 36825.96  
  16317.05379 0.582778617  0.577995547  0.44657068  36095.064 
  16333.35792 0.579318202  0.579981881  0.446488887 36217.679 
  16349.67834 0.590276807  0.581628844  0.446407364 35453.653 
  16366.01507 0.58678267   0.582747162  0.446326112 35572.191 
  16382.36812 0.578041719  0.582211746  0.446245133 36015.682 
  16398.73751 0.567720001  0.579148225  0.446164426 36573.938 
  16415.12326 0.563577969  0.574385533  0.446083993 36745.152 
  16431.52538 0.572835061  0.569862175  0.446003835 36054.731 
  16447.94389 0.576274982  0.565686967  0.445923953 35743.015 
  16464.37881 0.568691715  0.560846482  0.445844348 36121.303 
  16480.83015 0.557803125  0.555701945  0.445765021 36725.722 
  16497.29792 0.572261015  0.551761593  0.445685973 35699.6   
  16513.78215 0.547968638  0.550665292  0.445607204 37179.917 
  16530.28286 0.555424397  0.552578075  0.445528717 36580.67  
  16546.80005 0.555253516  0.555230903  0.445450512 36492.91  
  16563.33374 0.550951689  0.55601776   0.445372589 36679.567 
  16579.88395 0.543624868  0.553787804  0.44529495  37076.013 
  16596.45071 0.539167084  0.548984963  0.445217597 37285.714 
  16613.03401 0.525935841  0.544323974  0.445140529 38126.086 
  16629.63389 0.529154549  0.543169829  0.445063748 37799.388 
  16646.25035 0.548750207  0.546285079  0.444987255 36360.099 
  16662.88342 0.551832047  0.551551285  0.444911051 36070.044 
  16679.53310 0.555804596  0.55638697   0.444835137 35727.843 
  16696.19942 0.570213079  0.560529507  0.444759514 34744.716 
  16712.88240 0.570442301  0.565411968  0.444684184 34652.265 
  16729.58204 0.581092349  0.571044906  0.444609146 33941.591 
  16746.29837 0.57789893   0.574767358  0.444534402 34054.246 
  16763.03141 0.566684786  0.573280335  0.444459953 34652.456 
  16779.78116 0.558274388  0.566312877  0.444385801 35097.987 
  16796.54765 0.549624554  0.557730475  0.444311946 35572.517 
  16813.33090 0.544379206  0.552520467  0.444238389 35836.158 
  16830.13091 0.540868644  0.553358359  0.444165131 35988.378 
  16846.94771 0.557179785  0.559344604  0.444092174 34855.931 
  16863.78131 0.564446228  0.567221713  0.444019518 34328.361 
  16880.63174 0.563641298  0.57396263   0.443947164 34297.424 
  16897.49900 0.570574959  0.578445027  0.443875114 33800.66  
  16914.38312 0.579168977  0.581026272  0.443803369 33219.38  
  16931.28410 0.571301472  0.582611865  0.443731929 33595.255 
  16948.20197 0.594274625  0.58375252   0.443660795 32217.478 
  16965.13675 0.588678007  0.583899399  0.44358997  32443.417 
  16982.08845 0.578182128  0.581685692  0.443519453 32949.981 
  16999.05709 0.563168117  0.576466194  0.443449246 33743.399 
  17016.04268 0.566810876  0.569287669  0.44337935  33441.801 
  17033.04525 0.562228559  0.56190817   0.443309765 33628.497 
  17050.06480 0.540655319  0.555196517  0.443240494 34880.996 
  17067.10136 0.539705776  0.550154239  0.443171537 34852.785 
  17084.15495 0.528895158  0.54828413   0.443102896 35473.481 
  17101.22557 0.537329057  0.549934055  0.44303457  34825.826 
  17118.31325 0.536925472  0.554069209  0.442966562 34760.262 
  17135.41800 0.554054458  0.560729422  0.442898873 33595.424 
  17152.53985 0.560843461  0.57242961   0.442831503 33098.563 
  17169.67880 0.590107944  0.591503677  0.442764453 31370.307 
  17186.83488 0.617765572  0.616416487  0.442697726 29882.011 
  17204.00810 0.642277355  0.640638036  0.442631321 28660.415 
  17221.19849 0.661159261  0.654726526  0.44256524  27762.809 
  17238.40604 0.655180091  0.651458933  0.442499484 27936.387 
  17255.63080 0.630204292  0.631056051  0.442434055 28960.806 
  17272.87276 0.609806065  0.600638069  0.442368952 29844.29  
  17290.13195 0.574244079  0.569307366  0.442304178 31602.131 
  17307.40839 0.56229352   0.544127827  0.442239734 32181.646 
  17324.70209 0.543397887  0.528148755  0.44217562  33205.63  
  17342.01307 0.530279916  0.520881044  0.442111838 33929.977 
  17359.34135 0.520704217  0.520167544  0.442048389 34455.431 
  17376.68694 0.523196776  0.523103969  0.441985274 34193.67  
  17394.04986 0.52469037   0.52674104   0.441922493 33999.277 
  17411.43013 0.524839303  0.529772782  0.44186005  33892.854 
  17428.82777 0.526283828  0.532822676  0.441797943 33703.443 
  17446.24280 0.536555985  0.536861531  0.441736175 32963.713 
  17463.67522 0.541784366  0.54256911   0.441674747 32552.006 
  17481.12506 0.549714839  0.55021267   0.441613659 31990.188 
  17498.59234 0.566072229  0.559109984  0.441552914 30976.373 
  17516.07708 0.565306732  0.567841499  0.441492511 30928.897 
  17533.57928 0.571303499  0.575880253  0.441432453 30515.858 
  17551.09897 0.582222147  0.584653927  0.44137274  29856.986 
  17568.63617 0.589967457  0.596393999  0.441313374 29379.857 
  17586.19089 0.609036111  0.611859111  0.441254355 28377.706 
  17603.76315 0.629014729  0.630054435  0.441195685 27397.293 
  17621.35297 0.63594831   0.649412911  0.441137365 27020.729 
  17638.96037 0.664213648  0.667601556  0.441079397 25796.741 
  17656.58536 0.666528242  0.681168884  0.441021781 25633.643 
  17674.22796 0.701828798  0.688425934  0.440964518 24275.034 
  17691.88818 0.70553357   0.691283176  0.44090761  24079.026 
  17709.56606 0.689235566  0.692734063  0.440851058 24578.69  
  17727.26160 0.688284509  0.693714905  0.440794863 24543.228 
  17744.97482 0.677756897  0.692626908  0.440739027 24854.448 
  17762.70574 0.679305269  0.687281906  0.440683549 24728.27  
  17780.45438 0.672136931  0.676749269  0.440628433 24922.081 
  17798.22075 0.657851672  0.662410597  0.440573678 25392.31  
  17816.00487 0.649539165  0.646805609  0.440519286 25645.82  
  17833.80676 0.648084842  0.630878338  0.440465258 25632.481 
  17851.62645 0.616299586  0.614170365  0.440411596 26880.788 
  17869.46393 0.596972693  0.597485793  0.440358301 27675.796 
  17887.31924 0.571388596  0.582984393  0.440305373 28837.473 
  17905.19239 0.565426374  0.572537905  0.440252814 29064.114 
  17923.08340 0.556061274  0.56659943   0.440200626 29475.673 
  17940.99229 0.551409242  0.564474001  0.440148809 29646.23  
  17958.91907 0.555062432  0.565666895  0.440097365 29374.122 
  17976.86377 0.576866625  0.570053801  0.440046294 28190.21  
  17994.82639 0.597175329  0.576546815  0.439995599 27160.687 
  18012.80697 0.579448947  0.583341719  0.43994528  27918.663 
  18030.80551 0.590759782  0.589408052  0.439895339 27312.547 
  18048.82203 0.59585734   0.595107786  0.439845777 27007.77  
  18066.85656 0.601982821  0.602234561  0.439796594 26662.376 
  18084.90910 0.609274727  0.612600114  0.439747793 26273.135 
  18102.97969 0.619549666  0.626381059  0.439699375 25768.429 
  18121.06833 0.637291646  0.641465703  0.43965134  24983.956 
  18139.17504 0.649959164  0.652963903  0.43960369  24431.473 
  18157.29985 0.641223633  0.65463729   0.439556426 24697.949 
  18175.44277 0.625599662  0.643259523  0.439509551 25246.891 
  18193.60382 0.621954905  0.62198326   0.439463063 25326.509 
  18211.78301 0.590731686  0.597801979  0.439416966 26593.007 
  18229.98037 0.573065181  0.577091454  0.43937126  27338.304 
  18248.19591 0.5789273    0.563895595  0.439325947 26987.368 
  18266.42965 0.566789194  0.55954524   0.439281028 27489.496 
  18284.68161 0.56012454   0.562266662  0.439236503 27739.575 
  18302.95181 0.571888971  0.567751902  0.439192376 27093.137 
  18321.24027 0.57874301   0.570885312  0.439148645 26697.044 
  18339.54700 0.568897642  0.568609795  0.439105314 27082.182 
  18357.87202 0.559526411  0.561896074  0.439062383 27457.136 
  18376.21535 0.550111225  0.554202917  0.439019853 27846.588 
  18394.57701 0.549555504  0.548478504  0.438977727 27793.667 
  18412.95702 0.559712128  0.546462015  0.438936004 27209.09  
  18431.35539 0.560194061  0.549302315  0.438894687 27104.937 
  18449.77215 0.575957149  0.557170363  0.438853776 26283.69  
  18468.20731 0.592160744  0.569079704  0.438813274 25486.638 
  18486.66088 0.603029163  0.583653585  0.43877318  24950.215 
  18505.13290 0.609977711  0.599429711  0.438733498 24589.274 
  18523.62338 0.624534495  0.614549672  0.438694227 23940.931 
  18542.13233 0.633279682  0.627133591  0.43865537  23536.12  
  18560.65978 0.637833919  0.636600201  0.438616927 23294.621 
  18579.20573 0.646260704  0.644023201  0.4385789   22918.554 
  18597.77022 0.660142456  0.650659349  0.43854129  22366.377 
  18616.35326 0.650185652  0.657121401  0.438504099 22637.955 
  18634.95487 0.662984236  0.664668852  0.438467327 22131.823 
  18653.57507 0.690820595  0.675470609  0.438430977 21174.139 
  18672.21387 0.701330433  0.690447121  0.438395049 20792.318 
  18690.87129 0.7213877    0.708181909  0.438359545 20151.798 
  18709.54736 0.717202292  0.725701461  0.438324466 20206.886 
  18728.24209 0.747927565  0.741310707  0.438289814 19317.276 
  18746.95550 0.762308832  0.756633495  0.43825559  18894.719 
  18765.68760 0.777607053  0.773256401  0.438221795 18466.188 
  18784.43843 0.779376296  0.788119476  0.438188431 18367.627 
  18803.20799 0.793204708  0.793536471  0.438155498 17991.851 
  18821.99630 0.782518171  0.782399771  0.438122999 18181.234 
  18840.80339 0.760415912  0.753409697  0.438090935 18651.671 
  18859.62927 0.7184419    0.711459721  0.438059307 19679.992 
  18878.47396 0.665987088  0.665725654  0.438028116 21163.875 
  18897.33748 0.639531801  0.626328769  0.437997364 21970.611 
  18916.21985 0.620970629  0.600441302  0.437967052 22556.791 
  18935.12109 0.619185306  0.590647794  0.437937182 22551.422 
  18954.04121 0.609336653  0.595608944  0.437907754 22844.607 
  18972.98024 0.627747229  0.611206887  0.437878771 22105.403 
  18991.93819 0.633988054  0.631323198  0.437850234 21819.131 
  19010.91509 0.633964944  0.649652973  0.437822144 21751.056 
  19029.91095 0.657373263  0.662599038  0.437794503 20909.91  
  19048.92578 0.672833385  0.669578499  0.437767311 20364.266 
  19067.95962 0.668332581  0.671400217  0.437740571 20435.74  
  19087.01248 0.679304984  0.669966977  0.437714283 20040.945 
  19106.08437 0.697504111  0.669063263  0.43768845  19454.814 
  19125.17533 0.690620628  0.674081693  0.437663072 19584.581 
  19144.28535 0.704399082  0.689402354  0.437638151 19138.291 
  19163.41447 0.732566964  0.715708256  0.437613688 18341.415 
  19182.56271 0.751525159  0.748443529  0.437589686 17819.01  
  19201.73008 0.782148063  0.777995022  0.437566144 17064.004 
  19220.91660 0.792525292  0.792328896  0.437543066 16784.049 
  19240.12229 0.777772107  0.783601336  0.437520451 17044.963 
  19259.34718 0.754588002  0.754845129  0.437498302 17509.566 
  19278.59127 0.720000622  0.717886748  0.43747662  18288.935 
  19297.85459 0.698583776  0.685303673  0.437455406 18786.142 
  19317.13716 0.670662449  0.665319631  0.437434663 19502.517 
  19336.43900 0.691702578  0.660479427  0.43741439  18846.179 
  19355.76012 0.677070265  0.668076925  0.437394591 19189.654 
  19375.10055 0.696290206  0.681890628  0.437375266 18598.653 
  19394.46030 0.684849989  0.694658928  0.437356416 18847.831 
  19413.83940 0.695068183  0.700436417  0.437338044 18510.937 
  19433.23786 0.692302395  0.696497183  0.43732015  18525.604 
  19452.65571 0.672282891  0.683920645  0.437302736 19016.99  
  19472.09296 0.656893715  0.666483037  0.437285804 19401.666 
  19491.54963 0.636024351  0.648829383  0.437269355 19976.419 
  19511.02574 0.625257365  0.634996302  0.437253391 20258.513 
  19530.52131 0.621440976  0.626562267  0.437237913 20321.663 
  19550.03636 0.613604643  0.621741826  0.437222922 20520.004 
  19569.57091 0.604824004  0.616300359  0.43720842  20756.559 
  19589.12499 0.60364689   0.606492216  0.437194409 20736.049 
  19608.69859 0.603255481  0.592027299  0.43718089  20688.775 
  19628.29176 0.578828195  0.575590325  0.437167864 21498.792 
  19647.90451 0.555543712  0.560470322  0.437155334 22334.273 
  19667.53685 0.554837653  0.549101734  0.4371433   22296.948 
  19687.18881 0.550974269  0.542693507  0.437131764 22386.734 
  19706.86040 0.556045458  0.541733506  0.437120727 22116.098 
  19726.55166 0.542566662  0.546883581  0.437110192 22596.753 
  19746.26258 0.564122205  0.559365712  0.437100159 21666.457 
  19765.99320 0.573850871  0.580350364  0.437090631 21232.607 
  19785.74354 0.608528647  0.609119379  0.437081608 19959.109 
  19805.51361 0.64254574   0.641509789  0.437073092 18841.509 
  19825.30344 0.669848838  0.670195501  0.437065085 18014.366 
  19845.11304 0.691949114  0.687249668  0.437057589 17381.186 
  19864.94244 0.704450929  0.688361013  0.437050604 17015.579 
  19884.79164 0.674269717  0.675867082  0.437044133 17717.329 
  19904.66069 0.653456698  0.657243152  0.437038176 18219.899 
  19924.54958 0.646562124  0.640404262  0.437032736 18352.198 
  19944.45835 0.633172163  0.630295843  0.437027815 18677.65  
  19964.38701 0.621537644  0.628293052  0.437023412 18964.091 
  19984.33558 0.627855202  0.633074118  0.437019532 18711.212 
  20004.30409 0.645306106  0.641540236  0.437016173 18145.144 
  20024.29255 0.647960696  0.649624076  0.43701334  18011.064 
  20044.30098 0.654075929  0.652864171  0.437011032 17783.375 
  20064.32941 0.650147187  0.647426467  0.437009251 17830.977 
  20084.37784 0.63884391   0.632474001  0.437008    18085.299 
  20104.44631 0.618263078  0.61088983   0.437007279 18623.975 
  20124.53484 0.598070301  0.587504731  0.437007091 19187.109 
  20144.64343 0.555615023  0.567432602  0.437007436 20582.554 
  20164.77212 0.55638621   0.554589973  0.437008318 20483.541 
  20184.92092 0.549236403  0.55059338   0.437009736 20678.868 
  20205.08985 0.554226987  0.554745929  0.437011692 20422.079 
  20225.27894 0.546747905  0.56489862   0.43701419  20630.022 
  20245.48820 0.566521326  0.57837598   0.437017229 19841.318 
  20265.71765 0.577320651  0.592681302  0.437020811 19402.991 
  20285.96732 0.594804134  0.605906417  0.437024939 18768.093 
  20306.23722 0.605555005  0.616604493  0.437029613 18372.124 
  20326.52737 0.613195367  0.623746326  0.437034836 18082.036 
  20346.83780 0.615344203  0.627565536  0.437040609 17958.609 
  20367.16852 0.615120897  0.631368648  0.437046934 17905.579 
  20387.51956 0.642753422  0.641406175  0.437053812 17079.288 
  20407.89093 0.667725306  0.663547087  0.437061245 16386.416 
  20428.28266 0.700102932  0.699990908  0.437069235 15577.051 
  20448.69476 0.74272443   0.747590598  0.437077783 14634.556 
  20469.12726 0.791633147  0.797866151  0.437086891 13684.75  
  20489.58017 0.836705083  0.838856719  0.43709656  12904.325 
  20510.05352 0.849750205  0.858809576  0.437106793 12663.497 
  20530.54733 0.850952093  0.851080046  0.437117591 12602.893 
  20551.06162 0.825584742  0.817480123  0.437128955 12946.197 
  20571.59640 0.787178512  0.766630726  0.437140888 13531.833 
  20592.15170 0.733057575  0.709550306  0.437153391 14481.55  
  20612.72754 0.686129544  0.655975208  0.437166465 15419.296 
  20633.32394 0.620200644  0.611629274  0.437180113 16999.922 
  20653.94093 0.578664285  0.577615112  0.437194336 18157.257 
  20674.57851 0.55738233   0.551843097  0.437209135 18784.902 
  20695.23671 0.542192767  0.531505038  0.437224513 19243.265 
  20715.91556 0.515267779  0.514988621  0.437240471 20176.959 
  20736.61506 0.514117912  0.501973122  0.437257011 20150.03  
  20757.33525 0.491649655  0.492743393  0.437274135 20995.422 
  20778.07615 0.492241239  0.487743812  0.437291843 20895.46  
  20798.83777 0.477009163  0.487307269  0.437310139 21486.545 
  20819.62013 0.500710067  0.491417242  0.437329024 20398.024 
  20840.42326 0.514917989  0.499530521  0.437348499 19766.876 
  20861.24718 0.526628772  0.510520138  0.437368566 19261.705 
  20882.09190 0.524243506  0.522817084  0.437389227 19284.561 
  20902.95745 0.554168177  0.534692522  0.437410484 18182.863 
  20923.84385 0.564351314  0.544384546  0.437432338 17796.342 
  20944.75112 0.562385967  0.550139546  0.437454792 17800.798 
  20965.67929 0.563882061  0.550831197  0.437477846 17697.03  
  20986.62836 0.550172193  0.54705471   0.437501503 18081.24  
  21007.59836 0.545825851  0.54105992   0.437525765 18168.951 
  21028.58932 0.530805086  0.535668226  0.437550633 18626.175 
  21049.60126 0.545194533  0.533753211  0.437576108 18079.846 
  21070.63419 0.535436386  0.538243301  0.437602194 18354.185 
  21091.68813 0.564593222  0.551899092  0.437628891 17354.451 
  21112.76311 0.58562417   0.576700675  0.437656201 16681.456 
  21133.85915 0.606674868  0.612909535  0.437684126 16054.693 
  21154.97627 0.659057355  0.658083701  0.437712668 14734.438 
  21176.11449 0.712386825  0.70667339   0.437741829 13590.283 
  21197.27384 0.751131113  0.750573664  0.437771611 12850.101 
  21218.45432 0.7701754    0.781068678  0.437802014 12493.885 
  21239.65597 0.793099369  0.79244811   0.437833042 12095.263 
  21260.87880 0.791278603  0.785112015  0.437864696 12085.508 
  21282.12284 0.778109442  0.76490559   0.437896977 12251.957 
  21303.38811 0.744222555  0.739630036  0.437929888 12770.209 
  21324.67462 0.721290981  0.715697858  0.43796343  13135.722 
  21345.98241 0.692899903  0.696770156  0.437997606 13632.285 
  21367.31148 0.675554344  0.684351045  0.438032416 13940.331 
  21388.66187 0.68341016   0.678783005  0.438067864 13739.446 
  21410.03359 0.68741337   0.679938172  0.438103949 13620.094 
  21431.42666 0.67243048   0.687109329  0.438140676 13884.382 
  21452.84112 0.700709869  0.697909774  0.438178045 13287.323 
  21474.27697 0.712950956  0.707752261  0.438216058 13023.828 
  21495.73423 0.702449434  0.711108402  0.438254717 13183.088 
  21517.21294 0.689931073  0.70408      0.438294024 13386.417 
  21538.71311 0.68679873   0.686492908  0.438333981 13411.281 
  21560.23477 0.677355074  0.661921496  0.43837459  13561.172 
  21581.77792 0.631763612  0.635511095  0.438415852 14499.208 
  21603.34261 0.612885936  0.611486717  0.43845777  14902.996 
  21624.92884 0.592629237  0.592095973  0.438500345 15366.901 
  21646.53664 0.577152495  0.577782006  0.438543579 15730.776 
  21668.16603 0.572799517  0.567880902  0.438587475 15800.096 
  21689.81703 0.561056997  0.561611208  0.438632033 16077.643 
  21711.48967 0.558423444  0.558689694  0.438677256 16098.168 
  21733.18396 0.567444326  0.559295912  0.438723146 15786.055 
  21754.89993 0.575241472  0.563842003  0.438769705 15515.133 
  21776.63760 0.570319636  0.572568104  0.438816934 15590.389 
  21798.39699 0.613714533  0.585125843  0.438864836 14432.669 
  21820.17812 0.613264973  0.600348503  0.438913412 14387.364 
  21841.98102 0.631479702  0.616496329  0.438962665 13917.916 
  21863.80570 0.632242301  0.63228637   0.439012596 13846.836 
  21885.65219 0.658565276  0.648231193  0.439063208 13241.622 
  21907.52051 0.680573715  0.667171321  0.439114501 12763.921 
  21929.41067 0.686421083  0.693301131  0.439166479 12606.811 
  21951.32272 0.710139162  0.730181167  0.439219143 12139.658 
  21973.25665 0.768230949  0.779032767  0.439272495 11179.663 
  21995.21250 0.808139895  0.83803964   0.439326536 10588.126 
  22017.19029 0.884207548  0.902392703  0.43938127  9641.569  
  22039.19005 0.955509801  0.964792605  0.439436698 8889.387  
  22061.21178 1.026948478  1.016021069  0.439492822 8240.858  
  22083.25552 1.048939784  1.045748353  0.439549643 8038.902  
  22105.32128 1.052718074  1.045303681  0.439607165 7981.301  
  22127.40909 1.020023611  1.0118646    0.439665388 8208.002  
  22149.51898 0.967731031  0.950930068  0.439724315 8621.432  
  22171.65095 0.899731028  0.87441621   0.439783948 9241.326  
  22193.80504 0.810210052  0.79592261   0.439844289 10227.891 
  22215.98127 0.753217549  0.727211041  0.439905339 10965.271 
  22238.17965 0.681596471  0.676447883  0.439967102 12077.739 
  22260.40022 0.65773659   0.647311566  0.440029578 12475.226 
  22282.64299 0.647394986  0.639112642  0.44009277  12633.606 
  22304.90798 0.651944812  0.647807111  0.44015668  12504.94  
  22327.19522 0.657387864  0.667444871  0.44022131  12361.196 
  22349.50473 0.673996708  0.69155413   0.440286662 12017.041 
  22371.83654 0.725425253  0.714019341  0.440352738 11127.964 
  22394.19065 0.72080546   0.730110361  0.44041954  11161.357 
  22416.56711 0.726537757  0.737929007  0.44048707  11035.184 
  22438.96592 0.750372177  0.738258703  0.44055533  10647.208 
  22461.38711 0.740990908  0.732559263  0.440624323 10743.67  
  22483.83071 0.706222499  0.721839408  0.440694049 11232.076 
  22506.29673 0.709804688  0.707299152  0.440764512 11134.87  
  22528.78520 0.701108941  0.691142186  0.440835713 11231.733 
  22551.29614 0.668914859  0.676385185  0.440907655 11728.762 
  22573.82958 0.646479784  0.666161573  0.440980339 12090.364 
  22596.38553 0.65715825   0.66298318   0.441053768 11848.832 
  22618.96401 0.664077409  0.667890103  0.441127944 11680.304 
  22641.56506 0.683638871  0.680103308  0.441202868 11301.729 
  22664.18869 0.69404272   0.697552535  0.441278543 11087.923 
  22686.83493 0.719062392  0.717321955  0.441354971 10658.529 
  22709.50380 0.712631281  0.735419581  0.441432154 10709.996 
  22732.19531 0.749607749  0.747119062  0.441510095 10138.603 
  22754.90950 0.730242192  0.748713477  0.441588794 10362.798 
  22777.64639 0.720152021  0.739341021  0.441668256 10462.403 
  22800.40599 0.728914619  0.721196019  0.44174848  10291.418 
  22823.18834 0.700651314  0.698779233  0.441829471 10659.746 
  22845.99345 0.677769074  0.677713121  0.441911229 10971.526 
  22868.82135 0.661540381  0.663006931  0.441993757 11191.958 
  22891.67206 0.647986437  0.657715069  0.442077058 11376.886 
  22914.54560 0.661942388  0.662580915  0.442161132 11089.361 
  22937.44199 0.652467249  0.676326379  0.442245983 11202.37  
  22960.36127 0.690853198  0.696207183  0.442331613 10534.738 
  22983.30344 0.700031783  0.718607735  0.442418023 10352.121 
  23006.26854 0.724532122  0.739348108  0.442505217 9959.105  
  23029.25659 0.751619519  0.75412162   0.442593195 9558.675  
  23052.26761 0.763587099  0.759725196  0.442681961 9367.733  
  23075.30161 0.755617169  0.755684321  0.442771516 9424.523  
  23098.35864 0.756507959  0.745036944  0.442861863 9370.889  
  23121.43870 0.773753523  0.733062389  0.442953003 9119.843  
  23144.54183 0.737108001  0.72513348   0.44304494  9528.312  
  23167.66804 0.752520845  0.725599696  0.443137675 9288.567  
  23190.81736 0.715073803  0.737438045  0.44323121  9727.563  
  23213.98980 0.769601344  0.761675745  0.443325548 8993.962  
  23237.18541 0.77386878   0.796718713  0.443420691 8900.052  
  23260.40419 0.812618311  0.83803564   0.443516641 8433.425  
  23283.64617 0.900727308  0.878589389  0.443613401 7570.476  
  23306.91137 0.889769473  0.91069974   0.443710972 7625.462  
  23330.19982 0.94087857   0.928621084  0.443809357 7175.354  
  23353.51154 0.930236063  0.929507227  0.443908557 7221.446  
  23376.84656 0.905387934  0.912582175  0.444008577 7382.943  
  23400.20489 0.864623862  0.878716595  0.444109416 7692.88   
  23423.58656 0.830520947  0.831422277  0.444211079 7969.381  
  23446.99159 0.757481417  0.777382324  0.444313567 8694.999  
  23470.42001 0.72168062   0.724620368  0.444416882 9081.782  
  23493.87184 0.678287362  0.679889926  0.444521027 9615.85   
  23517.34711 0.629506234  0.647383977  0.444626003 10310.941 
  23540.84583 0.616450634  0.628716971  0.444731814 10478.633 
  23564.36803 0.616628819  0.623578232  0.444838461 10425.239 
  23587.91373 0.626330323  0.630747785  0.444945948 10214.391 
  23611.48296 0.654961922  0.649037097  0.445054275 9720.844  
  23635.07574 0.6926956    0.67756471   0.445163446 9147.043  
  23658.69210 0.740450417  0.7151884    0.445273462 8515.927  
  23682.33205 0.758524052  0.759441449  0.445384327 8273.1    
  23705.99563 0.816129209  0.805649529  0.445496041 7652.384  
  23729.68285 0.847061786  0.846946912  0.445608609 7337.84   
  23753.39373 0.887307054  0.87567713   0.445722032 6971.807  
  23777.12831 0.911334723  0.886229939  0.445836312 6755.92   
  23800.88661 0.875666664  0.877572819  0.445951451 6997.985  
  23824.66864 0.869475363  0.852810272  0.446067453 7014.667  
  23848.47444 0.787925442  0.816710483  0.446184319 7704.246  
  23872.30403 0.778918087  0.774122052  0.446302052 7756.546  
  23896.15742 0.712613926  0.72961362   0.446420654 8438.053  
  23920.03465 0.682769214  0.687216403  0.446540128 8764.972  
  23943.93574 0.614184066  0.650202421  0.446660475 9697.206  
  23967.86071 0.603813343  0.621114137  0.446781699 9816.491  
  23991.80959 0.579270396  0.601608621  0.446903802 10183.155 
  24015.78239 0.570163619  0.592151801  0.447026785 10295.72  
  24039.77916 0.58066052   0.5918952    0.447150652 10060.308 
  24063.79989 0.578544487  0.598734733  0.447275405 10047.392 
  24087.84463 0.595791229  0.609465409  0.447401046 9707.94   
  24111.91340 0.622618875  0.62008315   0.447527578 9242.773  
  24136.00621 0.619352946  0.626435661  0.447655002 9244.051  
  24160.12310 0.629767705  0.625361417  0.447783323 9044.209  
  24184.26409 0.60959945   0.615757489  0.447912541 9294.654  
  24208.42920 0.587635341  0.598656593  0.44804266  9591.235  
  24232.61845 0.578828673  0.576487849  0.448173681 9685.335  
  24256.83188 0.534969948  0.5522742    0.448305608 10423.043 
  24281.06950 0.505972947  0.528864608  0.448438443 10960.569 
  24305.33134 0.498423541  0.508326867  0.448572188 11065.669 
  24329.61742 0.492069532  0.491728874  0.448706845 11146.794 
  24353.92776 0.503971704  0.479251005  0.448842418 10823.369 
  24378.26240 0.49257267   0.470480409  0.448978908 0         
  24402.62135 0.501038542  0            0           0         
  24427.00465 0.530057059  0            0           0         
  24451.41230 0.543786538  0            0           0         
  24475.84435 0.567600795  0            0           0         
  24500.30081 0.574393549  0            0           0         
  24524.78170 0.594359539  0            0           0         
  24549.28706 0.624460084  0            0           0         
  24573.81690 0.59695191   0            0           0         
  24598.37125 0.604729208  0            0           0         
  24622.95014 0.582256504  0            0           0         
  24647.55359 0.573615059  0            0           0         
  24672.18162 0.556041016  0            0           0         
  24696.83426 0.528604687  0            0           0         
  24721.51153 0.539011324  0            0           0         
  24746.21346 0.512996701  0            0           0         
  24770.94008 0.478272523  0            0           0         
  24795.69140 0.5059653    0            0           0         
  24820.46745 0.479362893  0            0           0         
  24845.26826 0.46839587   0            0           0         
  24870.09385 0.469017618  0            0           0         
  24894.94424 0.494640914  0            0           0         
  24919.81947 0.47485912   0            0           0         
  24944.71955 0.468423042  0            0           0         
  24969.64451 0.481027965  0            0           0         
  24994.59438 0.471153138  0            0           0         
  25019.56918 0.459453498  0            0           0         
  25044.56893 0.469422658  0            0           0         
  25069.59366 0.453689725  0            0           0         
  25094.64340 0.455728197  0            0           0         
  25119.71816 0.455827674  0            0           0         
  25144.81799 0.468840628  0            0           0         
  25169.94289 0.450499541  0            0           0         
  25195.09290 0.468279408  0            0           0         
  25220.26803 0.488953407  0            0           0         
  25245.46832 0.524468891  0            0           0         
  25270.69380 0.552530631  0            0           0         
  25295.94447 0.603431008  0            0           0         
  25321.22038 0.623435436  0            0           0         
  25346.52155 0.661171232  0            0           0         
  25371.84799 0.701696373  0            0           0         
  25397.19975 0.735744331  0            0           0         
  25422.57683 0.753582963  0            0           0         
  25447.97927 0.768113444  0            0           0         
  25473.40709 0.773572204  0            0           0         
  25498.86032 0.741814984  0            0           0         
  25524.33899 0.729121921  0            0           0         
  25549.84311 0.69616638   0            0           0         
  25575.37272 0.62572929   0            0           0         
  25600.92783 0.597050605  0            0           0         
  25626.50848 0.563536037  0            0           0         
  25652.11469 0.57259237   0            0           0         
  25677.74649 0.593031186  0            0           0         
  25703.40390 0.562547656  0            0           0         
  25729.08694 0.618198121  0            0           0         
  25754.79565 0.643396991  0            0           0         
  25780.53005 0.674821771  0            0           0         
  25806.29016 0.686423723  0            0           0         
  25832.07601 0.671272466  0            0           0         
  25857.88762 0.65456737   0            0           0         
  25883.72503 0.621741278  0            0           0         
  25909.58825 0.614806522  0            0           0         
  25935.47732 0.582825117  0            0           0         
  25961.39225 0.566037362  0            0           0         
  25987.33308 0.541925488  0            0           0         
  26013.29983 0.530586552  0            0           0         
  26039.29253 0.539997946  0            0           0         
  26065.31120 0.523702685  0            0           0         
  26091.35586 0.517198987  0            0           0         
  26117.42655 0.505502801  0            0           0         
  26143.52329 0.484258795  0            0           0         
  26169.64611 0.466668245  0            0           0         
  26195.79503 0.430444005  0            0           0         
  26221.97007 0.426902316  0            0           0         
  26248.17127 0.43403683   0            0           0         
  26274.39866 0.417560331  0            0           0         
  26300.65224 0.427933096  0            0           0         
  26326.93206 0.388074776  0            0           0         
  26353.23814 0.415679367  0            0           0         
  26379.57051 0.431043774  0            0           0         
  26405.92918 0.434221458  0            0           0         
  26432.31420 0.446257413  0            0           0         
  26458.72558 0.43823609   0            0           0         
  26485.16335 0.479124342  0            0           0         
  26511.62753 0.461279684  0            0           0         
  26538.11816 0.485076723  0            0           0         
  26564.63526 0.483409546  0            0           0         
  26591.17885 0.488712106  0            0           0         
  26617.74897 0.491244551  0            0           0         
  26644.34564 0.527282248  0            0           0         
  26670.96888 0.585904464  0            0           0         
  26697.61872 0.624542937  0            0           0         
  26724.29519 0.705534376  0            0           0         
  26750.99832 0.742711434  0            0           0         
  26777.72813 0.839201826  0            0           0         
  26804.48465 0.953639619  0            0           0         
  26831.26791 0.965406922  0            0           0         
  26858.07792 1.044273     0            0           0         
  26884.91473 1.030693777  0            0           0         
  26911.77835 1.057125724  0            0           0         
  26938.66881 0.975924904  0            0           0         
  26965.58614 0.98508696   0            0           0         
  26992.53037 0.899214578  0            0           0         
  27019.50152 0.825958145  0            0           0         
  27046.49962 0.770676841  0            0           0         
  27073.52470 0.724346842  0            0           0         
  27100.57678 0.631366804  0            0           0         
  27127.65589 0.619810721  0            0           0         
  27154.76206 0.580809939  0            0           0         
  27181.89531 0.567547113  0            0           0         
  27209.05568 0.565492891  0            0           0         
  27236.24318 0.561508053  0            0           0         
  27263.45785 0.555923642  0            0           0         
  27290.69972 0.531474218  0            0           0         
  27317.96880 0.537399579  0            0           0         
  27345.26513 0.547856315  0            0           0         
  27372.58874 0.520270385  0            0           0         
  27399.93965 0.554449091  0            0           0         
  27427.31788 0.515751207  0            0           0         
  27454.72348 0.492482049  0            0           0         
  27482.15646 0.468313918  0            0           0         
  27509.61684 0.481407312  0            0           0         
  27537.10467 0.462577619  0            0           0         
  27564.61997 0.474094237  0            0           0         
  27592.16275 0.455114037  0            0           0         
  27619.73306 0.47420965   0            0           0         
  27647.33092 0.472576622  0            0           0         
  27674.95635 0.482126873  0            0           0         
  27702.60939 0.478501679  0            0           0         
  27730.29005 0.483921199  0            0           0         
  27757.99838 0.495389952  0            0           0         
  27785.73439 0.551754945  0            0           0         
  27813.49812 0.575767229  0            0           0         
  27841.28959 0.609264973  0            0           0         
  27869.10882 0.625828728  0            0           0         
  27896.95586 0.631338774  0            0           0         
  27924.83072 0.6685269    0            0           0         
  27952.73343 0.741282778  0            0           0         
  27980.66402 0.790580803  0            0           0         
  28008.62253 0.841167239  0            0           0         
  28036.60896 0.824738157  0            0           0         
  28064.62337 0.84928566   0            0           0         
  28092.66576 0.836973573  0            0           0         
  28120.73618 0.801597347  0            0           0         
  28148.83464 0.801092866  0            0           0         
  28176.96118 0.746263038  0            0           0         
  28205.11582 0.651434284  0            0           0         
  28233.29860 0.60456995   0            0           0         
  28261.50953 0.563466735  0            0           0         
  28289.74866 0.555495249  0            0           0         
  28318.01600 0.49197713   0            0           0         
  28346.31159 0.503021475  0            0           0         
  28374.63545 0.527380619  0            0           0         
  28402.98761 0.508539707  0            0           0         
  28431.36810 0.523618628  0            0           0         
  28459.77695 0.565970356  0            0           0         
  28488.21418 0.616901519  0            0           0         
  28516.67983 0.675508891  0            0           0         
  28545.17392 0.669735876  0            0           0         
  28573.69649 0.695679291  0            0           0         
  28602.24755 0.687255988  0            0           0         
  28630.82715 0.737994345  0            0           0         
  28659.43530 0.722065944  0            0           0         
  28688.07203 0.684275634  0            0           0         
  28716.73738 0.67285574   0            0           0         
  28745.43137 0.65805096   0            0           0         
  28774.15404 0.641689678  0            0           0         
  28802.90540 0.620310401  0            0           0         
  28831.68549 0.556849562  0            0           0         
  28860.49434 0.540702417  0            0           0         
  28889.33198 0.522698104  0            0           0         
  28918.19843 0.511275942  0            0           0         
  28947.09372 0.531300919  0            0           0         
  28976.01789 0.520360215  0            0           0         
  29004.97095 0.582838137  0            0           0         
  29033.95295 0.611665761  0            0           0         
  29062.96391 0.627521148  0            0           0         
  29092.00385 0.689143559  0            0           0         
  29121.07281 0.814628955  0            0           0         
  29150.17082 0.821490113  0            0           0         
  29179.29790 0.968768428  0            0           0         
  29208.45409 0.986622263  0            0           0         
  29237.63941 1.04740785   0            0           0         
  29266.85389 1.070523001  0            0           0         
  29296.09756 1.18477102   0            0           0         
  29325.37045 1.11902181   0            0           0         
  29354.67260 1.099063494  0            0           0         
  29384.00402 1.033008727  0            0           0         
  29413.36475 0.965437874  0            0           0         
  29442.75482 1.000023474  0            0           0         
  29472.17425 0.887121545  0            0           0         
  29501.62308 0.815713962  0            0           0         
  29531.10134 0.688484188  0            0           0         
  29560.60905 0.644388491  0            0           0         
  29590.14624 0.59951214   0            0           0         
  29619.71295 0.593901403  0            0           0         
  29649.30921 0.518267717  0            0           0         
  29678.93503 0.554712099  0            0           0         
  29708.59046 0.54531744   0            0           0         
  29738.27552 0.530719654  0            0           0         
  29767.99024 0.491142178  0            0           0         
  29797.73465 0.448366752  0            0           0         
  29827.50878 0.486159371  0            0           0         
  29857.31267 0.478838573  0            0           0         
  29887.14633 0.442975533  0            0           0         
  29917.00981 0.429895608  0            0           0         
  29946.90312 0.472491462  0            0           0         
  29976.82630 0.427550915  0            0           0         
  30006.77939 0.518641681  0            0           0         
  30036.76240 0.484631748  0            0           0         
  30066.77537 0.497501332  0            0           0         
  30096.81833 0.538771824  0            0           0         
  30126.89131 0.507033729  0            0           0         
  30156.99434 0.506119889  0            0           0         
  30187.12745 0.496149254  0            0           0         
  30217.29067 0.498435275  0            0           0         
  30247.48402 0.43562066   0            0           0         
  30277.70755 0.48555398   0            0           0         
  30307.96127 0.500044332  0            0           0         
  30338.24523 0.425434634  0            0           0         
  30368.55945 0.384898092  0            0           0         
  30398.90395 0.415538039  0            0           0         
  30429.27878 0.387918414  0            0           0         
  30459.68396 0.495596957  0            0           0         
  30490.11951 0.50121953   0            0           0         
  30520.58548 0.572082928  0            0           0         
  30551.08189 0.605797498  0            0           0         
  30581.60878 0.72448956   0            0           0         
  30612.16616 0.743713862  0            0           0         
  30642.75408 0.771596609  0            0           0         
  30673.37257 0.697176184  0            0           0         
  30704.02164 0.783630163  0            0           0         
  30734.70135 0.756904084  0            0           0         
  30765.41170 0.756802176  0            0           0         
  30796.15275 0.685796178  0            0           0         
  30826.92451 0.601502289  0            0           0         
  30857.72702 0.6509912    0            0           0         
  30888.56030 0.650598311  0            0           0         
  30919.42440 0.633989617  0            0           0         
  30950.31933 0.52197123   0            0           0         
  30981.24514 0.556840052  0            0           0         
  31012.20184 0.605050865  0            0           0         
  31043.18948 0.530142594  0            0           0         
  31074.20808 0.556475465  0            0           0         
  31105.25768 0.584702239  0            0           0         
  31136.33830 0.405135468  0            0           0         
  31167.44997 0.45701021   0            0           0         
  31198.59274 0.624877743  0            0           0         
  31229.76662 0.568633615  0            0           0         
  31260.97165 0.463675655  0            0           0         
  31292.20786 0.477825873  0            0           0         
  31323.47528 0.42651548   0            0           0         
  31354.77395 0.56025058   0            0           0         
  31386.10389 0.442969366  0            0           0         
  31417.46513 0.324092338  0            0           0         
  31448.85771 0.956902774  0            0           0         
  31480.28166 0.913453048  0            0           0         
  31511.73701 0.834334441  0            0           0         
  31543.22379 1.106589681  0            0           0         
  31574.74203 1.608909171  0            0           0         
  31606.29176 1.506696771  0            0           0         
  31637.87302 0.672549633  0            0           0         
  31669.48583 1.366262408  0            0           0         
  31701.13023 1.093704379  0            0           0         
  31732.80625 1.645041202  0            0           0         
  31764.51393 1.463442905  0            0           0         
  31796.25328 1.581357069  0            0           0         
  31828.02435 0.943063588  0            0           0         
  31859.82717 2.010778381  0            0           0         
  31891.66176 1.490751197  0            0           0         
  31923.52816 0.896775738  0            0           0         
  31955.42640 1.408034825  0            0           0         
  31987.35652 1.222118214  0            0           0         
  32019.31854 1.014322042  0            0           0         
  32051.31250 1.574292084  0            0           0         
  32083.33842 1.897980404  0            0           0         
  32115.39635 0.560383313  0            0           0         
  32147.48631 0.869641763  0            0           0         
  32179.60833 1.201938951  0            0           0         
  32211.76245 0.936509264  0            0           0         
  32243.94870 1.299813927  0            0           0         
  32276.16711 0.677603445  0            0           0         
  32308.41771 0.353758622  0            0           0         
  32340.70054 0.739975009  0            0           0         
  32373.01562 1.162780471  0            0           0         
  32405.36300 1.219731614  0            0           0         
  32437.74270 1.707464105  0            0           0         
  32470.15475 1.794005317  0            0           0         
  32502.59918 2.831457664  0            0           0         
  32535.07604 0.995320574  0            0           0         
  32567.58534 0.52585955   0            0           0         
  32600.12713 0            0            0           0         
  32632.70144 0.589268135  0            0           0         
  32665.30829 0.625278469  0            0           0         
  32697.94773 0.66507592   0            0           0         
  32730.61978 0            0            0           0         
  32763.32447 0            0            0           0         
  32796.06185 0.810818598  0            0           0         
  32828.83193 2.601273371  0            0           0         
  32861.63476 0            0            0           0         
  32894.47037 2.940419823  0            0           0         
  32927.33878 1.029013684  0            0           0         
  32960.24004 1.065899829  0            0           0         
  32993.17418 1.087813019  0            0           0         
  33026.14122 0            0            0           0         
  33059.14120 1.090690605  0            0           0         
  33092.17416 0            0            0           0         
  33125.24012 0            0            0           0         
  33158.33912 0            0            0           0         
  33191.47120 0            0            0           0         
  33224.63638 0.984954843  0            0           0         
  33257.83470 0.96497033   0            0           0         
  33291.06619 0            0            0           0         
  33324.33089 0            0            0           0         
  33357.62883 0            0            0           0         
  33390.96004 1.837217481  0            0           0         
  33424.32455 0            0            0           0         
  33457.72240 1.824764305  0            0           0         
  33491.15362 0            0            0           0         
  33524.61825 0.914178335  0            0           0         
  33558.11631 0            0            0           0         
  33591.64785 0            0            0           0         
  33625.21289 0.931103916  0            0           0         
  33658.81147 0            0            0           0         
  33692.44362 0.950518238  0            0           0         
  33726.10938 0.964079566  0            0           0         
  33759.80877 0.981032254  0            0           0         
  33793.54184 1.001091414  0            0           0         
  33827.30862 0            0            0           0         
  33861.10913 0            0            0           0         
  33894.94342 0            0            0           0         
  33928.81152 1.114102938  0            0           0         
  33962.71346 1.155410373  0            0           0         
  33996.64927 1.205809411  0            0           0         
  34030.61899 1.267451302  0            0           0         
  34064.62266 0            0            0           0         
  34098.66030 0            0            0           0         
  34132.73195 0            0            0           0         
  34166.83765 3.282957218  0            0           0         
  34200.97742 0            0            0           0         
  34235.15131 1.903335471  0            0           0         
  34269.35935 0            0            0           0         
  34303.60156 2.204738853  0            0           0         
  34337.87799 0            0            0           0         
  34372.18868 0            0            0           0         
  34406.53364 2.706511624  0            0           0         
  34440.91292 2.875755758  0            0           0         
  34475.32655 3.043786233  0            0           0         
  34509.77457 0            0            0           0         
  34544.25702 3.390396465  0            0           0         
  34578.77391 7.163082558  0            0           0         
  34613.32530 0            0            0           0         
  34647.91121 3.99542013   0            0           0         
  34682.53167 0            0            0           0         
  34717.18674 0            0            0           0         
  34751.87642 0            0            0           0         
  34786.60077 0            0            0           0         
  34821.35982 0            0            0           0         
  34856.15360 0            0            0           0         
  34890.98215 0            0            0           0         
  34925.84549 0            0            0           0         
  34960.74368 0            0            0           0         
  34995.67673 0            0            0           0         
  35030.64469 0            0            0           0         
  35065.64759 0            0            0           0         
  35100.68546 0            0            0           0         
  35135.75834 0            0            0           0         
  35170.86627 0            0            0           0         
  35206.00928 0            0            0           0         
  35241.18740 0            0            0           0         
  35276.40068 0            0            0           0         
  35311.64914 0            0            0           0         
  35346.93282 0            0            0           0         
  35382.25175 0            0            0           0         
  35417.60598 0            0            0           0         
  35452.99553 0            0            0           0         
  35488.42045 0            0            0           0         
  35523.88076 0            0            0           0         
  35559.37650 0            0            0           0         
  35594.90772 0            0            0           0         
  35630.47443 0            0            0           0         
  35666.07668 0            0            0           0         
  35701.71451 0            0            0           0         
  35737.38795 0            0            0           0         
  35773.09703 0            0            0           0         
  35808.84179 0            0            0           0         
  35844.62227 0            0            0           0         
  35880.43850 0            0            0           0         
  35916.29052 0            0            0           0         
  35952.17836 0            0            0           0         
  35988.10207 0            0            0           0         
  36024.06166 0            0            0           0         
  36060.05719 0            0            0           0         
  36096.08869 0            0            0           0         
  36132.15619 0            0            0           0         
  36168.25972 0            0            0           0         
  36204.39934 0            0            0           0         
  36240.57506 0            0            0           0         
  36276.78693 0            0            0           0         
  36313.03498 0            0            0           0         
  36349.31926 0            0            0           0         
  36385.63978 0            0            0           0         
  36421.99661 0            0            0           0         
  36458.38975 0            0            0           0         
  36494.81927 0            0            0           0         
  36531.28518 0            0            0           0         
  36567.78753 0            0            0           0         
  36604.32635 0            0            0           0         
  36640.90169 0            0            0           0         
  36677.51357 0            0            0           0         
  36714.16203 0            0            0           0         
  36750.84711 0            0            0           0         
  36787.56885 0            0            0           0         
  36824.32728 0            0            0           0         
  36861.12244 0            0            0           0         
  36897.95437 0            0            0           0         
  36934.82310 0            0            0           0         
  36971.72867 0            0            0           0         
  37008.67111 0            0            0           0         
  37045.65047 0            0            0           0         
  37082.66678 0            0            0           0         
  37119.72007 0            0            0           0         
  37156.81039 0            0            0           0         
  37193.93777 0            0            0           0         
  37231.10225 0            0            0           0         
  37268.30386 0            0            0           0         
  37305.54265 0            0            0           0         
  37342.81864 0            0            0           0         
  37380.13188 0            0            0           0         
  37417.48241 0            0            0           0         
  37454.87025 0            0            0           0         
  37492.29546 0            0            0           0         
  37529.75806 0            0            0           0         
  37567.25809 0            0            0           0         
  37604.79559 0            0            0           0         
  37642.37060 0            0            0           0         
  37679.98316 0            0            0           0         
  37717.63330 0            0            0           0         
  37755.32105 0            0            0           0         
  37793.04647 0            0            0           0         
  37830.80958 0            0            0           0         
  37868.61043 0            0            0           0         
  37906.44904 0            0            0           0         
  37944.32547 0            0            0           0         
  37982.23974 0            0            0           0         
  38020.19190 0            0            0           0         
  38058.18197 0            0            0           0         
  38096.21001 0            0            0           0         
  38134.27605 0            0            0           0         
  38172.38012 0            0            0           0         
  38210.52226 0            0            0           0         
  38248.70252 0            0            0           0         
  38286.92093 0            0            0           0         
  38325.17752 0            0            0           0         
  38363.47235 0            0            0           0         
  38401.80543 0            0            0           0         
  38440.17682 0            0            0           0         
  38478.58655 0            0            0           0         
  38517.03466 0            0            0           0         
  38555.52119 0            0            0           0         
  38594.04617 0            0            0           0         
  38632.60965 0            0            0           0         
  38671.21166 0            0            0           0         
  38709.85224 0            0            0           0         
  38748.53143 0            0            0           0         
  38787.24927 0            0            0           0         
  38826.00580 0            0            0           0         
  38864.80105 0            0            0           0         
  38903.63507 0            0            0           0         
  38942.50789 0            0            0           0         
  38981.41956 0            0            0           0         
  39020.37010 0            0            0           0         
  39059.35956 0            0            0           0         
  39098.38799 0            0            0           0         
  39137.45540 0            0            0           0         
  39176.56186 0            0            0           0         
  39215.70739 0            0            0           0         
  39254.89204 0            0            0           0         
  39294.11584 0            0            0           0         
  39333.37883 0            0            0           0         
  39372.68106 0            0            0           0         
  39412.02255 0            0            0           0         
  39451.40336 0            0            0           0         
  39490.82351 0            0            0           0         
  39530.28306 0            0            0           0         
  39569.78203 0            0            0           0         
  39609.32047 0            0            0           0         
  39648.89842 0            0            0           0         
  39688.51591 0            0            0           0         
  39728.17299 0            0            0           0         
  39767.86970 0            0            0           0         
  39807.60607 0            0            0           0         
  39847.38215 0            0            0           0         
  39887.19797 0            0            0           0         
  39927.05357 0            0            0           0         
  39966.94900 0            0            0           0         
  40006.88429 0            0            0           0         
  40046.85949 0            0            0           0         
  40086.87463 0            0            0           0         
  40126.92975 0            0            0           0         
  40167.02490 0            0            0           0         
  40207.16011 0            0            0           0         
  40247.33542 0            0            0           0         
  40287.55088 0            0            0           0         
  40327.80652 0            0            0           0         
  40368.10239 0            0            0           0         
  40408.43852 0            0            0           0         
  40448.81495 0            0            0           0         
  40489.23173 0            0            0           0         
  40529.68889 0            0            0           0         
  40570.18647 0            0            0           0         
  40610.72453 0            0            0           0         
  40651.30309 0            0            0           0         
  40691.92219 0            0            0           0         
  40732.58188 0            0            0           0         
  40773.28220 0            0            0           0         
  40814.02319 0            0            0           0         
  40854.80489 0            0            0           0         
  40895.62733 0            0            0           0         
  40936.49057 0            0            0           0         
  40977.39463 0            0            0           0         
  41018.33957 0            0            0           0         
  41059.32542 0            0            0           0         
  41100.35223 0            0            0           0         
  41141.42002 0            0            0           0         
  41182.52886 0            0            0           0         
  41223.67877 0            0            0           0         
  41264.86979 0            0            0           0         
  41306.10198 0            0            0           0         
  41347.37537 0            0            0           0         
  41388.68999 0            0            0           0         
  41430.04590 0            0            0           0         
  41471.44313 0            0            0           0         
  41512.88173 0            0            0           0         
  41554.36173 0            0            0           0         
  41595.88317 0            0            0           0         
  41637.44611 0            0            0           0         
  41679.05058 0            0            0           0         
  41720.69662 0            0            0           0         
  41762.38427 0            0            0           0         
  41804.11357 0            0            0           0         
  41845.88458 0            0            0           0         
  41887.69732 0            0            0           0         
  41929.55184 0            0            0           0         
  41971.44818 0            0            0           0         
  42013.38638 0            0            0           0         
  42055.36649 0            0            0           0         
  42097.38855 0            0            0           0         
  42139.45259 0            0            0           0         
  42181.55867 0            0            0           0         
  42223.70682 0            0            0           0         
  42265.89708 0            0            0           0         
  42308.12950 0            0            0           0         
  42350.40412 0            0            0           0         
  42392.72098 0            0            0           0         
  42435.08012 0            0            0           0         
  42477.48159 0            0            0           0         
  42519.92543 0            0            0           0         
  42562.41168 0            0            0           0         
  42604.94038 0            0            0           0         
  42647.51157 0            0            0           0         
  42690.12530 0            0            0           0         
  42732.78161 0            0            0           0         
  42775.48055 0            0            0           0         
  42818.22215 0            0            0           0         
  42861.00646 0            0            0           0         
  42903.83351 0            0            0           0         
  42946.70337 0            0            0           0         
  42989.61605 0            0            0           0         
  43032.57162 0            0            0           0         
  43075.57011 0            0            0           0         
  43118.61156 0            0            0           0         
  43161.69602 0            0            0           0         
  43204.82353 0            0            0           0         
  43247.99413 0            0            0           0         
  43291.20787 0            0            0           0         
  43334.46479 0            0            0           0         
  43377.76493 0            0            0           0         
  43421.10834 0            0            0           0         
  43464.49505 0            0            0           0         
  43507.92512 0            0            0           0         
  43551.39858 0            0            0           0         
  43594.91549 0            0            0           0         
  43638.47587 0            0            0           0         
  43682.07979 0            0            0           0         
  43725.72727 0            0            0           0         
  43769.41836 0            0            0           0         
  43813.15311 0            0            0           0         
  43856.93156 0            0            0           0         
  43900.75376 0            0            0           0         
  43944.61974 0            0            0           0         
  43988.52955 0            0            0           0         
  44032.48324 0            0            0           0         
  44076.48085 0            0            0           0         
  44120.52242 0            0            0           0         
  44164.60799 0            0            0           0         
  44208.73762 0            0            0           0         
  44252.91134 0            0            0           0         
  44297.12920 0            0            0           0         
  44341.39124 0            0            0           0         
  44385.69751 0            0            0           0         
  44430.04806 0            0            0           0         
  44474.44291 0            0            0           0         
  44518.88213 0            0            0           0         
  44563.36575 0            0            0           0         
  44607.89382 0            0            0           0         
  44652.46638 0            0            0           0         
  44697.08348 0            0            0           0         
  44741.74516 0            0            0           0         
  44786.45147 0            0            0           0         
  44831.20245 0            0            0           0         
  44875.99814 0            0            0           0         
  44920.83859 0            0            0           0         
  44965.72385 0            0            0           0         
  45010.65396 0            0            0           0         
  45055.62896 0            0            0           0         
  45100.64891 0            0            0           0         
  45145.71383 0            0            0           0         
  45190.82379 0            0            0           0         
  45235.97882 0            0            0           0         
  45281.17897 0            0            0           0         
  45326.42428 0            0            0           0         
  45371.71480 0            0            0           0         
  45417.05058 0            0            0           0         
  45462.43166 0            0            0           0         
  45507.85808 0            0            0           0         
  45553.32990 0            0            0           0         
  45598.84714 0            0            0           0         
  45644.40987 0            0            0           0         
  45690.01813 0            0            0           0         
  45735.67196 0            0            0           0         
  45781.37141 0            0            0           0         
  45827.11652 0            0            0           0         
  45872.90734 0            0            0           0         
  45918.74391 0            0            0           0         
  45964.62628 0            0            0           0         
  46010.55450 0            0            0           0         
  46056.52861 0            0            0           0         
  46102.54866 0            0            0           0         
  46148.61470 0            0            0           0         
  46194.72676 0            0            0           0         
  46240.88490 0            0            0           0         
  46287.08916 0            0            0           0         
  46333.33958 0            0            0           0         
  46379.63622 0            0            0           0         
  46425.97912 0            0            0           0         
  46472.36833 0            0            0           0         
  46518.80389 0            0            0           0         
  46565.28585 0            0            0           0         
  46611.81425 0            0            0           0         
  46658.38915 0            0            0           0         
  46705.01058 0            0            0           0         
  46751.67860 0            0            0           0         
  46798.39325 0            0            0           0         
  46845.15457 0            0            0           0         
  46891.96262 0            0            0           0         
  46938.81744 0            0            0           0         
  46985.71908 0            0            0           0         
  47032.66759 0            0            0           0         
  47079.66300 0            0            0           0         
  47126.70538 0            0            0           0         
  47173.79475 0            0            0           0         
  47220.93118 0            0            0           0         
  47268.11471 0            0            0           0         
  47315.34539 0            0            0           0         
  47362.62326 0            0            0           0         
  47409.94837 0            0            0           0         
  47457.32076 0            0            0           0         
  47504.74050 0            0            0           0         
  47552.20761 0            0            0           0         
  47599.72215 0            0            0           0         
  47647.28417 0            0            0           0         
  47694.89372 0            0            0           0         
  47742.55084 0            0            0           0         
  47790.25557 0            0            0           0         
  47838.00797 0            0            0           0         
  47885.80809 0            0            0           0         
  47933.65597 0            0            0           0         
  47981.55166 0            0            0           0         
  48029.49521 0            0            0           0         
  48077.48666 0            0            0           0         
  48125.52607 0            0            0           0         
  48173.61348 0            0            0           0         
  48221.74893 0            0            0           0         
  48269.93249 0            0            0           0         
  48318.16419 0            0            0           0         
  48366.44408 0            0            0           0         
  48414.77222 0            0            0           0         
  48463.14864 0            0            0           0         
  48511.57340 0            0            0           0         
  48560.04655 0            0            0           0         
  48608.56814 0            0            0           0         
  48657.13820 0            0            0           0         
  48705.75680 0            0            0           0         
  48754.42398 0            0            0           0         
  48803.13979 0            0            0           0         
  48851.90428 0            0            0           0         
  48900.71749 0            0            0           0         
  48949.57947 0            0            0           0         
  48998.49028 0            0            0           0         
  49047.44996 0            0            0           0         
  49096.45856 0            0            0           0         
  49145.51613 0            0            0           0         
  49194.62272 0            0            0           0         
  49243.77838 0            0            0           0         
  49292.98316 0            0            0           0         
  49342.23710 0            0            0           0         
  49391.54025 0            0            0           0         
  49440.89267 0            0            0           0         
  49490.29440 0            0            0           0         
  49539.74550 0            0            0           0         
  49589.24600 0            0            0           0         
  49638.79597 0            0            0           0         
  49688.39545 0            0            0           0         
  49738.04449 0            0            0           0         
  49787.74314 0            0            0           0         
  49837.49145 0            0            0           0         
  49887.28947 0            0            0           0         
  49937.13724 0            0            0           0         
  49987.03483 0            0            0           0         
  50036.98227 0            0            0           0         
  50086.97962 0            0            0           0         
  50137.02693 0            0            0           0         
  50187.12424 0            0            0           0         
  50237.27162 0            0            0           0         
  50287.46910 0            0            0           0         
  50337.71673 0            0            0           0         
  50388.01458 0            0            0           0         
  50438.36269 0            0            0           0         
  50488.76110 0            0            0           0         
  50539.20987 0            0            0           0         
  50589.70905 0            0            0           0         
  50640.25869 0            0            0           0         
  50690.85884 0            0            0           0         
  50741.50955 0            0            0           0         
  50792.21086 0            0            0           0         
  50842.96284 0            0            0           0         
  50893.76554 0            0            0           0         
  50944.61899 0            0            0           0         
  50995.52326 0            0            0           0         
  51046.47839 0            0            0           0         
  51097.48444 0            0            0           0         
  51148.54145 0            0            0           0         
  51199.64948 0            0            0           0         
  51250.80858 0            0            0           0         
  51302.01879 0            0            0           0         
  51353.28018 0            0            0           0         
  51404.59278 0            0            0           0         
  51455.95666 0            0            0           0         
  51507.37186 0            0            0           0         
  51558.83843 0            0            0           0         
  51610.35643 0            0            0           0         
  51661.92591 0            0            0           0         
  51713.54692 0            0            0           0         
  51765.21951 0            0            0           0         
  51816.94372 0            0            0           0         
  51868.71963 0            0            0           0         
  51920.54726 0            0            0           0         
  51972.42669 0            0            0           0         
  52024.35795 0            0            0           0         
  52076.34110 0            0            0           0         
  52128.37619 0            0            0           0         
  52180.46328 0            0            0           0         
  52232.60241 0            0            0           0         
  52284.79364 0            0            0           0         
  52337.03703 0            0            0           0         
  52389.33261 0            0            0           0         
  52441.68045 0            0            0           0         
  52494.08059 0            0            0           0         
  52546.53309 0            0            0           0         
  52599.03800 0            0            0           0         
  52651.59538 0            0            0           0         
  52704.20527 0            0            0           0         
  52756.86773 0            0            0           0         
  52809.58282 0            0            0           0         
  52862.35057 0            0            0           0         
  52915.17105 0            0            0           0         
  52968.04431 0            0            0           0         
  53020.97040 0            0            0           0         
  53073.94937 0            0            0           0         
  53126.98129 0            0            0           0         
  53180.06619 0            0            0           0         
  53233.20413 0            0            0           0         
  53286.39517 0            0            0           0         
  53339.63936 0            0            0           0         
  53392.93675 0            0            0           0         
  53446.28740 0            0            0           0         
  53499.69135 0            0            0           0         
  53553.14867 0            0            0           0         
  53606.65940 0            0            0           0         
  53660.22360 0            0            0           0         
  53713.84132 0            0            0           0         
  53767.51262 0            0            0           0         
  53821.23755 0            0            0           0         
  53875.01615 0            0            0           0         
  53928.84850 0            0            0           0         
  53982.73463 0            0            0           0         
  54036.67461 0            0            0           0         
  54090.66848 0            0            0           0         
  54144.71631 0            0            0           0         
  54198.81814 0            0            0           0         
  54252.97403 0            0            0           0         
  54307.18403 0            0            0           0         
  54361.44820 0            0            0           0         
  54415.76659 0            0            0           0         
  54470.13926 0            0            0           0         
  54524.56625 0            0            0           0         
  54579.04763 0            0            0           0         
  54633.58345 0            0            0           0         
  54688.17376 0            0            0           0         
  54742.81862 0            0            0           0         
  54797.51808 0            0            0           0         
  54852.27219 0            0            0           0         
  54907.08102 0            0            0           0         
  54961.94461 0            0            0           0         
  55016.86302 0            0            0           0         
  55071.83631 0            0            0           0         
  55126.86453 0            0            0           0         
  55181.94773 0            0            0           0         
  55237.08597 0            0            0           0         
  55292.27930 0            0            0           0         
  55347.52779 0            0            0           0         
  55402.83148 0            0            0           0         
  55458.19042 0            0            0           0         
  55513.60469 0            0            0           0         
  55569.07432 0            0            0           0         
  55624.59938 0            0            0           0         
  55680.17993 0            0            0           0         
  55735.81600 0            0            0           0         
  55791.50767 0            0            0           0         
  55847.25499 0            0            0           0         
  55903.05801 0            0            0           0         
  55958.91679 0            0            0           0         
  56014.83139 0            0            0           0         
  56070.80185 0            0            0           0         
  56126.82824 0            0            0           0         
  56182.91061 0            0            0           0         
  56239.04902 0            0            0           0         
  56295.24353 0            0            0           0         
  56351.49418 0            0            0           0         
  56407.80104 0            0            0           0         
  56464.16417 0            0            0           0         
  56520.58361 0            0            0           0         
  56577.05942 0            0            0           0         
  56633.59167 0            0            0           0         
  56690.18040 0            0            0           0         
  56746.82568 0            0            0           0         
  56803.52756 0            0            0           0         
  56860.28610 0            0            0           0         
  56917.10135 0            0            0           0         
  56973.97337 0            0            0           0         
  57030.90221 0            0            0           0         
  57087.88794 0            0            0           0         
  57144.93061 0            0            0           0         
  57202.03028 0            0            0           0         
  57259.18701 0            0            0           0         
  57316.40084 0            0            0           0         
  57373.67184 0            0            0           0         
  57431.00007 0            0            0           0         
  57488.38558 0            0            0           0         
  57545.82844 0            0            0           0         
  57603.32868 0            0            0           0         
  57660.88639 0            0            0           0         
  57718.50160 0            0            0           0         
  57776.17439 0            0            0           0         
  57833.90480 0            0            0           0         
  57891.69290 0            0            0           0         
  57949.53874 0            0            0           0         
  58007.44238 0            0            0           0         
  58065.40387 0            0            0           0         
  58123.42329 0            0            0           0         
  58181.50067 0            0            0           0         
  58239.63609 0            0            0           0         
  58297.82960 0            0            0           0         
  58356.08125 0            0            0           0         
  58414.39111 0            0            0           0         
  58472.75923 0            0            0           0         
  58531.18568 0            0            0           0         
  58589.67051 0            0            0           0         
  58648.21377 0            0            0           0         
  58706.81553 0            0            0           0         
  58765.47585 0            0            0           0         
  58824.19478 0            0            0           0         
  58882.97238 0            0            0           0         
  58941.80871 0            0            0           0         
  59000.70384 0            0            0           0         
  59059.65781 0            0            0           0         
  59118.67069 0            0            0           0         
  59177.74253 0            0            0           0         
  59236.87340 0            0            0           0         
  59296.06336 0            0            0           0         
  59355.31245 0            0            0           0         
  59414.62075 0            0            0           0         
  59473.98832 0            0            0           0         
  59533.41520 0            0            0           0         
  59592.90146 0            0            0           0         
  59652.44716 0            0            0           0         
  59712.05236 0            0            0           0         
  59771.71711 0            0            0           0         
  59831.44149 0            0            0           0         
  59891.22554 0            0            0           0         
  59951.06933 0            0            0           0         
  60010.97291 0            0            0           0         
  60070.93635 0            0            0           0         
  60130.95971 0            0            0           0         
  60191.04304 0            0            0           0         
  60251.18641 0            0            0           0         
  60311.38987 0            0            0           0         
  60371.65349 0            0            0           0         
  60431.97733 0            0            0           0         
  60492.36144 0            0            0           0         
  60552.80589 0            0            0           0         
  60613.31073 0            0            0           0         
  60673.87604 0            0            0           0         
  60734.50185 0            0            0           0         
  60795.18825 0            0            0           0         
  60855.93529 0            0            0           0         
  60916.74302 0            0            0           0         
  60977.61151 0            0            0           0         
  61038.54083 0            0            0           0         
  61099.53102 0            0            0           0         
  61160.58216 0            0            0           0         
  61221.69430 0            0            0           0         
  61282.86750 0            0            0           0         
  61344.10183 0            0            0           0         
  61405.39734 0            0            0           0         
  61466.75410 0            0            0           0         
  61528.17217 0            0            0           0         
  61589.65161 0            0            0           0         
  61651.19248 0            0            0           0         
  61712.79484 0            0            0           0         
  61774.45876 0            0            0           0         
  61836.18429 0            0            0           0         
  61897.97149 0            0            0           0         
  61959.82044 0            0            0           0         
  62021.73118 0            0            0           0         
  62083.70379 0            0            0           0         
  62145.73832 0            0            0           0         
  62207.83483 0            0            0           0         
  62269.99340 0            0            0           0         
  62332.21407 0            0            0           0         
  62394.49691 0            0            0           0         
  62456.84199 0            0            0           0         
  62519.24936 0            0            0           0         
  62581.71909 0            0            0           0         
  62644.25124 0            0            0           0         
  62706.84587 0            0            0           0         
  62769.50305 0            0            0           0         
  62832.22284 0            0            0           0         
  62895.00529 0            0            0           0         
  62957.85048 0            0            0           0         
  63020.75847 0            0            0           0         
  63083.72931 0            0            0           0         
  63146.76307 0            0            0           0         
  63209.85982 0            0            0           0         
  63273.01961 0            0            0           0         
  63336.24252 0            0            0           0         
  63399.52859 0            0            0           0         
  63462.87791 0            0            0           0         
  63526.29052 0            0            0           0         
  63589.76649 0            0            0           0         
  63653.30589 0            0            0           0         
  63716.90878 0            0            0           0         
  63780.57522 0            0            0           0         
  63844.30528 0            0            0           0         
  63908.09902 0            0            0           0         
  63971.95650 0            0            0           0         
  64035.87778 0            0            0           0         
  64099.86294 0            0            0           0         
  64163.91203 0            0            0           0         
  64228.02512 0            0            0           0         
  64292.20228 0            0            0           0         
  64356.44356 0            0            0           0         
  64420.74903 0            0            0           0         
  64485.11875 0            0            0           0         
  64549.55279 0            0            0           0         
  64614.05122 0            0            0           0         
  64678.61409 0            0            0           0         
  64743.24148 0            0            0           0         
  64807.93344 0            0            0           0         
  64872.69004 0            0            0           0         
  64937.51135 0            0            0           0         
  65002.39742 0            0            0           0         
  65067.34833 0            0            0           0         
  65132.36415 0            0            0           0         
  65197.44492 0            0            0           0         
  65262.59073 0            0            0           0         
  65327.80163 0            0            0           0         
  65393.07768 0            0            0           0         
  65458.41897 0            0            0           0         
  65523.82554 0            0            0           0         
  65589.29747 0            0            0           0         
  65654.83481 0            0            0           0         
  65720.43764 0            0            0           0         
  65786.10603 0            0            0           0         
  65851.84003 0            0            0           0         
  65917.63971 0            0            0           0         
  65983.50514 0            0            0           0         
  66049.43638 0            0            0           0         
  66115.43350 0            0            0           0         
  66181.49657 0            0            0           0         
  66247.62564 0            0            0           0         
  66313.82080 0            0            0           0         
  66380.08209 0            0            0           0         
  66446.40960 0            0            0           0         
  66512.80338 0            0            0           0         
  66579.26350 0            0            0           0         
  66645.79003 0            0            0           0         
  66712.38303 0            0            0           0         
  66779.04258 0            0            0           0         
  66845.76873 0            0            0           0         
  66912.56155 0            0            0           0         
  66979.42111 0            0            0           0         
  67046.34748 0            0            0           0         
  67113.34072 0            0            0           0         
  67180.40091 0            0            0           0         
  67247.52810 0            0            0           0         
  67314.72236 0            0            0           0         
  67381.98377 0            0            0           0         
  67449.31238 0            0            0           0         
  67516.70827 0            0            0           0         
  67584.17150 0            0            0           0         
  67651.70214 0            0            0           0         
  67719.30026 0            0            0           0         
  67786.96592 0            0            0           0         
  67854.69920 0            0            0           0         
  67922.50015 0            0            0           0         
  67990.36885 0            0            0           0         
  68058.30537 0            0            0           0         
  68126.30977 0            0            0           0         
  68194.38212 0            0            0           0         
  68262.52249 0            0            0           0         
  68330.73094 0            0            0           0         
  68399.00755 0            0            0           0         
  68467.35238 0            0            0           0         
  68535.76550 0            0            0           0         
  68604.24698 0            0            0           0         
  68672.79689 0            0            0           0         
  68741.41530 0            0            0           0         
  68810.10226 0            0            0           0         
  68878.85787 0            0            0           0         
  68947.68217 0            0            0           0         
  69016.57524 0            0            0           0         
  69085.53715 0            0            0           0         
  69154.56797 0            0            0           0         
  69223.66776 0            0            0           0         
  69292.83660 0            0            0           0         
  69362.07455 0            0            0           0         
  69431.38169 0            0            0           0         
  69500.75807 0            0            0           0         
  69570.20378 0            0            0           0         
  69639.71888 0            0            0           0         
  69709.30344 0            0            0           0         
  69778.95753 0            0            0           0         
  69848.68122 0            0            0           0         
  69918.47458 0            0            0           0         
  69988.33767 0            0            0           0         
  70058.27058 0            0            0           0         
  70128.27336 0            0            0           0         
  70198.34609 0            0            0           0         
  70268.48883 0            0            0           0         
  70338.70166 0            0            0           0         
  70408.98465 0            0            0           0         
  70479.33787 0            0            0           0         
  70549.76138 0            0            0           0         
  70620.25526 0            0            0           0         
  70690.81958 0            0            0           0         
  70761.45441 0            0            0           0         
  70832.15982 0            0            0           0         
  70902.93588 0            0            0           0         
  70973.78265 0            0            0           0         
  71044.70022 0            0            0           0         
  71115.68865 0            0            0           0         
  71186.74801 0            0            0           0         
  71257.87837 0            0            0           0         
  71329.07981 0            0            0           0         
  71400.35240 0            0            0           0         
  71471.69619 0            0            0           0         
  71543.11128 0            0            0           0         
  71614.59773 0            0            0           0         
  71686.15560 0            0            0           0         
  71757.78498 0            0            0           0         
  71829.48593 0            0            0           0         
  71901.25852 0            0            0           0         
  71973.10283 0            0            0           0         
  72045.01892 0            0            0           0         
  72117.00688 0            0            0           0         
#--eof--eof--eof--eof--eof--eof--eof--eof--eof--eof--eof--eof--eof--eof--eof--#
