# Supplementary material for: POWTEX visits POWGEN
Source: J Appl Crystallogr. 2023 Apr 25;56(Pt 3):633–42. doi: 10.1107/S1600576723002819 (PMC10241063; doi:10.1107/S1600576723002819)
Supplement: Supplementary file 1 [file j-56-00633-sup1.zip › BaZnNCN2_2D.cif]

data_PTX_BaZnNCN2_2D
_pd_block_id
   2022-12-05T17:19|PTX_BaZnNCN2_2D|HoubenAndreas|POWTEX
_audit_creation_method  "created in GSAS-II"
_audit_creation_date  2022-12-05T17:19
_audit_author_name  "Houben, Andreas"
_audit_update_record
   "2022-12-05T17:19  Initial software-generated CIF"
# GSAS-II edited template follows Publication_Template
#=============================================================================
# this information describes the project, paper etc. for the CIF             #
# Acta Cryst. Section C papers and editorial correspondence is generated     #
# from the information in this section                                       #
#                                                                            #
#   (from)   CIF submission form for Rietveld refinements (Acta Cryst. C)    #
#                                                 Version 14 December 1998   #
#=============================================================================
# 1. SUBMISSION DETAILS

_publ_contact_author_name        'Prof. Richard Dronskowski'
_publ_contact_author_address
;    
Institute of Inorganic Chemistry
RWTH Aachen University     
D-52056 Aachen
Germany
;
_publ_contact_author_email       drons@HAL9000.ac.rwth-aachen.de
_publ_contact_author_phone       00492418093642
_publ_contact_author_fax         00492418092642

_publ_requested_journal              'Journal of Applied Crystallography'

#==============================================================================
# 2. PROCESSING SUMMARY (IUCr Office Use Only)

_journal_data_validation_number      ?

_journal_date_recd_electronic        ?
_journal_date_to_coeditor            ?
_journal_date_from_coeditor          ?
_journal_date_accepted               ?
_journal_date_printers_first         ?
_journal_date_printers_final         ?
_journal_date_proofs_out             ?
_journal_date_proofs_in              ?
_journal_coeditor_name               ?
_journal_coeditor_code               ?
_journal_coeditor_notes
; ?
;
_journal_techeditor_code             ?
_journal_techeditor_notes
; ?
;
_journal_coden_ASTM                  ?
_journal_name_full                   ?
_journal_year                        ?
_journal_volume                      ?
_journal_issue                       ?
_journal_page_first                  ?
_journal_page_last                   ?
_journal_paper_category              ?
_journal_suppl_publ_number           ?
_journal_suppl_publ_pages            ?

#==============================================================================
# 3. TITLE AND AUTHOR LIST

_publ_section_title
; POWTEX visits POWGEN
;   
 
# The loop structure below should contain the names and addresses of all 
# authors, in the required order of publication. Repeat as necessary.

loop_
	_publ_author_name
	_publ_author_address
'Houben, Andreas'
; 
Chair of Solid-State and Quantum Chemistry
Institute of Inorganic Chemistry
RWTH Aachen University
D-52056 Aachen
Germany
;

'Meinerzhagen, Yannick'
; 
Chair of Solid-State and Quantum Chemistry
Institute of Inorganic Chemistry
RWTH Aachen University
D-52056 Aachen
Germany
;

'Nachtigall, Noah'
; 
Chair of Solid-State and Quantum Chemistry
Institute of Inorganic Chemistry
RWTH Aachen University
D-52056 Aachen
Germany
;

'Jacobs, Philipp'
;
Chair of Glass and Glass-Ceramics
Institute of Mineral Engineering
RWTH Aachen University
D-52074 Aachen
Germany
;

'Dronskowski, Richard'
; 
Chair of Solid-State and Quantum Chemistry
Institute of Inorganic Chemistry
RWTH Aachen University
D-52056 Aachen
Germany
;

#==============================================================================
# 4. TEXT

#=============================================================================
# 5. OVERALL REFINEMENT & COMPUTING DETAILS

#==============================================================================
# 6. SAMPLE PREPARATION DATA

# (In the unusual case where multiple samples are used in a single
#  Rietveld study, this information should be moved into the phase
#  blocks)

# The following three fields describe the preparation of the material.
# The cooling rate is in K/min.  The pressure at which the sample was  
# prepared is in kPa.  The temperature of preparation is in K.

_pd_proc_info_datetime  2022-12-05T17:19
_pd_calc_method  "Rietveld Refinement"
_computing_structure_refinement
   "GSAS-II (Toby & Von Dreele, J. Appl. Cryst. 46, 544-549, 2013)"
_refine_ls_number_parameters  66
_refine_ls_goodness_of_fit_all  0.043

# OVERALL WEIGHTED R-FACTOR
_refine_ls_wR_factor_obs  0.09857
_refine_ls_matrix_type  full
# GSAS-II edited template follows Phase_Template

#==============================================================================
# 7. CHEMICAL, STRUCTURAL AND CRYSTAL DATA

_chemical_name_common             'Barium Zinc Carbodiimide'
_chemical_formula_structural      BaZn(NCN)2
_cell_measurement_temperature     293

#==============================================================================
# 8. Phase information from GSAS

# phase info for BaZnNCN2 follows
_pd_phase_name  BaZnNCN2
_cell_length_a  12.0252(13)
_cell_length_b  11.9873(14)
_cell_length_c  6.8715(6)
_cell_angle_alpha  90
_cell_angle_beta   90
_cell_angle_gamma  90
_cell_volume  990.53(11)
_exptl_crystal_density_diffrn  3.7922
_symmetry_cell_setting  orthorhombic
_symmetry_space_group_name_H-M  "P b c a"
_symmetry_space_group_name_Hall "-P 2ac 2ab"
loop_
    _space_group_symop_id
    _space_group_symop_operation_xyz
     1  x,y,z
     2  1/2-x,1/2+y,z
     3  x,1/2-y,1/2+z
     4  1/2-x,-y,1/2+z
     5  -x,-y,-z
     6  1/2+x,1/2-y,-z
     7  -x,1/2+y,1/2-z
     8  1/2+x,y,1/2-z

# ATOMIC COORDINATES AND DISPLACEMENT PARAMETERS
loop_ 
   _atom_site_label
   _atom_site_type_symbol
   _atom_site_fract_x
   _atom_site_fract_y
   _atom_site_fract_z
   _atom_site_occupancy
   _atom_site_adp_type
   _atom_site_U_iso_or_equiv
   _atom_site_site_symmetry_multiplicity
Ba     Ba   0.8467(7)   0.8728(6)   0.0305(12)  1.000      Uiso 0.0007(12) 8   
Zn     Zn   0.9208(7)   0.1258(10)  0.2837(15)  1.000      Uiso 0.0103(13) 8   
C1     C    0.3665(6)   0.1612(9)   0.6092(12)  1.000      Uiso 0.0084(13) 8   
C2     C    0.6134(8)   0.4266(9)   0.5235(16)  1.000      Uiso 0.0121(13) 8   
N1     N    0.6568(7)   0.4967(6)   0.4164(10)  1.000      Uiso 0.0186(11) 8   
N2     N    0.4182(5)   0.0952(6)   0.5111(8)   1.000      Uiso 0.0146(12) 8   
N3     N    0.3166(7)   0.2415(6)   0.6764(11)  1.000      Uiso 0.0180(16) 8   
N4     N    0.5807(6)   0.3490(5)   0.6303(9)   1.000      Uiso 0.0153(13) 8   

loop_  _atom_type_symbol _atom_type_number_in_cell
        _atom_type_scat_Cromer_Mann_a1 _atom_type_scat_Cromer_Mann_a2 _atom_type_scat_Cromer_Mann_a3
        _atom_type_scat_Cromer_Mann_a4 _atom_type_scat_Cromer_Mann_b1 _atom_type_scat_Cromer_Mann_b2
        _atom_type_scat_Cromer_Mann_b3 _atom_type_scat_Cromer_Mann_b4 _atom_type_scat_Cromer_Mann_c
        _atom_type_scat_length_neutron _atom_type_scat_source
  C       16     2.31       1.02       1.5886     0.865      20.8439    10.2075    0.5687     51.6512    0.2156     0.6648
      https://subversion.xray.aps.anl.gov/pyGSAS/trunk/atmdata.py
  Ba      8      20.3361    19.297     10.888     2.6959     3.216      0.2756     20.2073    167.202    2.7731     0.507
      https://subversion.xray.aps.anl.gov/pyGSAS/trunk/atmdata.py
  N       32     12.2126    3.1322     2.0125     1.1663     0.0057     9.8933     28.9975    0.5826     -11.529    0.936
      https://subversion.xray.aps.anl.gov/pyGSAS/trunk/atmdata.py
  Zn      8      14.0743    7.0318     5.1652     2.41       3.2655     0.2333     10.3163    58.7097    1.3041     0.568
      https://subversion.xray.aps.anl.gov/pyGSAS/trunk/atmdata.py

# Note that Z affects _cell_formula_sum and _weight
_cell_formula_units_Z  8
_chemical_formula_sum  "C2 Ba N4 Zn"
_chemical_formula_weight  282.76

# MOLECULAR GEOMETRY
loop_
   _geom_bond_atom_site_label_1
   _geom_bond_atom_site_label_2
   _geom_bond_distance
   _geom_bond_site_symmetry_1
   _geom_bond_site_symmetry_2
   _geom_bond_publ_flag
  Ba     N1     2.877(12)    1_555    3_564 yes
  Ba     N2     2.856(11)    1_555    4_664 yes
  Ba     N2     2.816(10)    1_555    8_565 yes
  Ba     N3     2.890(10)    1_555    7_655 yes
  Ba     N4     2.899(10)    1_555    2_654 yes
  Ba     N4     2.881(10)    1_555    4_664 yes
  Zn     N1     2.024(12)    1_555    2_645 yes
  Zn     N2     2.059(12)    1_555    8_555 yes
  Zn     N3     2.043(14)    1_555    6_556 yes
  Zn     N4     2.034(12)    1_555    6_556 yes
  C1     N2     1.211(11)    1_555    1_555 yes
  C1     N3     1.226(11)    1_555    1_555 yes
  C2     N1     1.233(13)    1_555    1_555 yes
  C2     N4     1.248(11)    1_555    1_555 yes
  N1     Ba     2.877(12)    1_555    3_565 yes
  N1     Zn     2.024(12)    1_555    2_655 yes
  N1     C2     1.233(13)    1_555    1_555 yes
  N2     Ba     2.856(11)    1_555    4_665 yes
  N2     Ba     2.816(10)    1_555    8_445 yes
  N2     Zn     2.059(12)    1_555    8_455 yes
  N2     C1     1.211(11)    1_555    1_555 yes
  N3     Ba     2.890(10)    1_555    7_645 yes
  N3     Zn     2.043(14)    1_555    6_456 yes
  N3     C1     1.226(11)    1_555    1_555 yes
  N4     Ba     2.899(10)    1_555    2_646 yes
  N4     Ba     2.881(10)    1_555    4_665 yes
  N4     Zn     2.034(12)    1_555    6_456 yes
  N4     C2     1.248(11)    1_555    1_555 yes

loop_
   _geom_angle_atom_site_label_1
   _geom_angle_atom_site_label_2
   _geom_angle_atom_site_label_3
   _geom_angle
   _geom_angle_site_symmetry_1
   _geom_angle_site_symmetry_2
   _geom_angle_site_symmetry_3
   _geom_angle_publ_flag
  N2     C1     N3     167.1(12)     1_555  1_555    1_555 yes
  N1     C2     N4     172.8(10)     1_555  1_555    1_555 yes
_pd_proc_ls_pref_orient_corr
   "March-Dollase correction coef. = 1.000 axis = [0, 0, 1]"
_pd_proc_ls_profile_function
;
Houben-Jacobs-Meinerzhagen function parameters for multi-dimensional data sets (pfType = 8.0)
   similar to Von Dreele-Jorgenson-Windsor function parameters
   alpha-0,alpha-1,beta-0,beta-1,beta-q,L2A,L2B,div,DthDet,Dtt,DL,DthF,Add,W-Pixel,W-Sample,Eta
302.560526, 416.110419, 334.561780, 682.162588, 0.000000, 0.810000, 0.000000, 0.001920, 0.006780, 0.000623, 0.002000, 1.031257, 0.001480, 0.000000, 0.004330, 0.210000, 
  Crystallite size in microns with "isotropic" model:
  parameters: Size, G/L mix
    1.000, 1.000, 
  Microstrain, "isotropic" model (10^6^ * delta Q/Q)
    parameters: Mustrain, G/L mix
    1000.000, 1.000, 

;
# GSAS-II edited template follows Instrument_Template
#==============================================================================
# 9. INSTRUMENT CHARACTERIZATION

_pd_instr_location
; POWTEX-detector at POWGEN, SNS, ORNL, USA
;

_diffrn_source                    'neutron spallation source'       

_pd_meas_scan_method              tof       # options are 'step', 'cont',
                                          # 'tof', 'fixed' or
                                          # 'disp' (= dispersive)

# The following two items identify the program(s) used (if appropriate).
_computing_data_reduction         'PowderReduceP2D in Mantid'

# The following items are used to define the size of the instrument.
# Not all distances are appropriate for all instrument types.

_pd_instr_dist_src/spec           60000

# 10. Specimen size and mounting information

_pd_spec_mount_mode               transmission
_pd_spec_shape                    cylinder


_refine_ls_R_F_factor        0.99592
_refine_ls_R_Fsqd_factor     0.99999
_pd_proc_ls_prof_R_factor     0.07831
_pd_proc_ls_prof_wR_factor    0.09857
_gsas_proc_ls_prof_R_B_factor   0.07735
_gsas_proc_ls_prof_wR_B_factor  0.09954
_pd_proc_ls_prof_wR_expected  1.00000
_diffrn_radiation_probe  neutron
_pd_proc_ls_background_function
;
Background functions: chebyshev, chebyshev function with 15 + 15 terms:
    0.072, 0.014, 0.016, -0.152, -0.052, 0.369, 0.041, -0.133, 
    0.068, -0.213, -0.059, 0.006, -0.115, 0.118, 0.103, 0.072, 
    -0.013, 0.001, 0.013, 0.016, -0.026, -0.033, 0.004, -0.004, 
    0.018, 0.040, -0.003, 0.028, -0.009, -0.043, 
;
_diffrn_ambient_temperature  293
_diffrn_ambient_pressure  100

# REFLECTION RANGE
_reflns_number_total  1476
_reflns_limit_h_min  0
_reflns_limit_h_max  18
_reflns_limit_k_min  0
_reflns_limit_k_max  18
_reflns_limit_l_min  0
_reflns_limit_l_max  10
_reflns_d_resolution_low    1.108
_reflns_d_resolution_high   0.651

# POWDER DATA TABLE
_pd_meas_number_of_points  21943

loop_
   _pd_meas_2theta_scan
   _pd_proc_wavelength
   _pd_proc_d_spacing
   _pd_proc_ls_special_details
   _pd_meas_intensity_total
   _pd_calc_intensity_total
   _pd_proc_intensity_bkg_calc
   _pd_proc_ls_weight
  81.09194   0.84651    0.65110    1.12505    0.2025415    0.163692981  0.143927373 4.9372598 
  55.38123   0.60515    0.65112    0.78069    0.1550923    0.178177772  0.159242979 6.4477734 
  93.42080   0.94790    0.65112    1.28576    0.1762572    0.159740025  0.139131677 5.6735271 
  68.96287   0.73726    0.65113    0.96435    0.2134318    0.172326903  0.152845443 4.6853374 
  96.96976   0.97511    0.65113    1.33167    0.2142407    0.160629904  0.139691031 4.6676472 
  105.86542  1.03911    0.65113    1.44646    0.173492     0.16859131   0.146987673 5.7639545 
  98.74608   0.98840    0.65115    1.35463    0.1832126    0.162725003  0.141458443 5.4581399 
  57.06181   0.62202    0.65115    0.80365    0.1687531    0.17612968   0.156970017 5.9258171 
  67.24792   0.72114    0.65115    0.94139    0.1886353    0.174001415  0.154455781 5.3012347 
  79.34179   0.83137    0.65116    1.10210    0.1923215    0.164029773  0.143873262 5.1996267 
  91.64583   0.93401    0.65116    1.26280    0.1909473    0.161064196  0.140201046 5.2370471 
  102.30390  1.01426    0.65116    1.40054    0.1932107    0.165012658  0.143364662 5.1756968 
  89.87627   0.91990    0.65117    1.23984    0.2042805    0.162409275  0.141571917 4.8952298 
  70.67830   0.75330    0.65118    0.98731    0.2154485    0.170579351  0.15069132  4.6414804 
  62.13238   0.67205    0.65118    0.87252    0.1885111    0.173391377  0.153859892 5.3047274 
  104.08079  1.02685    0.65119    1.42350    0.154697     0.164110965  0.141984251 6.4642495 
  75.85868   0.80060    0.65122    1.05618    0.1834048    0.165441395  0.145011544 5.45242   
  100.51836  1.00152    0.65123    1.37759    0.157086     0.165404894  0.143178872 6.3659397 
  84.58645   0.87646    0.65123    1.17097    0.1974549    0.16505876   0.14404788  5.0644476 
  86.34472   0.89114    0.65123    1.19393    0.1557801    0.16478696   0.143661915 6.4193052 
  63.82941   0.68855    0.65123    0.89548    0.2043916    0.174744402  0.154828884 4.892569  
  95.18373   0.96171    0.65125    1.30872    0.1687291    0.16080318   0.138846212 5.92666   
  72.39691   0.76924    0.65125    1.01027    0.1988824    0.168892716  0.148436406 5.028097  
  82.82983   0.86163    0.65126    1.14801    0.179833     0.165198677  0.144061908 5.5607147 
  88.10395   0.90566    0.65126    1.21688    0.1847355    0.164309939  0.142813479 5.4131447 
  77.59221   0.81611    0.65127    1.07914    0.1907723    0.165057907  0.14416877  5.2418511 
  105.85299  1.03925    0.65127    1.44646    0.1865382    0.170013037  0.146849665 5.3608323 
  74.12236   0.78501    0.65128    1.03323    0.16642      0.167219507  0.146460627 6.0088932 
  60.43118   0.65552    0.65128    0.84956    0.1905258    0.173197323  0.153144495 5.248633  
  93.40754   0.94803    0.65128    1.28576    0.2019907    0.161211822  0.139130081 4.950723  
  96.95703   0.97524    0.65128    1.33167    0.1854491    0.162061632  0.13967124  5.3923152 
  81.07705   0.84664    0.65130    1.12505    0.1880303    0.165242756  0.143911946 5.3182918 
  98.73321   0.98853    0.65130    1.35463    0.1337428    0.164179443  0.141434022 7.477038  
  102.29166  1.01439    0.65130    1.40054    0.2196932    0.16646865   0.143366951 4.5518022 
  104.06844  1.02699    0.65133    1.42350    0.1827891    0.165578625  0.141983814 5.4707857 
  91.63193   0.93414    0.65133    1.26280    0.1697723    0.162573591  0.140204551 5.8902424 
  65.52782   0.70497    0.65133    0.91844    0.208838     0.175748996  0.155142918 4.7884006 
  89.86255   0.92003    0.65134    1.23984    0.1656277    0.163879559  0.14157571  6.0376374 
  58.73740   0.63887    0.65134    0.82661    0.1570269    0.174283018  0.153977949 6.3683356 
  68.94734   0.73739    0.65137    0.96435    0.1992062    0.173906977  0.152848058 5.0199241 
  79.32643   0.83150    0.65137    1.10210    0.1723771    0.165595233  0.143858883 5.8012346 
  100.50623  1.00165    0.65137    1.37759    0.1769087    0.166757875  0.143163222 5.6526333 
  67.23211   0.72126    0.65140    0.94139    0.1910543    0.175593925  0.154450598 5.2341141 
  95.17114   0.96184    0.65140    1.30872    0.1816962    0.162143046  0.138836157 5.5036924 
  105.84144  1.03938    0.65140    1.44646    0.1684971    0.171231396  0.146722796 5.9348202 
  86.33063   0.89127    0.65141    1.19393    0.1887891    0.166235338  0.143657299 5.296916  
  70.66243   0.75344    0.65142    0.98731    0.1832664    0.172187087  0.150697442 5.4565376 
  84.57181   0.87659    0.65142    1.17097    0.1876972    0.166547087  0.144037765 5.32773   
  96.94430   0.97536    0.65143    1.33167    0.1699816    0.163403786  0.139651499 5.8829897 
  55.36489   0.60527    0.65143    0.78069    0.1551908    0.179803754  0.159196525 6.4436809 
  88.08964   0.90579    0.65144    1.21688    0.1847985    0.16578056   0.142814028 5.4112993 
  75.84319   0.80073    0.65144    1.05618    0.1780462    0.166989696  0.145006748 5.6165198 
  57.04554   0.62215    0.65145    0.80365    0.2056168    0.177753871  0.156938187 4.8634158 
  102.27854  1.01453    0.65145    1.40054    0.1804574    0.167912576  0.143369301 5.5414741 
  98.72034   0.98866    0.65145    1.35463    0.176048     0.165533326  0.141409614 5.680269  
  82.81544   0.86175    0.65145    1.14801    0.1751201    0.166639394  0.144048263 5.7103668 
  93.39345   0.94816    0.65145    1.28576    0.1776128    0.162681022  0.139128435 5.6302248 
  62.11592   0.67218    0.65146    0.87252    0.1708448    0.175013357  0.153825023 5.8532657 
  104.05610  1.02712    0.65147    1.42350    0.1743387    0.166933566  0.141983556 5.7359611 
  72.38137   0.76936    0.65148    1.01027    0.2000575    0.170441545  0.148441488 4.9985629 
  77.57714   0.81624    0.65148    1.07914    0.1878373    0.16654843   0.14415864  5.3237563 
  91.61802   0.93428    0.65150    1.26280    0.1839367    0.163987703  0.140208074 5.4366529 
  81.06215   0.84677    0.65150    1.12505    0.195327     0.166706849  0.143896528 5.1196199 
  63.81314   0.68868    0.65150    0.89548    0.2165418    0.176325899  0.154801478 4.618046  
  74.10718   0.78514    0.65150    1.03323    0.1908212    0.168721231  0.146461548 5.2405079 
  89.84884   0.92016    0.65151    1.23984    0.1658083    0.165261025  0.141579492 6.0310612 
  100.49323  1.00178    0.65152    1.37759    0.2026454    0.168088779  0.143146381 4.9347283 
  105.82989  1.03950    0.65153    1.44646    0.2235648    0.172328779  0.146597141 4.4729761 
  60.41514   0.65564    0.65156    0.84956    0.2056437    0.174751201  0.153109796 4.8627797 
  95.15772   0.96197    0.65156    1.30872    0.1571892    0.163463847  0.138825493 6.3617602 
  79.31180   0.83163    0.65157    1.10210    0.1825198    0.166997255  0.143845222 5.4788576 
  65.51177   0.70510    0.65159    0.91844    0.2075138    0.177301239  0.155126675 4.8189566 
  96.93072   0.97550    0.65159    1.33167    0.1866237    0.164713796  0.139630504 5.3583762 
  102.26630  1.01466    0.65159    1.40054    0.1433447    0.169130115  0.143371402 6.976191  
  86.31575   0.89140    0.65160    1.19393    0.1555429    0.167662297  0.143652394 6.4290945 
  98.70747   0.98880    0.65160    1.35463    0.1993887    0.166765029  0.141385212 5.0153294 
  104.04464  1.02725    0.65160    1.42350    0.2024905    0.168066993  0.141983469 4.9385033 
  68.93182   0.73751    0.65161    0.96435    0.2019859    0.175406432  0.152850624 4.9508406 
  84.55717   0.87672    0.65161    1.17097    0.169608     0.167938248  0.14402763  5.8959483 
  93.38019   0.94829    0.65161    1.28576    0.1864854    0.16395348   0.139126932 5.3623501 
  58.72179   0.63899    0.65162    0.82661    0.1844343    0.175790523  0.153947724 5.421985  
  88.07533   0.90592    0.65162    1.21688    0.1882679    0.16714639   0.14281455  5.3115799 
  67.21631   0.72139    0.65165    0.94139    0.1786306    0.177101855  0.154445338 5.598145  
  70.64721   0.75356    0.65165    0.98731    0.1917764    0.173641966  0.150703307 5.2144059 
  82.80028   0.86189    0.65165    1.14801    0.1559588    0.168055147  0.144033892 6.4119498 
  75.82771   0.80086    0.65166    1.05618    0.184435     0.168448564  0.145002012 5.4219644 
  105.81746  1.03964    0.65167    1.44646    0.1812358    0.173361061  0.146463135 5.5176737 
  100.48024  1.00192    0.65167    1.37759    0.1653793    0.169282105  0.143129469 6.046706  
  91.60412   0.93441    0.65167    1.26280    0.1821605    0.165285097  0.140211617 5.4896643 
  89.83432   0.92030    0.65169    1.23984    0.1676798    0.16660515   0.14158349  5.9637476 
  77.56206   0.81637    0.65169    1.07914    0.1751632    0.167944214  0.144148557 5.7089617 
  81.04726   0.84690    0.65170    1.12505    0.1902577    0.168071069  0.143881123 5.2560291 
  72.36583   0.76949    0.65171    1.01027    0.2056962    0.171901001  0.148446597 4.8615385 
  95.14430   0.96210    0.65172    1.30872    0.1663577    0.164660485  0.138814894 6.0111435 
  74.09131   0.78527    0.65173    1.03323    0.1584375    0.170193428  0.146462564 6.3116371 
  62.10006   0.67231    0.65173    0.87252    0.1762867    0.176491844  0.153791423 5.6725777 
  102.25406  1.01479    0.65173    1.40054    0.1901535    0.170210884  0.143373408 5.2589092 
  55.34856   0.60539    0.65174    0.78069    0.1884847    0.181347678  0.159149221 5.3054704 
  104.03230  1.02738    0.65174    1.42350    0.2069714    0.169143185  0.141983538 4.8315854 
  96.91799   0.97563    0.65174    1.33167    0.1975729    0.165816968  0.139610871 5.0614229 
  98.69460   0.98893    0.65175    1.35463    0.1902139    0.167863913  0.141360816 5.2572394 
  57.02928   0.62227    0.65175    0.80365    0.1867492    0.179294131  0.156906389 5.3547753 
  63.79747   0.68881    0.65176    0.89548    0.1972743    0.177776029  0.154775042 5.069084  
  93.36693   0.94842    0.65177    1.28576    0.1749854    0.165108135  0.13912547  5.7147625 
  79.29645   0.83177    0.65178    1.10210    0.207736     0.168367718  0.143830904 4.8138021 
  86.30166   0.89153    0.65178    1.19393    0.1686315    0.168904333  0.143647721 5.9300902 
  84.54253   0.87686    0.65180    1.17097    0.1744962    0.169218221  0.144017469 5.7307838 
  88.06102   0.90606    0.65180    1.21688    0.2002417    0.168394726  0.142815047 4.9939648 
  105.80591  1.03977    0.65180    1.44646    0.1721618    0.174170993  0.146339914 5.8084895 
  100.46811  1.00205    0.65181    1.37759    0.1753007    0.170261375  0.143113623 5.7044838 
  82.78589   0.86202    0.65184    1.14801    0.1850667    0.169291627  0.144020236 5.4034572 
  60.39912   0.65577    0.65184    0.84956    0.1922671    0.176216982  0.15307523  5.2010978 
  91.59022   0.93454    0.65184    1.26280    0.1980426    0.166456064  0.140215175 5.0494187 
  65.49571   0.70523    0.65185    0.91844    0.158783     0.178754614  0.155110339 6.2979034 
  89.82061   0.92043    0.65186    1.23984    0.1661614    0.167753415  0.141587258 6.0182449 
  68.91565   0.73764    0.65186    0.96435    0.1691535    0.176870312  0.15285326  5.9117902 
  102.24182  1.01493    0.65187    1.40054    0.1714769    0.171148041  0.143375319 5.8316893 
  104.01995  1.02752    0.65188    1.42350    0.1618307    0.170063347  0.141983769 6.1792973 
  75.81222   0.80099    0.65188    1.05618    0.1740714    0.169799087  0.144997325 5.7447691 
  95.13088   0.96224    0.65188    1.30872    0.2053512    0.165722944  0.138804358 4.8697061 
  70.63134   0.75369    0.65189    0.98731    0.1523424    0.175061065  0.150709416 6.5641607 
  98.68174   0.98906    0.65190    1.35463    0.1675466    0.168822882  0.141336431 5.9684888 
  96.90441   0.97577    0.65190    1.33167    0.1690638    0.166851833  0.139589991 5.9149268 
  77.54699   0.81650    0.65190    1.07914    0.1819421    0.169233524  0.144138521 5.496254  
  81.03237   0.84703    0.65190    1.12505    0.1914358    0.169322736  0.143865732 5.2236833 
  67.20051   0.72152    0.65190    0.94139    0.1892777    0.178516896  0.154440002 5.2832426 
  58.70563   0.63911    0.65191    0.82661    0.1994039    0.177263609  0.153916591 5.014947  
  105.79437  1.03990    0.65193    1.44646    0.1719575    0.174835579  0.146217854 5.8153904 
  93.35285   0.94856    0.65194    1.28576    0.1836922    0.166197351  0.139123965 5.4438893 
  72.35029   0.76962    0.65194    1.01027    0.2142991    0.173253467  0.148451727 4.6663752 
  74.07614   0.78540    0.65195    1.03323    0.1724645    0.171495665  0.146463577 5.7982947 
  100.45511  1.00218    0.65196    1.37759    0.1851773    0.171163149  0.143096573 5.4002299 
  86.28679   0.89167    0.65197    1.19393    0.1833396    0.170087249  0.143642755 5.454359  
  88.04672   0.90619    0.65198    1.21688    0.1697995    0.169515357  0.142815519 5.8892988 
  84.52790   0.87699    0.65199    1.17097    0.1760272    0.170375     0.144007292 5.6809402 
  79.28109   0.83190    0.65199    1.10210    0.2078338    0.169617439  0.143816626 4.8115369 
  62.08420   0.67243    0.65200    0.87252    0.2075845    0.177869298  0.153757848 4.8173154 
  102.22957  1.01506    0.65201    1.40054    0.146741     0.171943077  0.143377136 6.814728  
  91.57632   0.93468    0.65201    1.26280    0.1502496    0.167495112  0.140218749 6.6555918 
  104.00761  1.02765    0.65202    1.42350    0.1511685    0.170830194  0.141984152 6.6151348 
  63.78121   0.68893    0.65203    0.89548    0.1561856    0.17918219   0.15474753  6.4026389 
  89.80610   0.92056    0.65204    1.23984    0.1476683    0.168835114  0.141591241 6.7719341 
  55.33276   0.60551    0.65204    0.78069    0.183686     0.182758432  0.15910262  5.444073  
  95.11746   0.96237    0.65204    1.30872    0.20134      0.166649643  0.138793887 4.966723  
  82.77074   0.86215    0.65204    1.14801    0.1755909    0.170468278  0.144005849 5.695056  
  57.01302   0.62239    0.65205    0.80365    0.2062258    0.180745192  0.156874599 4.8490538 
  98.66887   0.98919    0.65205    1.35463    0.1949702    0.169643581  0.141312053 5.1289889 
  96.89168   0.97590    0.65205    1.33167    0.1650639    0.167689588  0.139570467 6.0582599 
  105.78193  1.04004    0.65207    1.44646    0.200418     0.175395882  0.146087672 4.9895718 
  93.33959   0.94869    0.65210    1.28576    0.1629989    0.167093231  0.139122591 6.1350107 
  100.44298  1.00231    0.65210    1.37759    0.1851472    0.171872573  0.143080596 5.4011079 
  65.48029   0.70535    0.65210    0.91844    0.2061115    0.180052376  0.155094546 4.8517429 
  75.79674   0.80112    0.65210    1.05618    0.1470534    0.171030339  0.144992692 6.8002508 
  81.01748   0.84716    0.65210    1.12505    0.1649277    0.170452886  0.143850354 6.0632629 
  68.90013   0.73777    0.65210    0.96435    0.1732354    0.17816864   0.152855736 5.7724922 
  77.53193   0.81663    0.65211    1.07914    0.1936205    0.170406527  0.144128532 5.1647424 
  60.38309   0.65589    0.65212    0.84956    0.1728824    0.177585211  0.15304081  5.7842788 
  70.61548   0.75382    0.65213    0.98731    0.1839793    0.176361905  0.150715512 5.4353941 
  88.03321   0.90631    0.65215    1.21688    0.1886169    0.170455085  0.142815945 5.3017519 
  102.21733  1.01519    0.65215    1.40054    0.1892337    0.172602701  0.143378857 5.284471  
  86.27271   0.89180    0.65215    1.19393    0.202965     0.171083345  0.143638029 4.9269578 
  103.99615  1.02778    0.65215    1.42350    0.2053347    0.171412758  0.14198464  4.8700975 
  67.18471   0.72164    0.65215    0.94139    0.1756603    0.179820663  0.154434588 5.6928059 
  72.33475   0.76975    0.65217    1.01027    0.1830471    0.174491422  0.148456882 5.4630748 
  74.06097   0.78553    0.65217    1.03323    0.1795561    0.172682673  0.14646464  5.56929   
  91.56242   0.93481    0.65218    1.26280    0.2155467    0.168401444  0.140222343 4.6393659 
  84.51327   0.87712    0.65218    1.17097    0.1922981    0.171404814  0.14399709  5.2002594 
  79.26647   0.83203    0.65219    1.10210    0.212967     0.170688494  0.143803051 4.6955632 
  58.68948   0.63924    0.65220    0.82661    0.1974223    0.178635848  0.15388567  5.0652839 
  98.65600   0.98933    0.65220    1.35463    0.1528517    0.170331834  0.141287689 6.542289  
  95.10404   0.96250    0.65220    1.30872    0.1731217    0.16744394   0.138783482 5.7762834 
  105.77038  1.04017    0.65220    1.44646    0.1628463    0.175783432  0.145967933 6.1407597 
  96.87810   0.97603    0.65221    1.33167    0.1611178    0.168446696  0.139549704 6.2066389 
  89.79239   0.92069    0.65221    1.23984    0.1937079    0.169729049  0.141594991 5.1624121 
  82.75635   0.86228    0.65223    1.14801    0.2064256    0.171461124  0.143992178 4.8443604 
  100.42998  1.00244    0.65225    1.37759    0.1496199    0.172500926  0.14306341  6.6836029 
  62.06834   0.67255    0.65227    0.87252    0.1653335    0.179148363  0.153724288 6.048381  
  93.32551   0.94883    0.65227    1.28576    0.1770905    0.1679117    0.139121178 5.6468303 
  103.98380  1.02791    0.65229    1.42350    0.2011954    0.171917898  0.141985302 4.9702926 
  63.76555   0.68906    0.65229    0.89548    0.205609     0.180418998  0.15472098  4.8636003 
  81.00260   0.84729    0.65230    1.12505    0.1832029    0.171454991  0.143834985 5.4584289 
  102.20422  1.01533    0.65230    1.40054    0.1543984    0.173176771  0.143380593 6.4767511 
  75.78197   0.80125    0.65231    1.05618    0.2135904    0.172085765  0.144988317 4.6818584 
  88.01891   0.90645    0.65233    1.21688    0.1921866    0.171325195  0.142816372 5.2032764 
  77.51615   0.81676    0.65233    1.07914    0.1759962    0.171500532  0.144118114 5.6819409 
  105.75884  1.04029    0.65233    1.44646    0.1935372    0.176063289  0.145849301 5.1669653 
  68.88462   0.73790    0.65234    0.96435    0.1701598    0.179347072  0.152858169 5.8768287 
  86.25784   0.89193    0.65234    1.19393    0.2324503    0.172002687  0.143633007 4.3019949 
  91.54852   0.93494    0.65235    1.26280    0.2101205    0.169183208  0.140225953 4.7591739 
  56.99677   0.62252    0.65235    0.80365    0.2001717    0.182085061  0.15684279  4.9957112 
  55.31643   0.60564    0.65235    0.78069    0.1772264    0.18410875   0.159053647 5.6425002 
  98.64313   0.98946    0.65235    1.35463    0.1841994    0.170903269  0.141263334 5.4288993 
  65.46424   0.70548    0.65236    0.91844    0.2046522    0.181283267  0.155078037 4.8863389 
  95.09062   0.96264    0.65236    1.30872    0.1933006    0.168117846  0.138773138 5.1732897 
  70.59962   0.75395    0.65237    0.98731    0.1880146    0.177535043  0.150721606 5.3187359 
  96.86452   0.97617    0.65237    1.33167    0.1628434    0.169078639  0.139529    6.1408691 
  84.49863   0.87725    0.65237    1.17097    0.1789442    0.172306615  0.143986864 5.5883342 
  89.77868   0.92082    0.65238    1.23984    0.1599047    0.170506022  0.141598735 6.2537249 
  72.31922   0.76988    0.65240    1.01027    0.1931778    0.175599139  0.148462062 5.1765783 
  67.16891   0.72177    0.65240    0.94139    0.1864426    0.181002714  0.154429097 5.3635811 
  60.36708   0.65602    0.65240    0.84956    0.2061505    0.17883752   0.153006511 4.850825  
  100.41699  1.00258    0.65240    1.37759    0.1514605    0.173013313  0.143046158 6.6023815 
  74.04511   0.78566    0.65240    1.03323    0.1710398    0.173791169  0.146465793 5.8465924 
  79.25112   0.83216    0.65240    1.10210    0.1761678    0.17168293   0.143788834 5.6764062 
  82.74121   0.86242    0.65243    1.14801    0.17921      0.172377246  0.143977779 5.5800458 
  103.97146  1.02804    0.65243    1.42350    0.1710679    0.172319569  0.141986098 5.8456321 
  93.31226   0.94896    0.65243    1.28576    0.1564951    0.168569441  0.13911989  6.3899764 
  102.19198  1.01546    0.65244    1.40054    0.1440215    0.173610474  0.143382115 6.9434078 
  105.74640  1.04043    0.65247    1.44646    0.1626826    0.176270788  0.145722751 6.1469389 
  58.67333   0.63936    0.65249    0.82661    0.1832033    0.179884875  0.153854944 5.458417  
  80.98771   0.84742    0.65250    1.12505    0.1584438    0.172332943  0.143819631 6.3113861 
  98.63027   0.98959    0.65250    1.35463    0.157359     0.171377067  0.141238992 6.3548955 
  88.00460   0.90658    0.65251    1.21688    0.2247335    0.172077335  0.142816773 4.4497149 
  96.85180   0.97630    0.65252    1.33167    0.1982957    0.169575055  0.139509645 5.0429737 
  95.07720   0.96277    0.65252    1.30872    0.1948478    0.168688002  0.138762856 5.1322109 
  91.53462   0.93508    0.65252    1.26280    0.1711672    0.169853639  0.140229577 5.8422408 
  86.24375   0.89206    0.65252    1.19393    0.189425     0.172757413  0.143628221 5.2791342 
  75.76649   0.80138    0.65253    1.05618    0.1766695    0.173065611  0.144983791 5.6602866 
  100.40486  1.00271    0.65254    1.37759    0.1650298    0.173407813  0.143029991 6.0595117 
  77.50109   0.81689    0.65254    1.07914    0.1991059    0.172418532  0.144108222 5.0224529 
  62.05191   0.67268    0.65255    0.87252    0.1877838    0.180344985  0.153689529 5.325273  
  89.76417   0.92096    0.65256    1.23984    0.1209215    0.171214008  0.141602688 8.2698279 
  84.48401   0.87738    0.65256    1.17097    0.1770749    0.173089091  0.143976621 5.6473278 
  63.74930   0.68919    0.65256    0.89548    0.1797256    0.181579675  0.154693356 5.5640376 
  103.95912  1.02818    0.65257    1.42350    0.1625526    0.172644527  0.141987024 6.1518548 
  102.17973  1.01559    0.65258    1.40054    0.2106535    0.173969305  0.143383536 4.7471321 
  68.86846   0.73803    0.65259    0.96435    0.1840355    0.18044042   0.152860658 5.4337343 
  70.58442   0.75407    0.65260    0.98731    0.1804741    0.178534545  0.150727438 5.5409613 
  93.29818   0.94909    0.65260    1.28576    0.1722991    0.169165644  0.139118571 5.8038608 
  105.73486  1.04056    0.65260    1.44646    0.1934286    0.176402921  0.145606347 5.1698663 
  79.23578   0.83229    0.65261    1.10210    0.1678729    0.172549844  0.143774652 5.9568876 
  82.72682   0.86255    0.65262    1.14801    0.1891023    0.173132465  0.143964094 5.288143  
  74.02994   0.78579    0.65262    1.03323    0.1935482    0.174729315  0.146466942 5.1666717 
  65.44820   0.70561    0.65262    0.91844    0.1850724    0.182385202  0.15506144  5.4032908 
  72.30369   0.77001    0.65263    1.01027    0.1974243    0.176581932  0.148467268 5.0652326 
  56.98106   0.62264    0.65264    0.80365    0.2181773    0.183266558  0.156812062 4.5834282 
  67.15312   0.72190    0.65265    0.94139    0.1905422    0.182060166  0.154423523 5.2481812 
  98.61740   0.98972    0.65265    1.35463    0.1537459    0.171774592  0.141214666 6.5042385 
  55.30012   0.60576    0.65266    0.78069    0.183349     0.185339183  0.159003801 5.4540794 
  95.06378   0.96290    0.65268    1.30872    0.177859     0.169173285  0.138752643 5.6224313 
  60.35106   0.65614    0.65268    0.84956    0.1671995    0.179964565  0.152972347 5.9808791 
  96.83822   0.97643    0.65268    1.33167    0.157113     0.170023237  0.139489063 6.3648457 
  100.39186  1.00284    0.65269    1.37759    0.1824259    0.17376448   0.143012607 5.4816778 
  91.52073   0.93521    0.65269    1.26280    0.1939968    0.170428824  0.140233218 5.1547242 
  87.99030   0.90671    0.65269    1.21688    0.1960186    0.172724746  0.14281715  5.1015567 
  103.94765  1.02830    0.65270    1.42350    0.1757003    0.172901262  0.141987994 5.6915099 
  86.22967   0.89219    0.65270    1.19393    0.17447      0.173410243  0.143623408 5.7316444 
  80.97283   0.84755    0.65270    1.12505    0.1814509    0.173094829  0.14380429  5.5111328 
  102.16749  1.01572    0.65272    1.40054    0.1860823    0.174276711  0.143384859 5.3739663 
  89.75047   0.92109    0.65273    1.23984    0.1756336    0.17178889   0.141606413 5.6936714 
  105.72242  1.04070    0.65274    1.44646    0.18245      0.176508767  0.145482154 5.4809537 
  77.48603   0.81702    0.65275    1.07914    0.2075499    0.173219345  0.14409837  4.8181184 
  75.75102   0.80151    0.65275    1.05618    0.2131428    0.173921881  0.144979318 4.6916903 
  84.46938   0.87752    0.65275    1.17097    0.1751963    0.173763372  0.143966354 5.7078831 
  93.28492   0.94922    0.65276    1.28576    0.1500409    0.169647438  0.139117369 6.6648494 
  58.65718   0.63949    0.65278    0.82661    0.2192948    0.181015948  0.153824411 4.5600716 
  98.60454   0.98985    0.65280    1.35463    0.1715363    0.172116954  0.141190351 5.8296699 
  79.22117   0.83242    0.65281    1.10210    0.1914843    0.173265628  0.143761175 5.2223603 
  62.03606   0.67281    0.65282    0.87252    0.1829196    0.181377226  0.153656021 5.4668827 
  82.71168   0.86268    0.65282    1.14801    0.1569341    0.173817511  0.143949685 6.3721014 
  63.73365   0.68931    0.65282    0.89548    0.2101754    0.182578196  0.154666699 4.7579308 
  96.82550   0.97656    0.65283    1.33167    0.1739829    0.170386241  0.13946982  5.7476913 
  68.85295   0.73815    0.65283    0.96435    0.2034742    0.181369367  0.152862999 4.914628  
  95.05036   0.96304    0.65284    1.30872    0.1812758    0.169592654  0.138742488 5.5164561 
  70.56856   0.75420    0.65284    0.98731    0.1974591    0.179454985  0.15073351  5.0643399 
  103.93531  1.02844    0.65284    1.42350    0.2018768    0.173152708  0.141989151 4.9535162 
  100.37887  1.00298    0.65284    1.37759    0.1977426    0.174076087  0.142995156 5.0570793 
  74.01409   0.78592    0.65285    1.03323    0.1796871    0.17558705   0.146468189 5.5652298 
  72.28817   0.77014    0.65286    1.01027    0.2237745    0.177446768  0.148472498 4.4687844 
  91.50683   0.93534    0.65286    1.26280    0.186856     0.170925719  0.140236875 5.3517147 
  87.97601   0.90685    0.65287    1.21688    0.2116293    0.173282331  0.142817503 4.7252436 
  105.71087  1.04082    0.65287    1.44646    0.1605069    0.176596453  0.145367903 6.2302618 
  102.15438  1.01586    0.65287    1.40054    0.1615807    0.174573416  0.143386167 6.188858  
  65.43217   0.70573    0.65288    0.91844    0.1891314    0.18336371   0.155044755 5.2873293 
  86.21481   0.89233    0.65289    1.19393    0.1447534    0.174003156  0.143618302 6.9083006 
  80.95795   0.84768    0.65290    1.12505    0.1922328    0.173751427  0.143788959 5.2020259 
  89.73596   0.92122    0.65291    1.23984    0.1656039    0.172314868  0.141610348 6.0385051 
  67.13671   0.72203    0.65291    0.94139    0.1866071    0.183025986  0.154417648 5.3588529 
  93.27085   0.94936    0.65293    1.28576    0.1567799    0.170093205  0.13911614  6.3783687 
  84.45475   0.87765    0.65294    1.17097    0.1667776    0.174343031  0.143956067 5.9960091 
  56.96482   0.62276    0.65294    0.80365    0.1575042    0.184365366  0.15678028  6.349037  
  98.59167   0.98999    0.65295    1.35463    0.1815412    0.172423036  0.141166052 5.5083915 
  60.33505   0.65626    0.65296    0.84956    0.1930082    0.180977218  0.15293833  5.181127  
  77.47097   0.81715    0.65296    1.07914    0.1799856    0.173913051  0.144088566 5.556     
  75.73555   0.80164    0.65297    1.05618    0.1697412    0.174663958  0.144974894 5.8913216 
  55.28381   0.60588    0.65297    0.78069    0.224115     0.186445604  0.158953091 4.461995  
  103.92297  1.02857    0.65298    1.42350    0.1954894    0.173398522  0.141990418 5.1153669 
  100.36674  1.00310    0.65298    1.37759    0.1543267    0.174344254  0.142978808 6.4797601 
  96.81192   0.97670    0.65299    1.33167    0.1740778    0.170731023  0.139449354 5.7445579 
  95.03695   0.96317    0.65300    1.30872    0.1680716    0.169963303  0.138732401 5.9498452 
  105.69933  1.04095    0.65300    1.44646    0.2089532    0.176692105  0.145254653 4.7857606 
  102.14214  1.01599    0.65301    1.40054    0.1815173    0.174838699  0.143387282 5.5091168 
  82.69730   0.86281    0.65301    1.14801    0.1667813    0.174376602  0.14393599  5.995876  
  79.20582   0.83255    0.65302    1.10210    0.2016668    0.173913609  0.143747056 4.9586744 
  91.49294   0.93548    0.65303    1.26280    0.1903148    0.171360148  0.140240549 5.2544521 
  87.96171   0.90698    0.65305    1.21688    0.1862841    0.17376491   0.142817828 5.3681447 
  73.99893   0.78604    0.65307    1.03323    0.1778401    0.176299449  0.146469423 5.6230288 
  86.20073   0.89246    0.65307    1.19393    0.1742815    0.174487443  0.143613433 5.7378437 
  58.64104   0.63961    0.65307    0.82661    0.1579877    0.182018331  0.153794071 6.3296067 
  70.55271   0.75433    0.65308    0.98731    0.2086319    0.180261076  0.150739579 4.7931309 
  68.83680   0.73828    0.65308    0.96435    0.1748526    0.182212451  0.152865391 5.7191028 
  89.72226   0.92135    0.65308    1.23984    0.1880216    0.172747815  0.141614054 5.3185379 
  63.71740   0.68944    0.65309    0.89548    0.2022587    0.183491075  0.154638965 4.9441631 
  93.25760   0.94949    0.65309    1.28576    0.1653159    0.170465294  0.139115022 6.0490249 
  62.01963   0.67293    0.65310    0.87252    0.1681081    0.182322231  0.153621316 5.9485533 
  72.27197   0.77027    0.65310    1.01027    0.1883168    0.178231187  0.14847798  5.3102007 
  98.57795   0.99013    0.65311    1.35463    0.181767     0.172726474  0.141140146 5.5015487 
  80.94233   0.84782    0.65311    1.12505    0.2031095    0.174341397  0.143772879 4.9234526 
  103.91063  1.02870    0.65312    1.42350    0.221673     0.17365413   0.14199179  4.5111493 
  100.35374  1.00324    0.65313    1.37759    0.1519899    0.174621986  0.142961233 6.5793846 
  84.44013   0.87778    0.65313    1.17097    0.1747127    0.174841707  0.143945756 5.7236824 
  96.79920   0.97683    0.65314    1.33167    0.1910786    0.171027988  0.139430228 5.2334484 
  65.41614   0.70586    0.65314    0.91844    0.1792677    0.184219318  0.155027982 5.5782497 
  105.68689  1.04109    0.65314    1.44646    0.1782299    0.176818441  0.1451338   5.6107309 
  102.12990  1.01612    0.65315    1.40054    0.1510484    0.175106027  0.143388298 6.6203945 
  67.12092   0.72216    0.65316    0.94139    0.1867988    0.183839232  0.154411921 5.3533534 
  95.02353   0.96330    0.65316    1.30872    0.1991866    0.17029911   0.138722376 5.020418  
  77.45520   0.81728    0.65318    1.07914    0.1588758    0.174537957  0.144078343 6.2942248 
  75.72009   0.80177    0.65319    1.05618    0.1879729    0.175304263  0.144970525 5.3199158 
  91.47986   0.93560    0.65319    1.26280    0.1585562    0.171724207  0.140244018 6.306912  
  82.68216   0.86294    0.65321    1.14801    0.1571577    0.174882249  0.143921567 6.3630353 
  87.94741   0.90711    0.65323    1.21688    0.1625959    0.174185609  0.14281813  6.1502166 
  79.19049   0.83269    0.65323    1.10210    0.2051095    0.174468321  0.143732971 4.8754446 
  56.94858   0.62288    0.65324    0.80365    0.1916026    0.185343197  0.156748496 5.2191359 
  60.31848   0.65639    0.65325    0.84956    0.1916856    0.181898975  0.15290323  5.216876  
  93.24352   0.94963    0.65326    1.28576    0.1631053    0.170822654  0.139113881 6.1310086 
  98.56509   0.99026    0.65326    1.35463    0.174132     0.173000222  0.141115874 5.7427699 
  89.70775   0.92149    0.65326    1.23984    0.1369       0.173152169  0.141617967 7.3046019 
  103.89828  1.02884    0.65326    1.42350    0.193501     0.173928683  0.141993259 5.1679319 
  86.18587   0.89259    0.65326    1.19393    0.1709472    0.174930246  0.143608267 5.8497595 
  105.67534  1.04122    0.65327    1.44646    0.1672863    0.176964754  0.145022596 5.9777758 
  55.26750   0.60601    0.65328    0.78069    0.212705     0.187429193  0.15890153  4.7013469 
  100.34075  1.00338    0.65328    1.37759    0.1865458    0.174899412  0.142943589 5.3606139 
  102.11766  1.01625    0.65329    1.40054    0.1769832    0.175382888  0.14338921  5.6502538 
  73.98309   0.78618    0.65330    1.03323    0.1586671    0.176943437  0.146470764 6.3025038 
  96.78563   0.97696    0.65330    1.33167    0.1800145    0.171326826  0.139409883 5.5551081 
  80.92746   0.84795    0.65331    1.12505    0.1524774    0.174822168  0.143757579 6.558349  
  95.01012   0.96343    0.65332    1.30872    0.1786634    0.170609871  0.138712412 5.5971173 
  70.53686   0.75446    0.65332    0.98731    0.1852967    0.180961478  0.150745633 5.3967502 
  84.42551   0.87791    0.65332    1.17097    0.1907865    0.175271927  0.143935429 5.241461  
  68.82130   0.73841    0.65332    0.96435    0.175865     0.182922799  0.15286764  5.6861797 
  72.25645   0.77040    0.65333    1.01027    0.1926059    0.178881784  0.14848326  5.1919489 
  63.70116   0.68956    0.65336    0.89548    0.1957501    0.184290857  0.154611176 5.1085542 
  91.46597   0.93574    0.65336    1.26280    0.1743896    0.172073087  0.140247717 5.7342869 
  58.62491   0.63973    0.65336    0.82661    0.200052     0.182912074  0.153763924 4.9987003 
  62.00380   0.67306    0.65337    0.87252    0.2045327    0.183121131  0.153587863 4.8891938 
  77.44015   0.81741    0.65339    1.07914    0.1688336    0.175049435  0.14406863  5.9229916 
  65.40012   0.70599    0.65340    0.91844    0.1832905    0.184967663  0.155011122 5.4558201 
  103.88594  1.02897    0.65340    1.42350    0.1522361    0.174224742  0.141994821 6.5687442 
  82.66778   0.86307    0.65340    1.14801    0.1734041    0.175295602  0.143907859 5.7668763 
  75.70462   0.80190    0.65341    1.05618    0.2145448    0.17585593   0.144966209 4.6610312 
  105.66291  1.04135    0.65341    1.44646    0.1739326    0.177154598  0.144903922 5.7493535 
  98.55222   0.99039    0.65341    1.35463    0.1879855    0.173268809  0.141091625 5.3195592 
  67.10515   0.72228    0.65341    0.94139    0.192477     0.184543353  0.15440611  5.1954259 
  87.93312   0.90724    0.65341    1.21688    0.2022799    0.174555596  0.142818404 4.9436449 
  100.32862  1.00350    0.65342    1.37759    0.1801842    0.17516145   0.142927068 5.5498762 
  93.23027   0.94975    0.65342    1.28576    0.1895789    0.171130882  0.13911285  5.2748486 
  102.10542  1.01638    0.65343    1.40054    0.2088855    0.175671163  0.143390021 4.7873117 
  79.17588   0.83281    0.65343    1.10210    0.1933858    0.174922641  0.143719589 5.1710105 
  89.69405   0.92162    0.65343    1.23984    0.1918708    0.173492154  0.141621652 5.2118405 
  86.17180   0.89272    0.65344    1.19393    0.1808051    0.175295991  0.143603344 5.5308174 
  96.77290   0.97709    0.65345    1.33167    0.1895857    0.171594804  0.139390872 5.2746594 
  94.99670   0.96357    0.65348    1.30872    0.183962     0.170900837  0.138702513 5.4359052 
  84.41089   0.87804    0.65351    1.17097    0.1807744    0.175644284  0.143925078 5.5317567 
  80.91259   0.84808    0.65351    1.12505    0.17735      0.175235471  0.143742293 5.6385678 
  73.96793   0.78630    0.65352    1.03323    0.1739172    0.177477407  0.146472088 5.7498626 
  60.30248   0.65652    0.65353    0.84956    0.1812701    0.182681086  0.152869476 5.5166296 
  91.45208   0.93587    0.65353    1.26280    0.1655884    0.172390328  0.140251434 6.0390704 
  103.87448  1.02910    0.65353    1.42350    0.1957708    0.174516558  0.141996346 5.1080141 
  56.93235   0.62301    0.65354    0.80365    0.1903238    0.186207445  0.156716708 5.2542036 
  105.65136  1.04148    0.65354    1.44646    0.1519298    0.177356564  0.144794691 6.5819872 
  70.52168   0.75459    0.65355    0.98731    0.1835578    0.181547676  0.150751426 5.4478753 
  72.24094   0.77053    0.65356    1.01027    0.2145063    0.179447878  0.148488558 4.6618677 
  98.53936   0.99052    0.65356    1.35463    0.1978954    0.173533972  0.141067386 5.0531746 
  100.31563  1.00364    0.65357    1.37759    0.2124793    0.175445375  0.142909305 4.7063408 
  68.80516   0.73854    0.65357    0.96435    0.1922827    0.183568759  0.152869934 5.2006759 
  55.25173   0.60612    0.65358    0.78069    0.1997332    0.188270523  0.158850794 5.0066789 
  102.09231  1.01652    0.65358    1.40054    0.1665053    0.175990365  0.143390774 6.0058148 
  87.91883   0.90738    0.65359    1.21688    0.1957515    0.174884536  0.142818657 5.1085177 
  93.21620   0.94989    0.65359    1.28576    0.1660322    0.171434413  0.139111797 6.0229281 
  82.65265   0.86321    0.65360    1.14801    0.1960746    0.175672525  0.143893422 5.1000997 
  77.42510   0.81754    0.65360    1.07914    0.1984343    0.175493067  0.144058971 5.0394513 
  89.67955   0.92176    0.65361    1.23984    0.1697738    0.1738163    0.141625546 5.8901904 
  96.75933   0.97723    0.65361    1.33167    0.1691101    0.171869656  0.139370653 5.9133074 
  63.68553   0.68969    0.65362    0.89548    0.2127421    0.184959602  0.154584363 4.7005271 
  75.68916   0.80203    0.65363    1.05618    0.1912439    0.17633296   0.144961948 5.2289249 
  86.15694   0.89286    0.65363    1.19393    0.2088003    0.175635829  0.143598118 4.7892651 
  61.98796   0.67318    0.65364    0.87252    0.1742092    0.183824317  0.153554446 5.740225  
  79.16055   0.83294    0.65364    1.10210    0.1580768    0.175335625  0.143705574 6.326039  
  94.98329   0.96370    0.65364    1.30872    0.1616996    0.171174841  0.138692679 6.1843072 
  58.60878   0.63986    0.65365    0.82661    0.2147527    0.183697632  0.153733968 4.6565189 
  65.38409   0.70611    0.65366    0.91844    0.1997852    0.185615476  0.154994175 5.0053758 
  67.08937   0.72241    0.65366    0.94139    0.1629287    0.185164949  0.154400221 6.1376541 
  103.86214  1.02923    0.65367    1.42350    0.1827482    0.174838926  0.141998069 5.4720101 
  105.63982  1.04161    0.65367    1.44646    0.1827368    0.177572074  0.144686374 5.4723515 
  84.39627   0.87818    0.65370    1.17097    0.1919576    0.175969783  0.143914703 5.2094838 
  91.43819   0.93600    0.65370    1.26280    0.1497696    0.172677377  0.140255164 6.6769224 
  98.52650   0.99065    0.65371    1.35463    0.1881639    0.173787607  0.141043172 5.3145157 
  80.89772   0.84821    0.65371    1.12505    0.1915335    0.175592534  0.143727018 5.2210188 
  102.08007  1.01665    0.65372    1.40054    0.2124227    0.176285977  0.143391368 4.7075948 
  100.30264  1.00377    0.65372    1.37759    0.1598432    0.175721946  0.142891478 6.256131  
  93.20295   0.95002    0.65375    1.28576    0.1675809    0.17169378   0.139110847 5.9672672 
  73.95210   0.78644    0.65375    1.03323    0.1821787    0.177959816  0.146473522 5.4891159 
  96.74576   0.97736    0.65377    1.33167    0.1636351    0.172124715  0.139350496 6.1111583 
  87.90454   0.90751    0.65377    1.21688    0.2167333    0.17517275   0.142818882 4.6139656 
  89.66585   0.92188    0.65378    1.23984    0.1853765    0.17408715   0.141629212 5.394427  
  70.50583   0.75472    0.65379    0.98731    0.2405438    0.182076298  0.150757461 4.157247  
  72.22543   0.77066    0.65379    1.01027    0.1570711    0.179936963  0.148493879 6.3665436 
  82.63752   0.86334    0.65380    1.14801    0.1814106    0.175994671  0.143878981 5.5123571 
  68.78967   0.73866    0.65381    0.96435    0.1834007    0.184104299  0.152872082 5.4525419 
  103.84980  1.02936    0.65381    1.42350    0.1871312    0.175155353  0.141999865 5.3438443 
  105.62738  1.04175    0.65381    1.44646    0.1760723    0.177802438  0.144570751 5.6794851 
  60.28649   0.65664    0.65381    0.84956    0.1889455    0.183363336  0.152835869 5.2925314 
  94.96904   0.96384    0.65381    1.30872    0.167032     0.171439533  0.138682296 5.9868768 
  77.40934   0.81768    0.65382    1.07914    0.1787807    0.175890063  0.144048893 5.5934449 
  86.14209   0.89299    0.65382    1.19393    0.1546256    0.175929066  0.143592859 6.4672344 
  75.67441   0.80216    0.65384    1.05618    0.192897     0.176724923  0.144957928 5.1841138 
  56.91612   0.62313    0.65384    0.80365    0.2100158    0.186960957  0.156684913 4.7615465 
  79.14522   0.83308    0.65385    1.10210    0.1748631    0.175685756  0.143691595 5.7187594 
  102.06783  1.01678    0.65386    1.40054    0.2022394    0.176568209  0.143391858 4.9446349 
  98.51364   0.99078    0.65386    1.35463    0.1783773    0.174022822  0.141018969 5.6060945 
  100.29051  1.00390    0.65386    1.37759    0.188171     0.175964687  0.142874785 5.3143152 
  91.42430   0.93613    0.65387    1.26280    0.1903801    0.172932645  0.140258906 5.2526498 
  84.38165   0.87831    0.65389    1.17097    0.1966533    0.176248795  0.143904314 5.0850914 
  63.66930   0.68981    0.65389    0.89548    0.2159928    0.18556366   0.154556467 4.629784  
  55.23544   0.60625    0.65389    0.78069    0.1915132    0.18902809   0.158797503 5.2215722 
  67.07360   0.72253    0.65391    0.94139    0.1782064    0.185703042  0.15439426  5.6114707 
  65.36869   0.70624    0.65391    0.91844    0.1843674    0.186154851  0.154977798 5.4239524 
  80.88285   0.84834    0.65391    1.12505    0.1733159    0.175898404  0.143711764 5.7698111 
  61.97155   0.67331    0.65392    0.87252    0.2076634    0.184455158  0.153519819 4.8154851 
  96.73304   0.97749    0.65392    1.33167    0.1713186    0.172340686  0.139331657 5.8370778 
  93.18888   0.95016    0.65392    1.28576    0.1389052    0.171940052  0.139109881 7.1991545 
  58.59265   0.63998    0.65394    0.82661    0.2143753    0.184380406  0.153704204 4.6647165 
  105.61583  1.04187    0.65394    1.44646    0.1671703    0.177997886  0.144464302 5.9819238 
  103.83745  1.02950    0.65395    1.42350    0.2263524    0.175449759  0.14200173  4.41789   
  87.89025   0.90764    0.65395    1.21688    0.1654141    0.175424289  0.142819079 6.0454339 
  89.65135   0.92202    0.65396    1.23984    0.1838079    0.174338879  0.14163308  5.4404626 
  94.95563   0.96397    0.65397    1.30872    0.1558602    0.171659661  0.138672592 6.4160061 
  73.93695   0.78656    0.65397    1.03323    0.1972131    0.178358045  0.14647493  5.0706571 
  82.62315   0.86347    0.65399    1.14801    0.1926015    0.176259489  0.143865257 5.1920676 
  86.12802   0.89312    0.65400    1.19393    0.1810809    0.1761709    0.143587852 5.5223936 
  102.05471  1.01692    0.65401    1.40054    0.1781216    0.17684113   0.143392266 5.6141422 
  98.50078   0.99092    0.65401    1.35463    0.176383     0.174230796  0.140994792 5.6694806 
  100.27752  1.00403    0.65401    1.37759    0.1895414    0.176196863  0.142856844 5.2758922 
  72.20992   0.77078    0.65402    1.01027    0.1686394    0.18036395   0.148499224 5.9298124 
  70.49000   0.75485    0.65403    0.98731    0.177289     0.182537837  0.150763486 5.6405079 
  77.39429   0.81780    0.65403    1.07914    0.1590613    0.176215613  0.144039325 6.2868844 
  79.13062   0.83320    0.65405    1.10210    0.1966517    0.175975244  0.143678309 5.0851327 
  91.40960   0.93627    0.65405    1.26280    0.1763957    0.173167818  0.140262883 5.6690724 
  75.65895   0.80229    0.65406    1.05618    0.1745925    0.177082494  0.144953767 5.7276229 
  68.77353   0.73880    0.65406    0.96435    0.1619882    0.184590767  0.152874278 6.1732892 
  93.17563   0.95028    0.65408    1.28576    0.1565837    0.172139217  0.139109012 6.3863608 
  105.60340  1.04201    0.65408    1.44646    0.1692287    0.178167224  0.144350649 5.9091632 
  84.36704   0.87844    0.65408    1.17097    0.1802745    0.176489256  0.1438939   5.5470962 
  96.71947   0.97763    0.65408    1.33167    0.1733435    0.172536478  0.139311624 5.7688924 
  60.27050   0.65676    0.65409    0.84956    0.1814637    0.183960092  0.152802387 5.510744  
  103.82511  1.02963    0.65409    1.42350    0.1567618    0.175703568  0.142003656 6.3791051 
  80.86799   0.84847    0.65411    1.12505    0.1798748    0.176160394  0.14369652  5.5594224 
  87.87596   0.90777    0.65413    1.21688    0.1725839    0.175639636  0.142819252 5.7942832 
  94.94222   0.96410    0.65413    1.30872    0.1758571    0.171844407  0.138662951 5.6864352 
  89.63766   0.92215    0.65413    1.23984    0.2028467    0.174542305  0.141636724 4.9298312 
  56.89990   0.62325    0.65414    0.80365    0.1973732    0.187625176  0.156653109 5.066544  
  102.04248  1.01705    0.65415    1.40054    0.1540815    0.177048775  0.143392536 6.4900718 
  67.05783   0.72266    0.65416    0.94139    0.2072082    0.18617169   0.154388214 4.8260638 
  100.26453  1.00417    0.65416    1.37759    0.1661095    0.176381594  0.142838842 6.0201253 
  63.65307   0.68994    0.65416    0.89548    0.1790216    0.18608164   0.154528509 5.5859181 
  98.48792   0.99105    0.65416    1.35463    0.1841398    0.174395799  0.140970629 5.4306565 
  65.35268   0.70636    0.65417    0.91844    0.1953031    0.186648115  0.154960679 5.1202464 
  82.60802   0.86360    0.65419    1.14801    0.1940169    0.176493186  0.143850808 5.1541902 
  61.95573   0.67343    0.65419    0.87252    0.2057824    0.184977019  0.153486461 4.8595021 
  86.11317   0.89326    0.65419    1.19393    0.2092647    0.17638374   0.143582536 4.7786368 
  73.92111   0.78670    0.65420    1.03323    0.1847637    0.178720531  0.146476452 5.4123185 
  55.21915   0.60637    0.65420    0.78069    0.2131118    0.189688874  0.15874335  4.6923727 
  105.59185  1.04214    0.65421    1.44646    0.1756333    0.178265714  0.144245993 5.6936811 
  91.39571   0.93641    0.65422    1.26280    0.2030353    0.173347947  0.140266654 4.9252519 
  103.81277  1.02976    0.65423    1.42350    0.1699125    0.175896692  0.142005636 5.8853822 
  96.70675   0.97776    0.65423    1.33167    0.1923086    0.172676109  0.139292907 5.1999755 
  58.57598   0.64011    0.65424    0.82661    0.1522804    0.184997598  0.153673621 6.5668333 
  77.37925   0.81793    0.65424    1.07914    0.2114114    0.1764941    0.144029806 4.7301139 
  72.19441   0.77091    0.65425    1.01027    0.1918667    0.180731489  0.148504592 5.2119518 
  93.16156   0.95042    0.65425    1.28576    0.1689354    0.172306965  0.139108134 5.9194225 
  79.11529   0.83334    0.65426    1.10210    0.1915131    0.176231734  0.143664395 5.2215749 
  84.35243   0.87857    0.65427    1.17097    0.1850657    0.176687832  0.143883463 5.4034864 
  70.47416   0.75498    0.65427    0.98731    0.1927693    0.182935353  0.150769499 5.187548  
  75.64350   0.80242    0.65428    1.05618    0.1911914    0.17738464   0.14494966  5.2303608 
  94.92881   0.96424    0.65429    1.30872    0.172022     0.171981412  0.138653372 5.8132099 
  102.03024  1.01717    0.65429    1.40054    0.1501138    0.177196857  0.1433927   6.6616127 
  68.75805   0.73892    0.65430    0.96435    0.1852624    0.184993661  0.15287633  5.3977494 
  100.25240  1.00430    0.65430    1.37759    0.1904575    0.176499391  0.142821984 5.2505152 
  89.62316   0.92229    0.65431    1.23984    0.1909294    0.174713244  0.14164057  5.2375381 
  87.86168   0.90791    0.65431    1.21688    0.2039411    0.175812551  0.1428194   4.9033765 
  80.85238   0.84861    0.65432    1.12505    0.1725088    0.176389294  0.143680526 5.7968057 
  98.47420   0.99119    0.65432    1.35463    0.1585705    0.174512755  0.140944881 6.3063432 
  105.57942  1.04228    0.65435    1.44646    0.1622498    0.178290645  0.144134213 6.1633358 
  103.80131  1.02989    0.65436    1.42350    0.1918308    0.176008291  0.142007524 5.2129272 
  86.09910   0.89339    0.65437    1.19393    0.1732117    0.176546107  0.143577473 5.7732821 
  60.25394   0.65689    0.65438    0.84956    0.2102263    0.184490352  0.152767865 4.7567788 
  96.69318   0.97789    0.65439    1.33167    0.150891     0.1727693    0.139272998 6.6273005 
  91.38183   0.93654    0.65439    1.26280    0.1626078    0.173483428  0.140270436 6.1497665 
  82.59290   0.86374    0.65439    1.14801    0.1630864    0.176684231  0.143836355 6.1317191 
  93.14832   0.95055    0.65441    1.28576    0.165307     0.172418508  0.139107345 6.0493506 
  73.90597   0.78682    0.65442    1.03323    0.1706464    0.179014944  0.146477954 5.8600709 
  67.04144   0.72279    0.65442    0.94139    0.207661     0.186588011  0.154381839 4.8155407 
  63.63745   0.69006    0.65442    0.89548    0.182203     0.186507949  0.154501543 5.4883838 
  65.33667   0.70649    0.65443    0.91844    0.1979424    0.187069768  0.154943474 5.0519747 
  102.01800  1.01730    0.65443    1.40054    0.1902695    0.177275057  0.143392756 5.2557031 
  56.88369   0.62338    0.65444    0.80365    0.1635997    0.188191777  0.156621293 6.1124806 
  94.91540   0.96437    0.65445    1.30872    0.1645286    0.172066838  0.138643853 6.0779706 
  100.23941  1.00443    0.65445    1.37759    0.1843592    0.176557776  0.142803868 5.4241936 
  77.36350   0.81807    0.65446    1.07914    0.1588288    0.176740054  0.144019879 6.2960874 
  98.46134   0.99132    0.65447    1.35463    0.1740937    0.174559217  0.140920765 5.7440332 
  61.93932   0.67356    0.65447    0.87252    0.1941333    0.185437566  0.153451894 5.1510998 
  79.09997   0.83347    0.65447    1.10210    0.1880352    0.176445076  0.143650517 5.3181532 
  84.33705   0.87871    0.65447    1.17097    0.170428     0.176853899  0.143872461 5.8675804 
  89.60947   0.92241    0.65448    1.23984    0.1927476    0.174833167  0.14164419  5.188132  
  72.17891   0.77104    0.65448    1.01027    0.1842843    0.181049356  0.148509983 5.4263982 
  105.56787  1.04240    0.65448    1.44646    0.1401143    0.178227772  0.144031282 7.1370303 
  87.84739   0.90804    0.65449    1.21688    0.1661175    0.175944712  0.142819522 6.0198354 
  103.78897  1.03002    0.65450    1.42350    0.2050922    0.17604649   0.142009596 4.8758558 
  75.62805   0.80255    0.65450    1.05618    0.1578958    0.177643745  0.144945607 6.3332907 
  70.45833   0.75511    0.65451    0.98731    0.1954165    0.183277622  0.150775502 5.1172752 
  55.20287   0.60649    0.65451    0.78069    0.1877372    0.190248878  0.158688316 5.3265948 
  80.83752   0.84874    0.65452    1.12505    0.1931718    0.176567242  0.143665315 5.176739  
  58.55987   0.64023    0.65453    0.82661    0.1868118    0.185505802  0.153644242 5.3529809 
  68.74192   0.73905    0.65455    0.96435    0.1889881    0.18535716   0.152878425 5.2913384 
  96.67962   0.97803    0.65455    1.33167    0.2075024    0.172801227  0.139253157 4.8192214 
  91.36794   0.93667    0.65456    1.26280    0.1663639    0.17357391   0.140274231 6.0109194 
  86.08425   0.89352    0.65456    1.19393    0.1668349    0.176678513  0.143572101 5.9939497 
  102.00489  1.01744    0.65458    1.40054    0.1684253    0.177275659  0.143392695 5.9373503 
  82.57853   0.86386    0.65458    1.14801    0.1628379    0.176830511  0.143822616 6.1410765 
  93.13425   0.95069    0.65458    1.28576    0.172374     0.172486874  0.139106552 5.8013389 
  100.22642  1.00457    0.65460    1.37759    0.2087363    0.176542156  0.142785696 4.7907336 
  94.90199   0.96450    0.65461    1.30872    0.1460789    0.172099301  0.138634398 6.8456156 
  105.55632  1.04253    0.65461    1.44646    0.1901521    0.178078312  0.143929165 5.258948  
  98.44848   0.99145    0.65462    1.35463    0.1915235    0.174542356  0.140896668 5.2212914 
  103.77663  1.03015    0.65464    1.42350    0.1638019    0.175997363  0.142011708 6.1049353 
  73.89015   0.78695    0.65465    1.03323    0.2059565    0.179279286  0.146479567 4.8553942 
  60.23796   0.65701    0.65466    0.84956    0.1466821    0.18492414   0.15273466  6.8174644 
  89.59498   0.92255    0.65466    1.23984    0.1876636    0.174918201  0.141648014 5.3286839 
  84.32244   0.87884    0.65466    1.17097    0.2045344    0.176976011  0.143861984 4.8891531 
  67.02568   0.72292    0.65467    0.94139    0.1779913    0.186935532  0.154375633 5.6182521 
  77.34846   0.81820    0.65467    1.07914    0.2077202    0.176938663  0.144010452 4.8141683 
  87.83311   0.90817    0.65467    1.21688    0.1558774    0.176038972  0.142819617 6.4152982 
  79.08465   0.83360    0.65468    1.10210    0.2013199    0.176622717  0.143636669 4.9672188 
  63.62123   0.69019    0.65469    0.89548    0.171425     0.186894739  0.154473488 5.8334549 
  65.32067   0.70662    0.65469    0.91844    0.2075288    0.187434078  0.154926175 4.8186083 
  96.66690   0.97816    0.65470    1.33167    0.1320264    0.17277519   0.139234618 7.5742427 
  101.99265  1.01757    0.65472    1.40054    0.1586424    0.177199136  0.143392524 6.3034851 
  75.61260   0.80268    0.65472    1.05618    0.1794238    0.177866198  0.144941607 5.5733966 
  72.16274   0.77117    0.65472    1.01027    0.1825368    0.181332119  0.148515629 5.4783474 
  80.82266   0.84887    0.65472    1.12505    0.1733431    0.176712694  0.143650115 5.7689057 
  91.35406   0.93680    0.65473    1.26280    0.1559885    0.17362058   0.140278039 6.410729  
  56.86748   0.62350    0.65474    0.80365    0.1605224    0.188681728  0.156589462 6.2296602 
  61.92351   0.67368    0.65474    0.87252    0.2387877    0.185818329  0.153418597 4.1878204 
  86.07019   0.89365    0.65474    1.19393    0.1571565    0.176769268  0.143566985 6.3630839 
  105.54389  1.04267    0.65475    1.44646    0.1570874    0.177823429  0.143820062 6.3658829 
  93.12018   0.95082    0.65475    1.28576    0.1830275    0.172505268  0.139105799 5.4636598 
  70.44250   0.75523    0.65475    0.98731    0.1710293    0.183577022  0.150781488 5.8469514 
  100.21343  1.00470    0.65475    1.37759    0.1497544    0.176454485  0.142767466 6.6776001 
  94.88858   0.96463    0.65477    1.30872    0.1623054    0.172081284  0.138625008 6.1612245 
  98.43562   0.99158    0.65477    1.35463    0.1874247    0.174464907  0.140872596 5.3354761 
  82.56341   0.86400    0.65478    1.14801    0.1529       0.176951597  0.143808152 6.5402224 
  103.76429  1.03029    0.65478    1.42350    0.190206     0.175865407  0.142013855 5.2574577 
  68.72644   0.73918    0.65479    0.96435    0.1927286    0.185659082  0.152880381 5.1886435 
  55.18659   0.60662    0.65482    0.78069    0.2062213    0.190731924  0.158632397 4.8491596 
  58.54376   0.64035    0.65482    0.82661    0.1897784    0.18594687   0.153615052 5.2693036 
  89.58129   0.92268    0.65483    1.23984    0.192896     0.174962712  0.14165161  5.1841407 
  84.30783   0.87897    0.65485    1.17097    0.1704988    0.177067519  0.143851489 5.8651439 
  87.81883   0.90830    0.65485    1.21688    0.197562     0.176099669  0.142819686 5.0617021 
  101.98041  1.01770    0.65486    1.40054    0.1911345    0.177058432  0.143392245 5.2319178 
  96.65333   0.97829    0.65486    1.33167    0.216806     0.172696384  0.139214903 4.6124185 
  79.07006   0.83373    0.65488    1.10210    0.1894243    0.176763363  0.143623521 5.2791537 
  105.53234  1.04280    0.65488    1.44646    0.1567964    0.177512774  0.143719544 6.3776974 
  73.87432   0.78709    0.65488    1.03323    0.1833655    0.179509514  0.146481221 5.4535886 
  77.33343   0.81832    0.65488    1.07914    0.2107217    0.177107278  0.144001073 4.7455957 
  100.20131  1.00483    0.65489    1.37759    0.1780938    0.176318589  0.142750399 5.6150186 
  91.34018   0.93694    0.65490    1.26280    0.2237505    0.173632215  0.140281858 4.4692638 
  93.10694   0.95095    0.65491    1.28576    0.1759451    0.172487977  0.13910513  5.6835911 
  67.00993   0.72304    0.65492    0.94139    0.1989392    0.187239706  0.154369347 5.0266614 
  103.75194  1.03042    0.65492    1.42350    0.1619415    0.175667729  0.142016027 6.1750694 
  98.42277   0.99171    0.65492    1.35463    0.2106256    0.174340538  0.140848549 4.747761  
  80.80781   0.84900    0.65492    1.12505    0.1737676    0.176833739  0.143634931 5.7548127 
  94.87518   0.96477    0.65493    1.30872    0.154797     0.17202544   0.138615678 6.4600735 
  86.05535   0.89379    0.65493    1.19393    0.1524332    0.176839275  0.143561549 6.5602507 
  60.22199   0.65714    0.65494    0.84956    0.2010273    0.185301342  0.152701605 4.9744487 
  75.59716   0.80281    0.65494    1.05618    0.2042252    0.178060087  0.144937662 4.8965554 
  65.30467   0.70674    0.65495    0.91844    0.1894833    0.187750326  0.154908795 5.2775099 
  72.14724   0.77130    0.65495    1.01027    0.1501573    0.181575368  0.148521065 6.6596829 
  63.60501   0.69032    0.65496    0.89548    0.1619518    0.187229627  0.154445381 6.1746767 
  82.54905   0.86412    0.65497    1.14801    0.1831336    0.177046515  0.143794408 5.4604944 
  70.42734   0.75536    0.65498    0.98731    0.18803      0.183825709  0.15078722  5.3183003 
  101.96730  1.01784    0.65501    1.40054    0.1633262    0.176859761  0.143391822 6.1227164 
  89.56679   0.92282    0.65501    1.23984    0.1671068    0.174988118  0.141655407 5.9841969 
  61.90712   0.67381    0.65502    0.87252    0.1894273    0.186168716  0.153384094 5.2790701 
  105.51991  1.04293    0.65502    1.44646    0.1695428    0.177125257  0.143612145 5.8982157 
  96.63977   0.97843    0.65502    1.33167    0.1714394    0.172584544  0.139195257 5.8329649 
  84.29323   0.87910    0.65504    1.17097    0.1592065    0.177143601  0.143840975 6.2811506 
  100.18832  1.00496    0.65504    1.37759    0.1894488    0.176137541  0.142732061 5.278471  
  56.85127   0.62362    0.65504    0.80365    0.1849865    0.189107689  0.156557638 5.4057999 
  87.80375   0.90844    0.65504    1.21688    0.1560142    0.176144466  0.14281973  6.409673  
  68.71032   0.73931    0.65504    0.96435    0.182659     0.185942415  0.152882367 5.4746823 
  103.73960  1.03055    0.65506    1.42350    0.1905466    0.175427069  0.142018218 5.2480601 
  91.32630   0.93707    0.65507    1.26280    0.2099712    0.173626486  0.140285689 4.7625579 
  98.40905   0.99185    0.65508    1.35463    0.1987044    0.174175773  0.140822921 5.0326012 
  93.09288   0.95109    0.65508    1.28576    0.1617773    0.172447169  0.139104463 6.1813369 
  79.05474   0.83386    0.65509    1.10210    0.1926136    0.176897329  0.143609745 5.1917414 
  94.86177   0.96490    0.65509    1.30872    0.1545715    0.171947368  0.138606411 6.4694979 
  73.85919   0.78721    0.65510    1.03323    0.2049314    0.17971055   0.14648285  4.8796817 
  77.31769   0.81846    0.65510    1.07914    0.1549701    0.17726728   0.1439913   6.4528577 
  86.04129   0.89391    0.65511    1.19393    0.1842091    0.176891768  0.143556376 5.4286135 
  58.52765   0.64048    0.65511    0.82661    0.1868244    0.186327353  0.15358605  5.3526199 
  80.79295   0.84913    0.65512    1.12505    0.191444     0.176939673  0.143619764 5.2234596 
  55.17032   0.60674    0.65513    0.78069    0.2075395    0.191145571  0.158575589 4.8183599 
  105.50836  1.04306    0.65515    1.44646    0.2017664    0.176739994  0.143513178 4.9562266 
  101.95507  1.01797    0.65515    1.40054    0.1697855    0.176650415  0.143391313 5.8897845 
  75.58172   0.80294    0.65516    1.05618    0.1659259    0.178234501  0.144933765 6.0267867 
  82.53393   0.86426    0.65517    1.14801    0.1988018    0.177133996  0.143779933 5.0301355 
  96.62705   0.97856    0.65517    1.33167    0.1769279    0.172464837  0.139176901 5.6520198 
  66.99418   0.72317    0.65517    0.94139    0.1910633    0.187509343  0.154362982 5.2338675 
  72.13175   0.77143    0.65518    1.01027    0.2051917    0.181794583  0.148526517 4.8734915 
  100.17533  1.00510    0.65519    1.37759    0.1402404    0.175940606  0.14271367  7.1306129 
  89.55230   0.92295    0.65519    1.23984    0.1791972    0.175001566  0.141659189 5.5804443 
  103.72726  1.03069    0.65520    1.42350    0.2169568    0.175173314  0.142020426 4.6092125 
  65.28867   0.70687    0.65521    0.91844    0.1811612    0.188030999  0.154891329 5.5199458 
  63.58940   0.69044    0.65522    0.89548    0.1719635    0.187510893  0.154418258 5.8151875 
  87.78947   0.90857    0.65522    1.21688    0.2010804    0.176178992  0.142819744 4.9731351 
  70.41152   0.75549    0.65522    0.98731    0.1822837    0.184066023  0.150793183 5.485954  
  60.20545   0.65726    0.65523    0.84956    0.1887906    0.185634359  0.152667501 5.2968739 
  84.27863   0.87923    0.65523    1.17097    0.1527922    0.177211337  0.143830438 6.5448367 
  98.39619   0.99198    0.65523    1.35463    0.1770825    0.174016217  0.140798924 5.6470854 
  91.31242   0.93720    0.65524    1.26280    0.1605104    0.173615991  0.140289532 6.2301259 
  93.07964   0.95122    0.65524    1.28576    0.1671799    0.172406287  0.139103872 5.9815803 
  94.84837   0.96503    0.65525    1.30872    0.1452619    0.171868024  0.138597205 6.8841176 
  68.69485   0.73943    0.65528    0.96435    0.1657668    0.186178755  0.152884225 6.0325711 
  61.89131   0.67393    0.65529    0.87252    0.2005414    0.186461696  0.15335086  4.9865015 
  105.49592  1.04320    0.65529    1.44646    0.1407624    0.176337557  0.14340741  7.1041699 
  101.94283  1.01810    0.65529    1.40054    0.1844034    0.176450858  0.143390692 5.4228935 
  79.03943   0.83399    0.65530    1.10210    0.195796     0.177022701  0.143596007 5.1073566 
  86.02645   0.89405    0.65530    1.19393    0.1695409    0.176948439  0.143550888 5.8982818 
  77.30266   0.81859    0.65531    1.07914    0.1563854    0.17741098   0.143982014 6.3944588 
  80.77736   0.84927    0.65533    1.12505    0.1761543    0.177048712  0.143603852 5.6768413 
  96.61349   0.97869    0.65533    1.33167    0.1710995    0.172351393  0.139157384 5.8445524 
  73.84337   0.78734    0.65533    1.03323    0.2061384    0.179905437  0.146484601 4.8511097 
  100.16234  1.00523    0.65534    1.37759    0.1479261    0.175762615  0.142695224 6.7601323 
  103.71492  1.03082    0.65534    1.42350    0.1644133    0.174941492  0.142022641 6.082233  
  56.83507   0.62374    0.65534    0.80365    0.198066     0.189475705  0.15652577  5.0488221 
  89.53862   0.92308    0.65536    1.23984    0.1740404    0.1750264    0.141662751 5.7457924 
  82.51882   0.86439    0.65537    1.14801    0.1935976    0.177225365  0.143765455 5.1653533 
  98.38334   0.99211    0.65538    1.35463    0.1807899    0.173880216  0.140774951 5.5312824 
  75.56628   0.80307    0.65538    1.05618    0.1741022    0.178403396  0.144929922 5.7437528 
  87.77520   0.90871    0.65540    1.21688    0.1732908    0.176227072  0.142819732 5.7706468 
  58.51156   0.64060    0.65540    0.82661    0.1900032    0.186661755  0.153557235 5.2630693 
  94.83496   0.96516    0.65541    1.30872    0.2121334    0.171812632  0.138588063 4.7140149 
  93.06558   0.95135    0.65541    1.28576    0.1654779    0.172384795  0.139103286 6.043103  
  72.11626   0.77156    0.65541    1.01027    0.1917493    0.182002602  0.148531991 5.2151429 
  91.29854   0.93733    0.65541    1.26280    0.1859395    0.173624704  0.140293384 5.3780934 
  105.48438  1.04332    0.65542    1.44646    0.1751163    0.176007087  0.143309923 5.7104907 
  84.26402   0.87937    0.65542    1.17097    0.1756486    0.177289856  0.143819883 5.6931851 
  66.97780   0.72330    0.65543    0.94139    0.1996279    0.187767339  0.15435628  5.0093198 
  55.15406   0.60686    0.65544    0.78069    0.2260549    0.1914975    0.158517888 4.4237042 
  101.92972  1.01824    0.65544    1.40054    0.1503431    0.176279202  0.143389901 6.6514526 
  70.39570   0.75562    0.65546    0.98731    0.1950989    0.184292492  0.150799132 5.1256055 
  65.27268   0.70700    0.65547    0.91844    0.1880857    0.188282827  0.15487377  5.3167253 
  103.70258  1.03095    0.65548    1.42350    0.1490686    0.174764162  0.142024863 6.7083209 
  100.15022  1.00536    0.65548    1.37759    0.1708593    0.175638871  0.142677962 5.8527689 
  96.59993   0.97883    0.65549    1.33167    0.1389799    0.172277667  0.13913793  7.1952851 
  63.57320   0.69057    0.65549    0.89548    0.1609387    0.18777422   0.15439005  6.2135459 
  86.01161   0.89418    0.65549    1.19393    0.1814452    0.177023851  0.143545368 5.5113059 
  79.02412   0.83412    0.65551    1.10210    0.1521585    0.177155049  0.1435823   6.5720942 
  60.18949   0.65739    0.65551    0.84956    0.159924     0.185925615  0.152634725 6.2529702 
  77.28763   0.81871    0.65552    1.07914    0.1724445    0.177558438  0.143972782 5.7989672 
  68.67874   0.73956    0.65553    0.96435    0.1986336    0.186418523  0.152886108 5.034395  
  98.37048   0.99225    0.65553    1.35463    0.1495528    0.173793643  0.140751005 6.6866017 
  80.76251   0.84940    0.65553    1.12505    0.154468     0.177165312  0.143588714 6.4738328 
  89.52413   0.92322    0.65554    1.23984    0.1688695    0.175084008  0.141666505 5.9217325 
  73.82825   0.78747    0.65555    1.03323    0.1888297    0.180090699  0.146486312 5.2957771 
  105.47194  1.04346    0.65556    1.44646    0.1964429    0.175732884  0.14320571  5.0905378 
  61.87493   0.67406    0.65557    0.87252    0.2131462    0.186734757  0.153316423 4.6916154 
  82.50371   0.86453    0.65557    1.14801    0.1708482    0.177336835  0.143750975 5.8531492 
  87.76092   0.90884    0.65558    1.21688    0.1402845    0.176306876  0.142819695 7.1283713 
  101.91748  1.01837    0.65558    1.40054    0.1588777    0.176188471  0.143389044 6.2941495 
  93.05151   0.95149    0.65558    1.28576    0.1406295    0.172409355  0.139102739 7.1108836 
  91.28467   0.93747    0.65558    1.26280    0.148789     0.173673223  0.140297245 6.720927  
  94.82072   0.96530    0.65558    1.30872    0.137603     0.171805781  0.138578421 7.2672834 
  75.55085   0.80320    0.65560    1.05618    0.195528     0.178578563  0.144926133 5.114357  
  84.24943   0.87950    0.65561    1.17097    0.1952758    0.177394729  0.143809309 5.1209622 
  103.69112  1.03108    0.65561    1.42350    0.170934     0.174674925  0.142026926 5.8502112 
  100.13723  1.00549    0.65563    1.37759    0.1368687    0.175579025  0.142659414 7.3062724 
  56.81888   0.62387    0.65564    0.80365    0.1899815    0.189796826  0.156493881 5.2636704 
  96.58721   0.97895    0.65564    1.33167    0.1782263    0.172268348  0.139119757 5.6108442 
  72.10010   0.77169    0.65565    1.01027    0.1754533    0.182218709  0.148537728 5.6995223 
  85.99755   0.89431    0.65567    1.19393    0.1816815    0.177130075  0.143540111 5.5041377 
  66.96206   0.72343    0.65568    0.94139    0.1709352    0.187994946  0.154349747 5.8501701 
  98.35763   0.99238    0.65568    1.35463    0.188263     0.173777775  0.140727084 5.3117182 
  58.49546   0.64072    0.65569    0.82661    0.1947977    0.186949886  0.153528624 5.1335308 
  105.46040  1.04359    0.65569    1.44646    0.1918822    0.175576272  0.143109636 5.2115308 
  70.37989   0.75575    0.65570    0.98731    0.1922898    0.184518394  0.150805069 5.2004839 
  89.51045   0.92334    0.65571    1.23984    0.1826427    0.175183947  0.141670039 5.4751709 
  79.00881   0.83426    0.65572    1.10210    0.1603894    0.177310218  0.143568635 6.234826  
  101.90525  1.01850    0.65572    1.40054    0.1939935    0.176184181  0.143388075 5.1548119 
  80.74766   0.84953    0.65573    1.12505    0.1642556    0.177306765  0.143573595 6.0880725 
  65.25669   0.70712    0.65573    0.91844    0.19504      0.188525132  0.15485613  5.1271534 
  93.03828   0.95162    0.65574    1.28576    0.1780696    0.172489926  0.139102264 5.6157817 
  94.80732   0.96543    0.65574    1.30872    0.1753953    0.171865928  0.138569406 5.7014071 
  77.27190   0.81885    0.65574    1.07914    0.1592271    0.177732492  0.143963156 6.280338  
  55.13780   0.60698    0.65575    0.78069    0.1963018    0.191803691  0.158459291 5.0941968 
  103.67878  1.03121    0.65575    1.42350    0.1752028    0.174678203  0.142029134 5.7076713 
  91.27079   0.93760    0.65575    1.26280    0.159984     0.173776004  0.140301121 6.2506251 
  87.74665   0.90897    0.65576    1.21688    0.1626656    0.176430965  0.142819629 6.1475813 
  63.55700   0.69069    0.65576    0.89548    0.2268377    0.18801952   0.15436179  4.4084383 
  82.48936   0.86465    0.65576    1.14801    0.1784678    0.177471626  0.143737217 5.6032517 
  68.66328   0.73969    0.65577    0.96435    0.202541     0.186645927  0.152887866 4.937272  
  73.81244   0.78760    0.65578    1.03323    0.206967     0.180296167  0.146488147 4.8316881 
  100.12425  1.00563    0.65578    1.37759    0.1599391    0.175611641  0.142640813 6.2523798 
  60.17353   0.65751    0.65579    0.84956    0.2034017    0.186192624  0.152602076 4.9163798 
  96.57365   0.97909    0.65580    1.33167    0.1949198    0.17233681   0.139100438 5.1303151 
  84.23483   0.87963    0.65580    1.17097    0.213297     0.17753597   0.143798712 4.6882985 
  75.53542   0.80333    0.65582    1.05618    0.1738833    0.178769232  0.144922397 5.7509836 
  105.44796  1.04372    0.65583    1.44646    0.157223     0.175531101  0.143006905 6.3603926 
  61.85913   0.67418    0.65584    0.87252    0.194993     0.186976326  0.153283255 5.1283892 
  98.34392   0.99252    0.65584    1.35463    0.1823496    0.173855014  0.140701598 5.4839714 
  85.98272   0.89445    0.65586    1.19393    0.1701932    0.177288063  0.143534531 5.8756754 
  101.89214  1.01864    0.65587    1.40054    0.1862786    0.176291128  0.143386908 5.3683032 
  72.08462   0.77182    0.65588    1.01027    0.2200013    0.182436607  0.148543245 4.5454277 
  103.66644  1.03134    0.65589    1.42350    0.1487803    0.174797988  0.142031336 6.72132   
  89.49596   0.92348    0.65589    1.23984    0.1860697    0.175349172  0.141673767 5.3743302 
  94.79392   0.96557    0.65590    1.30872    0.1860205    0.172003448  0.138560455 5.3757516 
  93.02422   0.95175    0.65591    1.28576    0.1424733    0.172649027  0.1391018   7.018859  
  91.25692   0.93773    0.65592    1.26280    0.1496061    0.173944369  0.140305004 6.6842194 
  66.94632   0.72355    0.65593    0.94139    0.1862785    0.188228301  0.154343139 5.3683061 
  80.73282   0.84966    0.65593    1.12505    0.1772211    0.177480609  0.143558493 5.642669  
  78.99350   0.83439    0.65593    1.10210    0.1886465    0.177493637  0.143555003 5.30092   
  100.11126  1.00576    0.65593    1.37759    0.2041155    0.175748826  0.142622165 4.899187  
  87.73238   0.90910    0.65594    1.21688    0.1832408    0.176609402  0.142819537 5.4572999 
  56.80269   0.62399    0.65594    0.80365    0.2013115    0.190087046  0.156461989 4.9674261 
  70.36408   0.75587    0.65594    0.98731    0.1752603    0.184747788  0.150810993 5.7057987 
  77.25688   0.81898    0.65595    1.07914    0.1671522    0.177922186  0.143954018 5.9825716 
  96.56009   0.97923    0.65596    1.33167    0.2022425    0.172496794  0.139081185 4.9445591 
  82.47425   0.86479    0.65596    1.14801    0.1653867    0.177653096  0.143722727 6.0464354 
  105.43641  1.04385    0.65596    1.44646    0.1721557    0.17561049   0.142912174 5.8086953 
  58.47882   0.64085    0.65599    0.82661    0.184565     0.187232563  0.153499209 5.4181454 
  98.33106   0.99265    0.65599    1.35463    0.1958753    0.174023344  0.140677734 5.1052889 
  65.24071   0.70725    0.65599    0.91844    0.1826463    0.188749421  0.154838398 5.475063  
  84.21947   0.87977    0.65600    1.17097    0.1612853    0.177732812  0.143787538 6.2001931 
  101.87990  1.01877    0.65601    1.40054    0.1395147    0.176499979  0.143385702 7.1677035 
  73.79663   0.78773    0.65601    1.03323    0.1478079    0.180518314  0.146490028 6.7655382 
  68.64717   0.73981    0.65602    0.96435    0.1652026    0.186886475  0.152889639 6.0531735 
  103.65410  1.03147    0.65603    1.42350    0.1595185    0.175036389  0.142033511 6.2688654 
  63.54080   0.69082    0.65603    0.89548    0.1806458    0.188256379  0.154333472 5.5356947 
  75.51999   0.80346    0.65604    1.05618    0.1870393    0.178980728  0.144918715 5.34647   
  85.96788   0.89458    0.65605    1.19393    0.1736595    0.177498756  0.143528922 5.758395  
  55.12154   0.60710    0.65606    0.78069    0.1681867    0.192072932  0.158399807 5.9457734 
  94.78052   0.96570    0.65606    1.30872    0.1749923    0.172220783  0.138551563 5.7145372 
  89.48148   0.92362    0.65607    1.23984    0.1688226    0.175579117  0.141677479 5.9233776 
  93.01099   0.95188    0.65607    1.28576    0.1940989    0.17287003   0.139101399 5.1520127 
  60.15700   0.65764    0.65608    0.84956    0.1639634    0.186447876  0.152568417 6.0989221 
  100.09828  1.00590    0.65608    1.37759    0.1452838    0.175991179  0.142603464 6.8830799 
  91.24305   0.93786    0.65609    1.26280    0.1915635    0.17418013   0.140308895 5.2202011 
  105.42398  1.04399    0.65610    1.44646    0.159139     0.175823634  0.142810827 6.2838148 
  96.54738   0.97935    0.65611    1.33167    0.1758945    0.172729616  0.1390632   5.6852261 
  72.06914   0.77194    0.65611    1.01027    0.1892514    0.182668031  0.148548777 5.2839768 
  87.71811   0.90923    0.65612    1.21688    0.1709324    0.176843189  0.142819419 5.850266  
  61.84276   0.67431    0.65612    0.87252    0.1853338    0.187216484  0.153248888 5.3956699 
  78.97893   0.83451    0.65613    1.10210    0.1768298    0.177696981  0.143542056 5.6551554 
  80.71723   0.84979    0.65614    1.12505    0.1696007    0.177700155  0.143542653 5.8962021 
  98.31821   0.99278    0.65614    1.35463    0.1958663    0.174282555  0.1406539   5.1055235 
  101.86767  1.01889    0.65615    1.40054    0.1994196    0.176810223  0.143384377 5.0145522 
  82.45914   0.86492    0.65616    1.14801    0.1856918    0.177876316  0.143708235 5.3852674 
  77.24115   0.81911    0.65617    1.07914    0.201013     0.178148557  0.14394449  4.9748026 
  103.64176  1.03161    0.65617    1.42350    0.1767193    0.17538821   0.142035669 5.6586915 
  70.34828   0.75600    0.65618    0.98731    0.1496798    0.184990648  0.150816902 6.6809282 
  66.92996   0.72368    0.65619    0.94139    0.1753561    0.188472532  0.154336178 5.7026816 
  84.20487   0.87990    0.65619    1.17097    0.2135254    0.17796516   0.143776904 4.6832836 
  94.76712   0.96583    0.65622    1.30872    0.1676125    0.172514777  0.138542734 5.9661421 
  100.08616  1.00602    0.65622    1.37759    0.2126752    0.176306042  0.142585966 4.7020057 
  85.95383   0.89471    0.65623    1.19393    0.1720536    0.177745681  0.143523582 5.8121423 
  105.41243  1.04411    0.65623    1.44646    0.1741029    0.176129658  0.142717372 5.7437297 
  73.78151   0.78786    0.65623    1.03323    0.1878027    0.180748194  0.146491869 5.3247371 
  92.99693   0.95202    0.65624    1.28576    0.1673325    0.173177157  0.139101013 5.9761254 
  89.46780   0.92374    0.65624    1.23984    0.1980906    0.175853763  0.141680973 5.0481951 
  56.78597   0.62412    0.65625    0.80365    0.173616     0.190349948  0.156428998 5.7598378 
  65.22473   0.70738    0.65625    0.91844    0.1702589    0.188983031  0.154820586 5.8734081 
  75.50456   0.80359    0.65626    1.05618    0.191938     0.179215855  0.144915087 5.2100157 
  91.22836   0.93800    0.65627    1.26280    0.1576091    0.174498458  0.140313028 6.3448113 
  68.63107   0.73994    0.65627    0.96435    0.1609895    0.187131443  0.152891363 6.2115852 
  96.53382   0.97949    0.65627    1.33167    0.1907439    0.173059038  0.139044083 5.2426316 
  58.46274   0.64097    0.65628    0.82661    0.1758702    0.187486143  0.153470956 5.6860116 
  98.30536   0.99291    0.65629    1.35463    0.1823217    0.17462342   0.140630094 5.4848106 
  63.52461   0.69095    0.65630    0.89548    0.1525851    0.188487649  0.154305112 6.5537199 
  101.85456  1.01903    0.65630    1.40054    0.2162398    0.177241246  0.143382831 4.6244956 
  87.70384   0.90937    0.65630    1.21688    0.1862187    0.17712807   0.142819272 5.37003   
  103.62942  1.03174    0.65631    1.42350    0.2046911    0.175837861  0.14203779  4.8854103 
  78.96363   0.83465    0.65634    1.10210    0.1767034    0.177939543  0.143528497 5.6592007 
  80.70239   0.84992    0.65634    1.12505    0.196856     0.177942075  0.143527582 5.0798553 
  72.05299   0.77208    0.65635    1.01027    0.2119589    0.182923831  0.148554578 4.7178958 
  82.44480   0.86505    0.65635    1.14801    0.2281005    0.178122107  0.143694468 4.3840325 
  60.14105   0.65776    0.65636    0.84956    0.2041995    0.186681591  0.15253605  4.8971716 
  100.07317  1.00616    0.65637    1.37759    0.1901454    0.176723079  0.142567173 5.2591333 
  105.40000  1.04425    0.65637    1.44646    0.1804806    0.176555568  0.142617384 5.5407617 
  55.10530   0.60723    0.65637    0.78069    0.1619264    0.192307968  0.158339402 6.1756452 
  94.75372   0.96596    0.65638    1.30872    0.1872822    0.172877873  0.138533965 5.3395357 
  84.19028   0.88003    0.65638    1.17097    0.1907754    0.178241103  0.143766253 5.241766  
  77.22613   0.81924    0.65638    1.07914    0.1781462    0.178394121  0.143935451 5.613367  
  61.82697   0.67443    0.65639    0.87252    0.1701148    0.18744702   0.153215788 5.8783833 
  92.98287   0.95215    0.65641    1.28576    0.1654667    0.173550461  0.139100666 6.0435121 
  89.45332   0.92388    0.65642    1.23984    0.1877511    0.176199252  0.141684657 5.3262005 
  85.93901   0.89484    0.65642    1.19393    0.1870813    0.178052771  0.143517917 5.3452697 
  70.33247   0.75613    0.65642    0.98731    0.2039506    0.185249568  0.150822798 4.9031481 
  96.52026   0.97962    0.65643    1.33167    0.1364407    0.173461019  0.139025032 7.3291914 
  91.21449   0.93813    0.65644    1.26280    0.185188     0.174856612  0.14031694  5.3999179 
  101.84233  1.01916    0.65644    1.40054    0.1814782    0.177721418  0.143381264 5.5103037 
  66.91422   0.72381    0.65644    0.94139    0.1781892    0.188718431  0.154329408 5.6120124 
  98.29165   0.99305    0.65645    1.35463    0.1707439    0.175062823  0.140604737 5.8567246 
  103.61708  1.03187    0.65645    1.42350    0.1825158    0.176368703  0.142039882 5.4789777 
  73.76571   0.78799    0.65646    1.03323    0.1674126    0.181011751  0.146493839 5.9732661 
  87.68957   0.90950    0.65648    1.21688    0.1928261    0.177457801  0.142819098 5.1860199 
  75.48914   0.80372    0.65648    1.05618    0.1637796    0.179474422  0.144911507 6.1057665 
  65.20875   0.70750    0.65651    0.91844    0.1855721    0.189221733  0.154802682 5.3887411 
  68.61562   0.74007    0.65651    0.96435    0.1692105    0.187382097  0.152892968 5.9097987 
  105.38756  1.04439    0.65651    1.44646    0.1525016    0.177058715  0.142518048 6.5573083 
  100.06019  1.00629    0.65652    1.37759    0.1771502    0.177205399  0.142548332 5.6449273 
  80.68755   0.85005    0.65654    1.12505    0.1526244    0.17821226   0.143512529 6.5520323 
  56.76980   0.62424    0.65655    0.80365    0.2156026    0.190604906  0.156397022 4.638163  
  82.42970   0.86518    0.65655    1.14801    0.1960532    0.17841503   0.143679973 5.1006564 
  78.94833   0.83478    0.65655    1.10210    0.1582519    0.178211304  0.143514971 6.3190395 
  94.73949   0.96610    0.65655    1.30872    0.1331692    0.17331048   0.138524718 7.5092439 
  63.50902   0.69107    0.65656    0.89548    0.1818437    0.188705342  0.154277749 5.4992282 
  92.96964   0.95228    0.65657    1.28576    0.1546864    0.173937356  0.139100377 6.4646924 
  84.17569   0.88016    0.65657    1.17097    0.1467761    0.178539416  0.143755579 6.8130983 
  58.44666   0.64109    0.65657    0.82661    0.1762944    0.187734669  0.153442905 5.6723299 
  101.83009  1.01929    0.65658    1.40054    0.2043677    0.178246297  0.143379581 4.8931411 
  96.50755   0.97975    0.65658    1.33167    0.1513276    0.173877446  0.139007234 6.6081799 
  72.03752   0.77220    0.65658    1.01027    0.1885196    0.183188065  0.148560151 5.3044882 
  103.60474  1.03201    0.65659    1.42350    0.208085     0.176947076  0.142041925 4.8057284 
  89.43884   0.92401    0.65660    1.23984    0.1791508    0.176575862  0.141688324 5.5818897 
  98.27879   0.99318    0.65660    1.35463    0.2115909    0.175516419  0.140580993 4.7261012 
  77.21041   0.81937    0.65660    1.07914    0.1796251    0.178664197  0.143926027 5.5671507 
  85.92418   0.89498    0.65661    1.19393    0.1753108    0.178384436  0.143512219 5.7041551 
  91.20062   0.93826    0.65661    1.26280    0.1800868    0.175244873  0.140320859 5.5528778 
  105.37602  1.04451    0.65664    1.44646    0.1739301    0.177561976  0.142426387 5.7494361 
  60.12454   0.65789    0.65665    0.84956    0.1947887    0.1869251    0.152502682 5.133768  
  70.31668   0.75626    0.65666    0.98731    0.1598175    0.185510465  0.150828679 6.257137  
  61.81061   0.67456    0.65667    0.87252    0.1732278    0.187675509  0.153181493 5.7727455 
  87.67451   0.90964    0.65667    1.21688    0.2062592    0.177828117  0.142818883 4.8482686 
  100.04720  1.00642    0.65667    1.37759    0.1389996    0.177719472  0.142529441 7.1942653 
  55.08906   0.60735    0.65668    0.78069    0.1681635    0.192531502  0.158278103 5.9465936 
  73.74991   0.78812    0.65669    1.03323    0.1955706    0.181280172  0.146495849 5.113243  
  66.89850   0.72393    0.65669    0.94139    0.1699343    0.188957148  0.154322551 5.8846272 
  75.47372   0.80385    0.65670    1.05618    0.1538505    0.179738963  0.144907981 6.4998164 
  94.72609   0.96623    0.65671    1.30872    0.1654758    0.173740262  0.138516079 6.0431797 
  103.59240  1.03214    0.65673    1.42350    0.1815986    0.17754205   0.142043928 5.5066504 
  101.81698  1.01943    0.65673    1.40054    0.1735099    0.178827295  0.143377645 5.7633599 
  96.49399   0.97989    0.65674    1.33167    0.15128      0.174337333  0.138988316 6.6102591 
  92.95559   0.95241    0.65674    1.28576    0.1687776    0.174365085  0.139100108 5.9249569 
  82.41460   0.86531    0.65675    1.14801    0.2304353    0.178711436  0.143665472 4.3396129 
  80.67198   0.85019    0.65675    1.12505    0.173523     0.178503712  0.143496741 5.7629248 
  98.26594   0.99331    0.65675    1.35463    0.2155898    0.175983105  0.140557283 4.6384384 
  84.16110   0.88029    0.65676    1.17097    0.1810165    0.178846769  0.143744888 5.5243583 
  78.93303   0.83491    0.65676    1.10210    0.2047378    0.178483006  0.143501488 4.8842959 
  68.59953   0.74020    0.65676    0.96435    0.185735     0.187638142  0.15289458  5.3840149 
  89.42517   0.92414    0.65677    1.23984    0.1550644    0.176939828  0.141691775 6.4489335 
  91.18675   0.93840    0.65678    1.26280    0.1749072    0.175641026  0.140324788 5.7173175 
  65.19217   0.70763    0.65678    0.91844    0.1926057    0.18946229   0.154784001 5.1919543 
  105.36358  1.04465    0.65678    1.44646    0.1910486    0.178106112  0.142328275 5.2342702 
  85.91013   0.89511    0.65679    1.19393    0.1601445    0.178703084  0.143506796 6.2443606 
  72.02205   0.77233    0.65681    1.01027    0.1895885    0.183443142  0.14856575  5.2745815 
  77.19540   0.81950    0.65681    1.07914    0.1714413    0.17892172   0.143917082 5.8329002 
  100.03422  1.00656    0.65682    1.37759    0.2090388    0.178231568  0.142510507 4.7838009 
  63.49284   0.69120    0.65683    0.89548    0.2151715    0.188923891  0.154249291 4.6474556 
  56.75362   0.62436    0.65685    0.80365    0.1878048    0.19082579   0.156365036 5.3246775 
  87.66025   0.90977    0.65685    1.21688    0.1732934    0.178175867  0.142818653 5.7705602 
  58.43059   0.64122    0.65686    0.82661    0.2148333    0.187952032  0.15341502  4.6547719 
  94.71269   0.96636    0.65687    1.30872    0.179798     0.174165993  0.138507499 5.5617971 
  101.80475  1.01956    0.65687    1.40054    0.1756104    0.179359304  0.143375714 5.6944236 
  103.58006  1.03227    0.65687    1.42350    0.1810948    0.178123949  0.142045871 5.5219697 
  70.30088   0.75639    0.65690    0.98731    0.1698839    0.185762073  0.150834539 5.886373  
  98.25309   0.99344    0.65690    1.35463    0.1710075    0.176437926  0.140533607 5.8476967 
  96.48044   0.98002    0.65690    1.33167    0.1512514    0.174787583  0.13896947  6.6115091 
  105.35204  1.04478    0.65691    1.44646    0.1673778    0.178588291  0.142237719 5.974508  
  92.94153   0.95255    0.65691    1.28576    0.1118317    0.174784695  0.139099878 8.9420084 
  73.73481   0.78825    0.65691    1.03323    0.1669016    0.18153084   0.146497819 5.9915543 
  75.45830   0.80398    0.65692    1.05618    0.1919234    0.179997689  0.144904508 5.2104121 
  60.10860   0.65801    0.65693    0.84956    0.1764156    0.18713197   0.152470609 5.668433  
  66.88215   0.72406    0.65695    0.94139    0.1906659    0.18919814   0.154315336 5.2447763 
  89.41069   0.92428    0.65695    1.23984    0.2102762    0.177314585  0.141695413 4.7556499 
  80.65714   0.85032    0.65695    1.12505    0.1864861    0.178772368  0.143481721 5.36233   
  61.79425   0.67469    0.65695    0.87252    0.2215751    0.187873011  0.153147243 4.5131425 
  91.17288   0.93853    0.65695    1.26280    0.1641668    0.176025224  0.140328725 6.0913656 
  82.39950   0.86545    0.65695    1.14801    0.2001326    0.179000813  0.143650969 4.9966872 
  84.14575   0.88043    0.65696    1.17097    0.1662939    0.179160732  0.143733613 6.0134497 
  78.91774   0.83504    0.65697    1.10210    0.154671     0.178747427  0.143488039 6.4653361 
  100.02123  1.00669    0.65697    1.37759    0.1862747    0.178716315  0.142491526 5.3684156 
  85.89531   0.89524    0.65698    1.19393    0.1832639    0.179027976  0.143501043 5.456612  
  55.07282   0.60747    0.65699    0.78069    0.182234     0.19270901   0.158215873 5.4874502 
  103.56773  1.03240    0.65701    1.42350    0.1590767    0.178658776  0.142047758 6.2862757 
  68.58344   0.74033    0.65701    0.96435    0.1844188    0.18788109   0.152896142 5.4224407 
  101.79164  1.01970    0.65702    1.40054    0.1879647    0.179882662  0.143373514 5.3201479 
  94.69930   0.96649    0.65703    1.30872    0.1743678    0.174559739  0.138498981 5.7350038 
  87.64598   0.90990    0.65703    1.21688    0.1558443    0.178505975  0.142818395 6.4166607 
  77.17968   0.81963    0.65703    1.07914    0.1827203    0.179181576  0.143907762 5.4728457 
  65.17620   0.70776    0.65704    0.91844    0.1733228    0.189674237  0.154765921 5.7695814 
  105.33960  1.04491    0.65705    1.44646    0.1480128    0.179044642  0.142140759 6.7561724 
  72.00591   0.77246    0.65705    1.01027    0.1619934    0.183698095  0.148571602 6.173091  
  96.46688   0.98016    0.65706    1.33167    0.171783     0.175196143  0.138950691 5.8212978 
  98.23939   0.99358    0.65706    1.35463    0.1613644    0.176876362  0.140508386 6.1971538 
  92.92831   0.95268    0.65707    1.28576    0.2092768    0.175149239  0.139099698 4.7783605 
  63.47666   0.69132    0.65710    0.89548    0.1813753    0.189134976  0.154220779 5.5134299 
  100.00912  1.00682    0.65711    1.37759    0.159471     0.17911779   0.14247377  6.2707326 
  89.39702   0.92441    0.65712    1.23984    0.2035009    0.177637719  0.141698831 4.9139832 
  91.15902   0.93866    0.65712    1.26280    0.1752278    0.176374345  0.140332669 5.706857  
  82.38516   0.86557    0.65714    1.14801    0.1715373    0.179253494  0.143637193 5.8296359 
  73.71901   0.78838    0.65714    1.03323    0.1983153    0.181779591  0.146499917 5.0424753 
  70.28509   0.75652    0.65714    0.98731    0.1642354    0.186005005  0.15084039  6.0888213 
  56.73746   0.62448    0.65715    0.80365    0.1842787    0.191030199  0.156333012 5.4265631 
  103.55539  1.03254    0.65715    1.42350    0.1714766    0.179122692  0.142049583 5.8316995 
  75.44219   0.80411    0.65715    1.05618    0.2101797    0.180251641  0.144900934 4.7578334 
  80.64231   0.85045    0.65715    1.12505    0.1914801    0.179020314  0.143466719 5.2224748 
  84.13117   0.88056    0.65715    1.17097    0.1694622    0.179433053  0.143722881 5.901021  
  101.77941  1.01982    0.65716    1.40054    0.2167484    0.180305412  0.143371335 4.6136442 
  58.41397   0.64134    0.65716    0.82661    0.1756684    0.188164191  0.153386367 5.6925435 
  85.88049   0.89537    0.65717    1.19393    0.156351     0.179320739  0.143495257 6.3958657 
  105.32805  1.04504    0.65718    1.44646    0.1651225    0.179391444  0.142051242 6.0561099 
  78.90245   0.83517    0.65718    1.10210    0.2027073    0.178990426  0.143474627 4.9332214 
  94.68590   0.96662    0.65719    1.30872    0.186952     0.174903458  0.138490523 5.3489666 
  66.86643   0.72419    0.65720    0.94139    0.1809816    0.189413971  0.154308315 5.5254236 
  60.09266   0.65813    0.65721    0.84956    0.1774997    0.187321677  0.152438665 5.6338123 
  98.22654   0.99371    0.65721    1.35463    0.1516951    0.17722368   0.140484773 6.5921707 
  87.63172   0.91003    0.65721    1.21688    0.1760566    0.17879797   0.142818112 5.6799915 
  96.45418   0.98028    0.65721    1.33167    0.1998094    0.175523658  0.138933154 5.0047695 
  61.77847   0.67481    0.65722    0.87252    0.2022945    0.188059771  0.153114244 4.9432881 
  92.91425   0.95281    0.65724    1.28576    0.1718769    0.175473251  0.139099542 5.8181175 
  77.16467   0.81976    0.65724    1.07914    0.1552519    0.179409094  0.143898917 6.441145  
  68.56800   0.74045    0.65725    0.96435    0.1762472    0.188101647  0.152897586 5.673849  
  99.99613   1.00695    0.65726    1.37759    0.1480901    0.179462637  0.142454703 6.7526459 
  71.99045   0.77259    0.65728    1.01027    0.173156     0.183926705  0.14857724  5.7751392 
  103.54305  1.03267    0.65729    1.42350    0.1774053    0.179485372  0.142051337 5.6368102 
  101.76718  1.01995    0.65730    1.40054    0.1876664    0.180636087  0.143369035 5.3286044 
  91.14434   0.93880    0.65730    1.26280    0.1496905    0.176675554  0.140336854 6.6804507 
  65.16024   0.70788    0.65730    0.91844    0.2095348    0.189874752  0.154747756 4.7724769 
  89.38255   0.92454    0.65730    1.23984    0.181229     0.177919117  0.141702439 5.5178807 
  55.05659   0.60759    0.65730    0.78069    0.1870106    0.192864995  0.158152739 5.3472905 
  105.31562  1.04517    0.65732    1.44646    0.1758078    0.179651886  0.141955334 5.6880298 
  84.11658   0.88069    0.65734    1.17097    0.1790908    0.179655787  0.143712133 5.5837597 
  82.37007   0.86571    0.65734    1.14801    0.1870864    0.179472829  0.143622684 5.345124  
  85.86645   0.89550    0.65735    1.19393    0.1660107    0.179545172  0.14348975  6.0237081 
  80.62674   0.85058    0.65736    1.12505    0.1788901    0.179233587  0.143450991 5.5900243 
  98.21369   0.99384    0.65736    1.35463    0.2256374    0.177480913  0.140461197 4.4318894 
  94.67167   0.96676    0.65736    1.30872    0.2013858    0.175181768  0.138481604 4.9655934 
  63.46049   0.69145    0.65737    0.89548    0.2019587    0.189304772  0.154192224 4.9515074 
  96.44062   0.98042    0.65737    1.33167    0.1718416    0.175784075  0.13891451  5.8193127 
  75.42678   0.80424    0.65737    1.05618    0.1721868    0.180458189  0.14489757  5.8076461 
  73.70323   0.78851    0.65737    1.03323    0.1880336    0.181993207  0.146502059 5.3181984 
  70.26930   0.75664    0.65738    0.98731    0.1928488    0.186214053  0.15084622  5.1854095 
  78.88716   0.83530    0.65739    1.10210    0.1609902    0.179189169  0.143461254 6.2115582 
  87.61746   0.91016    0.65739    1.21688    0.1535377    0.179027084  0.142817798 6.5130584 
  92.90020   0.95295    0.65741    1.28576    0.1717239    0.175717456  0.139099425 5.8233012 
  99.98315   1.00709    0.65741    1.37759    0.1463705    0.179705151  0.142435591 6.8319778 
  103.53071  1.03280    0.65743    1.42350    0.1748013    0.179734419  0.142053018 5.7207813 
  66.85071   0.72431    0.65745    0.94139    0.1823359    0.189594362  0.154301214 5.4843835 
  101.75407  1.02009    0.65745    1.40054    0.1647727    0.180876151  0.143366435 6.0689665 
  105.30407  1.04530    0.65745    1.44646    0.1586486    0.179780044  0.141866789 6.3032387 
  58.39791   0.64147    0.65745    0.82661    0.1852951    0.188324813  0.153358868 5.3967968 
  56.72130   0.62460    0.65745    0.80365    0.2065449    0.191185963  0.156300948 4.8415623 
  77.14896   0.81989    0.65746    1.07914    0.1763682    0.179599697  0.143889696 5.6699564 
  91.13047   0.93893    0.65747    1.26280    0.1733383    0.176883697  0.140340815 5.7690655 
  89.36807   0.92468    0.65748    1.23984    0.186593     0.178127016  0.141706026 5.3592578 
  68.55192   0.74058    0.65750    0.96435    0.1804866    0.188291045  0.152899033 5.5405775 
  61.76212   0.67493    0.65750    0.87252    0.2084858    0.188213387  0.153080062 4.7964897 
  60.07617   0.65826    0.65750    0.84956    0.1607163    0.187466222  0.152405735 6.2221442 
  71.97499   0.77272    0.65751    1.01027    0.1900253    0.18411425   0.148582886 5.2624572 
  94.65828   0.96690    0.65752    1.30872    0.1457256    0.175353812  0.138473275 6.8622123 
  98.19998   0.99398    0.65752    1.35463    0.1400488    0.177648112  0.140436087 7.1403682 
  96.42707   0.98055    0.65753    1.33167    0.1943349    0.175945648  0.138895939 5.1457561 
  84.10201   0.88082    0.65753    1.17097    0.1902798    0.179821572  0.143701367 5.2554186 
  82.35498   0.86584    0.65754    1.14801    0.2026914    0.179637064  0.143608179 4.9336084 
  85.85163   0.89564    0.65754    1.19393    0.2136977    0.179718167  0.143483909 4.6795075 
  99.97017   1.00722    0.65756    1.37759    0.1699885    0.179838213  0.142416438 5.8827509 
  80.61192   0.85071    0.65756    1.12505    0.1758388    0.1793873    0.143436022 5.687027  
  65.14428   0.70801    0.65756    0.91844    0.1833237    0.190031714  0.154729506 5.4548321 
  87.60320   0.91029    0.65757    1.21688    0.1958095    0.179188054  0.142817458 5.1070045 
  103.51837  1.03293    0.65757    1.42350    0.1828806    0.179865887  0.142054615 5.4680486 
  92.88698   0.95308    0.65757    1.28576    0.1627369    0.175866709  0.139099352 6.1448879 
  75.41137   0.80437    0.65759    1.05618    0.2037597    0.180623774  0.144894255 4.9077418 
  105.29164  1.04544    0.65759    1.44646    0.1822681    0.179793634  0.141771918 5.4864236 
  101.74184  1.02022    0.65759    1.40054    0.191259     0.180989644  0.143363883 5.2285121 
  73.68744   0.78864    0.65760    1.03323    0.157836     0.182167343  0.146504246 6.3356902 
  78.87188   0.83543    0.65760    1.10210    0.1723874    0.179340413  0.143447914 5.800888  
  55.03984   0.60772    0.65762    0.78069    0.2011929    0.192968336  0.158086602 4.9703543 
  70.25352   0.75677    0.65762    0.98731    0.1857349    0.186388447  0.150852034 5.3840178 
  91.11661   0.93906    0.65764    1.26280    0.1804333    0.177012238  0.14034478  5.5422142 
  63.44432   0.69158    0.65764    0.89548    0.1696048    0.189445011  0.154163623 5.8960595 
  89.35360   0.92481    0.65766    1.23984    0.1573936    0.178256216  0.141709599 6.3534985 
  98.18714   0.99411    0.65767    1.35463    0.1808567    0.177702553  0.140412583 5.5292394 
  77.13396   0.82002    0.65767    1.07914    0.1749075    0.179736303  0.143880952 5.7173077 
  94.64489   0.96703    0.65768    1.30872    0.1566609    0.175435802  0.138465004 6.3832137 
  96.41352   0.98069    0.65769    1.33167    0.1720087    0.176006453  0.138877441 5.8136594 
  66.83437   0.72444    0.65771    0.94139    0.1767789    0.189748706  0.154293742 5.6567837 
  103.50603  1.03306    0.65771    1.42350    0.161262     0.179882771  0.142056124 6.2010889 
  99.95719   1.00735    0.65771    1.37759    0.1681673    0.179862243  0.142397244 5.9464593 
  105.27920  1.04557    0.65773    1.44646    0.1587585    0.179684322  0.141677527 6.2988753 
  85.83681   0.89577    0.65773    1.19393    0.1718955    0.179822749  0.143478036 5.817488  
  84.08666   0.88095    0.65773    1.17097    0.1591719    0.17993128   0.143690013 6.2825159 
  58.38185   0.64159    0.65774    0.82661    0.1980096    0.188445288  0.153331548 5.0502602 
  101.72874  1.02036    0.65774    1.40054    0.199142     0.180996577  0.143361011 5.0215424 
  82.33989   0.86597    0.65774    1.14801    0.1932447    0.179743266  0.143593669 5.1747862 
  92.87293   0.95321    0.65774    1.28576    0.1449444    0.175938055  0.139099308 6.8991972 
  68.53585   0.74071    0.65775    0.96435    0.1668218    0.188443334  0.152900424 5.9944204 
  71.95886   0.77285    0.65775    1.01027    0.1940417    0.184270445  0.148588803 5.1535314 
  87.58815   0.91043    0.65776    1.21688    0.1733537    0.179282644  0.142817068 5.768553  
  80.59709   0.85084    0.65776    1.12505    0.2031417    0.179489998  0.143421079 4.9226722 
  56.70460   0.62473    0.65776    0.80365    0.1916616    0.191302057  0.156267761 5.2175292 
  60.06024   0.65838    0.65778    0.84956    0.1870724    0.187579815  0.152374088 5.345524  
  61.74578   0.67506    0.65778    0.87252    0.1862911    0.188324715  0.153045928 5.367943  
  78.85659   0.83557    0.65781    1.10210    0.2118576    0.179445721  0.143434619 4.7201516 
  75.39596   0.80450    0.65781    1.05618    0.1840109    0.180748292  0.144890998 5.4344607 
  91.10275   0.93919    0.65781    1.26280    0.2001228    0.177065564  0.140348754 4.9969319 
  65.12833   0.70813    0.65782    0.91844    0.1807035    0.190155342  0.154711176 5.5339271 
  73.67234   0.78876    0.65782    1.03323    0.1724977    0.182298382  0.146506379 5.7971787 
  98.17429   0.99424    0.65782    1.35463    0.2060452    0.177666033  0.140389112 4.853304  
  89.33994   0.92494    0.65783    1.23984    0.1731493    0.178310444  0.141712957 5.7753626 
  94.63150   0.96716    0.65784    1.30872    0.1568656    0.175434964  0.138456791 6.374884  
  96.40081   0.98081    0.65784    1.33167    0.1683952    0.175979861  0.138860159 5.9384115 
  103.49370  1.03320    0.65785    1.42350    0.1673018    0.179797914  0.142057543 5.977222  
  70.23774   0.75690    0.65786    0.98731    0.2100374    0.186528894  0.150857831 4.7610568 
  99.94421   1.00749    0.65786    1.37759    0.183894     0.179788453  0.142378007 5.4379153 
  105.26766  1.04570    0.65786    1.44646    0.1631775    0.179486548  0.141590316 6.1282959 
  101.71650  1.02049    0.65788    1.40054    0.2008143    0.180908608  0.143358203 4.979725  
  77.11825   0.82015    0.65789    1.07914    0.1897193    0.179837843  0.143871836 5.270945  
  92.85888   0.95335    0.65791    1.28576    0.2066983    0.175929065  0.139099303 4.8379692 
  63.42816   0.69170    0.65791    0.89548    0.2039596    0.189548585  0.154134967 4.9029318 
  85.82200   0.89590    0.65792    1.19393    0.1649051    0.179865928  0.143472134 6.0640938 
  84.07208   0.88108    0.65792    1.17097    0.2011065    0.179980142  0.143679208 4.9724897 
  55.02362   0.60784    0.65793    0.78069    0.1842122    0.193023326  0.158021584 5.4285221 
  87.57390   0.91056    0.65794    1.21688    0.179845     0.179308756  0.142816669 5.5603436 
  82.32481   0.86611    0.65794    1.14801    0.1760272    0.1797967    0.143579159 5.6809402 
  66.81867   0.72457    0.65796    0.94139    0.1684596    0.189860657  0.154286475 5.9361414 
  80.58153   0.85097    0.65797    1.12505    0.1696305    0.179548934  0.143405401 5.8951663 
  98.16059   0.99438    0.65798    1.35463    0.188417     0.177533686  0.140364121 5.3073767 
  71.94341   0.77298    0.65798    1.01027    0.2151908    0.184385192  0.148594491 4.6470388 
  91.08889   0.93932    0.65798    1.26280    0.1887485    0.177045643  0.140352731 5.2980553 
  103.48136  1.03333    0.65799    1.42350    0.2071819    0.179621508  0.142058869 4.8266765 
  105.25522  1.04583    0.65800    1.44646    0.1633568    0.179181322  0.141496856 6.1215695 
  68.51977   0.74084    0.65800    0.96435    0.1710763    0.188562319  0.152901759 5.845345  
  96.38726   0.98095    0.65800    1.33167    0.1854068    0.17586815   0.138841798 5.3935454 
  89.32547   0.92507    0.65801    1.23984    0.1923886    0.178297794  0.141716496 5.1978132 
  94.61727   0.96730    0.65801    1.30872    0.1896458    0.175348936  0.138448137 5.2729879 
  99.93123   1.00762    0.65801    1.37759    0.1937066    0.179625907  0.14235873  5.1624467 
  78.84131   0.83570    0.65802    1.10210    0.1685416    0.179500895  0.143421358 5.9332533 
  75.38056   0.80463    0.65803    1.05618    0.1874746    0.180829384  0.14488779  5.3340559 
  101.70340  1.02062    0.65803    1.40054    0.1860913    0.180723951  0.143355055 5.3737063 
  58.36525   0.64171    0.65804    0.82661    0.2415006    0.188518742  0.153303459 4.1407765 
  73.65657   0.78890    0.65805    1.03323    0.1821051    0.182388435  0.146508647 5.4913344 
  61.72944   0.67519    0.65806    0.87252    0.176816     0.188401761  0.153011826 5.6555968 
  56.68845   0.62485    0.65806    0.80365    0.1993332    0.191371807  0.156235606 5.0167258 
  60.04375   0.65851    0.65807    0.84956    0.1807345    0.187654005  0.152341453 5.5329779 
  92.84484   0.95348    0.65808    1.28576    0.1748405    0.175846645  0.139099336 5.7194986 
  65.11238   0.70826    0.65808    0.91844    0.2184191    0.190240158  0.154692755 4.5783542 
  77.10326   0.82028    0.65810    1.07914    0.1916424    0.179890225  0.143863186 5.218052  
  70.22196   0.75703    0.65810    0.98731    0.1771765    0.186627594  0.150863612 5.6440894 
  85.80796   0.89603    0.65810    1.19393    0.1990796    0.179852156  0.143466517 5.0231164 
  84.05751   0.88121    0.65811    1.17097    0.195931     0.179976006  0.143668386 5.1038376 
  87.55965   0.91069    0.65812    1.21688    0.1694113    0.179276985  0.142816243 5.902794  
  98.14774   0.99451    0.65813    1.35463    0.1649463    0.177340758  0.14034073  6.0625792 
  105.24368  1.04596    0.65813    1.44646    0.1765087    0.17883166   0.141410451 5.6654431 
  103.46902  1.03346    0.65813    1.42350    0.1773133    0.179373912  0.142060089 5.6397349 
  82.30973   0.86624    0.65814    1.14801    0.1856046    0.179798967  0.143564643 5.3877975 
  99.91911   1.00775    0.65815    1.37759    0.1526031    0.179412213  0.142340701 6.5529468 
  96.37371   0.98108    0.65816    1.33167    0.1912287    0.175689813  0.138823506 5.2293406 
  91.07422   0.93946    0.65816    1.26280    0.1899915    0.176961974  0.140356951 5.2633934 
  80.56671   0.85110    0.65817    1.12505    0.1712888    0.179557721  0.143390492 5.8380933 
  94.60388   0.96743    0.65817    1.30872    0.1556501    0.175206126  0.138440052 6.4246666 
  101.69117  1.02075    0.65817    1.40054    0.2122079    0.180487351  0.143351989 4.7123599 
  63.41200   0.69183    0.65818    0.89548    0.216026     0.189604691  0.154106272 4.6290724 
  89.31100   0.92521    0.65819    1.23984    0.1786675    0.178229873  0.141720018 5.5969888 
  71.92729   0.77311    0.65822    1.01027    0.183667     0.1844599    0.148600441 5.4446362 
  66.80234   0.72470    0.65822    0.94139    0.171183     0.189936918  0.154278831 5.8417016 
  78.82604   0.83583    0.65823    1.10210    0.194616     0.179515472  0.143408135 5.1383237 
  92.83162   0.95361    0.65824    1.28576    0.1871869    0.1757201    0.139099401 5.3422542 
  55.00741   0.60796    0.65824    0.78069    0.1750311    0.193022744  0.157955632 5.7132704 
  68.50435   0.74096    0.65824    0.96435    0.1822321    0.188636579  0.152902989 5.4875074 
  75.36516   0.80476    0.65825    1.05618    0.1975903    0.180874148  0.144884634 5.0609772 
  103.45668  1.03359    0.65827    1.42350    0.204479     0.179074964  0.142061198 4.8904778 
  105.23124  1.04610    0.65827    1.44646    0.1509526    0.17840405   0.141317791 6.6245961 
  98.13489   0.99464    0.65828    1.35463    0.1724978    0.17709971   0.140317374 5.7971754 
  73.64079   0.78903    0.65828    1.03323    0.1552881    0.182443974  0.146510965 6.4396435 
  85.79315   0.89617    0.65829    1.19393    0.1740081    0.179796106  0.14346056  5.7468589 
  87.54539   0.91082    0.65830    1.21688    0.1810473    0.179204201  0.142815787 5.5234185 
  84.04294   0.88134    0.65830    1.17097    0.2133864    0.179933676  0.143657547 4.6863343 
  99.90613   1.00788    0.65830    1.37759    0.1740708    0.179136185  0.142321348 5.7447889 
  101.67806  1.02089    0.65832    1.40054    0.1791317    0.180186433  0.143348564 5.5824848 
  77.08756   0.82041    0.65832    1.07914    0.1952577    0.179909185  0.143854175 5.121437  
  96.36016   0.98122    0.65832    1.33167    0.1726763    0.175464826  0.138805288 5.7911827 
  58.34920   0.64184    0.65833    0.82661    0.1941694    0.188549617  0.153276503 5.1501421 
  94.59050   0.96756    0.65833    1.30872    0.1850388    0.175021576  0.138432025 5.404272  
  61.71368   0.67531    0.65833    0.87252    0.1515546    0.188428608  0.152978988 6.5982821 
  82.29540   0.86637    0.65833    1.14801    0.1873987    0.179766712  0.143550857 5.3362163 
  91.06036   0.93959    0.65833    1.26280    0.2055574    0.176840922  0.140360942 4.8648212 
  70.20619   0.75716    0.65834    0.98731    0.1857479    0.186690251  0.150869376 5.3836409 
  65.09582   0.70839    0.65835    0.91844    0.2032743    0.190282624  0.154673531 4.919461  
  56.67231   0.62497    0.65836    0.80365    0.2246394    0.191387723  0.156203402 4.4515788 
  60.02727   0.65863    0.65836    0.84956    0.1966186    0.187674593  0.152308968 5.0859888 
  89.29734   0.92534    0.65836    1.23984    0.1770287    0.178129511  0.141723327 5.6488016 
  80.55189   0.85123    0.65837    1.12505    0.1873434    0.179534635  0.143375603 5.3377915 
  92.81757   0.95374    0.65841    1.28576    0.1660276    0.175551204  0.139099504 6.023095  
  103.44434  1.03373    0.65841    1.42350    0.1410745    0.178744256  0.142062196 7.0884533 
  105.21881  1.04623    0.65841    1.44646    0.162086     0.17794404   0.141225549 6.1695643 
  78.81076   0.83596    0.65844    1.10210    0.1909298    0.179499392  0.143394946 5.2375271 
  98.12119   0.99478    0.65844    1.35463    0.1780577    0.176810363  0.140292504 5.616157  
  71.91185   0.77323    0.65845    1.01027    0.1892369    0.184499136  0.14860616  5.2843816 
  63.39585   0.69195    0.65845    0.89548    0.1796896    0.189622672  0.154077524 5.5651524 
  99.89315   1.00801    0.65845    1.37759    0.1818069    0.178831474  0.142301955 5.5003413 
  101.66583  1.02102    0.65846    1.40054    0.1807034    0.179880657  0.143345237 5.5339302 
  75.34977   0.80489    0.65847    1.05618    0.1977524    0.180887956  0.144881527 5.0568286 
  66.78664   0.72482    0.65847    0.94139    0.1808011    0.189971358  0.154271398 5.5309398 
  85.77834   0.89630    0.65848    1.19393    0.160519     0.179711419  0.14345457  6.2297921 
  96.34661   0.98135    0.65848    1.33167    0.1634756    0.175213539  0.138787143 6.1171208 
  94.57711   0.96769    0.65849    1.30872    0.2018694    0.174813407  0.13842406  4.9536978 
  68.48828   0.74109    0.65849    0.96435    0.192003     0.188676979  0.152904212 5.208252  
  87.53035   0.91096    0.65849    1.21688    0.1791897    0.179098987  0.142815278 5.5806779 
  91.04651   0.93973    0.65850    1.26280    0.1832114    0.176696106  0.140364937 5.4581756 
  84.02760   0.88148    0.65850    1.17097    0.1646034    0.179860958  0.143646118 6.0752087 
  73.62502   0.78916    0.65851    1.03323    0.1895364    0.182467423  0.14651332  5.2760314 
  82.28032   0.86650    0.65853    1.14801    0.1924179    0.179707988  0.143536342 5.1970217 
  77.07257   0.82054    0.65853    1.07914    0.1728453    0.179898137  0.143845621 5.7855203 
  105.20726  1.04636    0.65854    1.44646    0.1884861    0.177506983  0.141140227 5.305431  
  89.28288   0.92547    0.65854    1.23984    0.1926954    0.178002417  0.141726811 5.1895375 
  103.43201  1.03386    0.65855    1.42350    0.1745958    0.178402378  0.142063079 5.7275146 
  80.53634   0.85137    0.65858    1.12505    0.2033945    0.179486186  0.143359988 4.9165538 
  92.80353   0.95388    0.65858    1.28576    0.2102847    0.175367093  0.139099642 4.7554577 
  70.19042   0.75728    0.65858    0.98731    0.2186123    0.186714283  0.150875122 4.574308  
  98.10835   0.99491    0.65859    1.35463    0.1584468    0.176529791  0.140269228 6.3112666 
  99.88018   1.00815    0.65860    1.37759    0.1738806    0.178519747  0.142282525 5.7510729 
  101.65360  1.02115    0.65860    1.40054    0.1903395    0.179570357  0.143341783 5.2537702 
  65.07988   0.70852    0.65861    0.91844    0.2131615    0.190285973  0.154654937 4.6912787 
  61.69735   0.67543    0.65861    0.87252    0.184915     0.188408081  0.152944967 5.4078901 
  96.33391   0.98148    0.65863    1.33167    0.1918614    0.17497333   0.138770195 5.2120958 
  58.33261   0.64196    0.65863    0.82661    0.1759331    0.188527495  0.153248786 5.6839787 
  60.01136   0.65875    0.65864    0.84956    0.1637787    0.187652317  0.152277741 6.1058001 
  78.79549   0.83609    0.65865    1.10210    0.1609548    0.179461819  0.143381803 6.2129244 
  56.65617   0.62509    0.65866    0.80365    0.2130519    0.191341287  0.156171145 4.693692  
  94.56289   0.96783    0.65866    1.30872    0.1987449    0.174588023  0.138415664 5.0315757 
  91.03265   0.93986    0.65867    1.26280    0.2361274    0.176545649  0.140368939 4.235002  
  85.76354   0.89643    0.65867    1.19393    0.1536302    0.17961441   0.143448552 6.5091369 
  87.51610   0.91109    0.65867    1.21688    0.1824576    0.178989327  0.142814765 5.4807254 
  71.89640   0.77336    0.65868    1.01027    0.1877442    0.184510878  0.148611897 5.3263962 
  105.19483  1.04649    0.65868    1.44646    0.1976972    0.177045417  0.141048708 5.0582406 
  84.01303   0.88161    0.65869    1.17097    0.2222997    0.179779481  0.143635241 4.4984316 
  103.41967  1.03399    0.65869    1.42350    0.1723568    0.178069112  0.142063834 5.8019179 
  75.33367   0.80502    0.65870    1.05618    0.1713064    0.180874877  0.144878338 5.8374935 
  89.26842   0.92560    0.65872    1.23984    0.1666447    0.177871819  0.14173028  6.0007909 
  63.37970   0.69208    0.65872    0.89548    0.20147      0.189592787  0.154048738 4.9635181 
  66.77032   0.72495    0.65873    0.94139    0.1959339    0.189969823  0.154263581 5.103762  
  82.26524   0.86663    0.65873    1.14801    0.2101513    0.179636615  0.143521828 4.7584764 
  68.47222   0.74122    0.65874    0.96435    0.1768825    0.188682201  0.152905377 5.6534705 
  98.09550   0.99503    0.65874    1.35463    0.1755273    0.176259563  0.140245994 5.6971195 
  73.60925   0.78929    0.65874    1.03323    0.1775478    0.182464941  0.146515719 5.6322861 
  99.86720   1.00828    0.65875    1.37759    0.1971859    0.178221636  0.142263057 5.0713565 
  77.05687   0.82067    0.65875    1.07914    0.2173704    0.179867758  0.14383671  4.6004424 
  101.64050  1.02128    0.65875    1.40054    0.1918262    0.179253478  0.14333794  5.2130522 
  92.78949   0.95401    0.65875    1.28576    0.1856838    0.175187627  0.139099817 5.3854994 
  80.52153   0.85150    0.65878    1.12505    0.1762008    0.179428211  0.143345135 5.6753431 
  96.32037   0.98161    0.65879    1.33167    0.165676     0.174731815  0.13875219  6.0358773 
  94.54950   0.96796    0.65882    1.30872    0.1608761    0.174391272  0.138407822 6.2159637 
  105.18240  1.04663    0.65882    1.44646    0.1503561    0.176612912  0.14095752  6.6508775 
  103.40733  1.03412    0.65883    1.42350    0.1869566    0.177763361  0.142064455 5.348835  
  70.17399   0.75742    0.65883    0.98731    0.2057599    0.186711861  0.150881083 4.8600335 
  87.50186   0.91122    0.65885    1.21688    0.1807015    0.178885362  0.142814222 5.5339884 
  91.01798   0.94000    0.65885    1.26280    0.1585352    0.176399106  0.140373181 6.3077474 
  85.74951   0.89656    0.65885    1.19393    0.1810268    0.179524887  0.143442823 5.524044  
  78.78022   0.83622    0.65886    1.10210    0.1720607    0.179412837  0.143368694 5.8119024 
  65.06395   0.70864    0.65887    0.91844    0.2188378    0.190249992  0.154636258 4.5695945 
  83.99847   0.88174    0.65888    1.17097    0.1607954    0.179698744  0.143624348 6.2190834 
  101.62827  1.02141    0.65889    1.40054    0.2194774    0.178990386  0.143334221 4.5562778 
  61.68103   0.67556    0.65889    0.87252    0.2083517    0.188345789  0.152910997 4.7995769 
  89.25395   0.92574    0.65890    1.23984    0.1648462    0.177754782  0.141733728 6.0662606 
  98.08181   0.99517    0.65890    1.35463    0.1636524    0.176002704  0.140221254 6.1105123 
  99.85422   1.00841    0.65890    1.37759    0.185332     0.177956498  0.142243554 5.3957223 
  92.77627   0.95414    0.65891    1.28576    0.1876343    0.175039596  0.139100014 5.329516  
  75.31828   0.80515    0.65892    1.05618    0.1814436    0.180846     0.144875344 5.5113545 
  71.88029   0.77349    0.65892    1.01027    0.2204385    0.184497337  0.148617901 4.5364127 
  58.31657   0.64208    0.65892    0.82661    0.2116501    0.188451462  0.153222189 4.7247792 
  82.25017   0.86676    0.65893    1.14801    0.2026601    0.179564656  0.143507315 4.9343704 
  59.99489   0.65888    0.65893    0.84956    0.1959056    0.187575559  0.152245553 5.1044993 
  105.17085  1.04676    0.65895    1.44646    0.1770727    0.176253     0.140873129 5.6473979 
  96.30682   0.98175    0.65895    1.33167    0.1488333    0.174523125  0.138734256 6.7189265 
  73.59417   0.78941    0.65896    1.03323    0.1819796    0.182439926  0.146518055 5.4951214 
  103.39500  1.03425    0.65897    1.42350    0.1868827    0.177501791  0.142064945 5.3509501 
  56.63950   0.62522    0.65897    0.80365    0.1711598    0.191246598  0.156137765 5.8424934 
  77.04118   0.82081    0.65897    1.07914    0.1687393    0.179825202  0.143827858 5.9263017 
  94.53612   0.96809    0.65898    1.30872    0.1649655    0.174225468  0.138400042 6.0618735 
  66.75463   0.72508    0.65898    0.94139    0.2041651    0.189932154  0.154255976 4.8979968 
  63.36355   0.69220    0.65899    0.89548    0.2191028    0.189523829  0.154019899 4.5640676 
  68.45616   0.74135    0.65899    0.96435    0.1948946    0.188648335  0.152906485 5.1309785 
  80.50598   0.85163    0.65899    1.12505    0.1858575    0.179364317  0.143329563 5.3804662 
  91.00413   0.94013    0.65902    1.26280    0.2128399    0.176287645  0.140377191 4.6983672 
  87.48761   0.91135    0.65903    1.21688    0.1874248    0.1787994    0.142813654 5.3354732 
  85.73470   0.89669    0.65904    1.19393    0.1806616    0.179444392  0.14343675  5.5352106 
  101.61517  1.02155    0.65904    1.40054    0.1646639    0.178760536  0.143330093 6.0729765 
  99.84124   1.00855    0.65905    1.37759    0.2105311    0.177740752  0.142224013 4.7498921 
  98.06896   0.99530    0.65905    1.35463    0.2037049    0.175807128  0.140198103 4.9090621 
  70.15823   0.75754    0.65907    0.98731    0.1971936    0.186680858  0.150886792 5.0711585 
  78.76495   0.83635    0.65907    1.10210    0.191275     0.17935866   0.143355624 5.2280748 
  89.24030   0.92587    0.65907    1.23984    0.1872671    0.177669059  0.14173697  5.3399663 
  92.76223   0.95427    0.65908    1.28576    0.1719033    0.174918748  0.13910026  5.817224  
  83.98314   0.88188    0.65908    1.17097    0.1877983    0.179625045  0.143612861 5.3248618 
  105.15842  1.04689    0.65909    1.44646    0.1623076    0.17592616   0.140782558 6.1611409 
  103.38266  1.03438    0.65911    1.42350    0.1868545    0.17729977   0.142065291 5.3517577 
  96.29327   0.98188    0.65911    1.33167    0.1413518    0.174363377  0.138716396 7.0745473 
  65.04801   0.70877    0.65913    0.91844    0.2077336    0.190174274  0.154617494 4.8138577 
  82.23510   0.86690    0.65913    1.14801    0.1919756    0.179500473  0.143492797 5.2089953 
  75.30290   0.80528    0.65914    1.05618    0.1682884    0.180804118  0.144872398 5.9421802 
  94.52190   0.96823    0.65915    1.30872    0.1709078    0.174098542  0.138391841 5.851108  
  71.86486   0.77362    0.65915    1.01027    0.2019927    0.184457305  0.148623672 4.950674  
  61.66470   0.67569    0.65917    0.87252    0.1828821    0.188229756  0.152877062 5.4680037 
  101.60294  1.02168    0.65918    1.40054    0.1962972    0.178608403  0.143326107 5.0943162 
  77.02620   0.82093    0.65918    1.07914    0.1822743    0.179776888  0.143819451 5.486237  
  73.57841   0.78954    0.65919    1.03323    0.1945242    0.182397493  0.146520539 5.1407486 
  80.49117   0.85176    0.65919    1.12505    0.1907354    0.179307706  0.143314747 5.2428652 
  90.99028   0.94026    0.65919    1.26280    0.1465846    0.176214483  0.140381206 6.821999  
  99.82827   1.00868    0.65920    1.37759    0.1947882    0.177588692  0.142204438 5.1337812 
  98.05612   0.99543    0.65920    1.35463    0.1879863    0.175668475  0.140174991 5.3195366 
  59.97899   0.65900    0.65921    0.84956    0.2029862    0.187450882  0.152214626 4.9264433 
  87.47257   0.91149    0.65922    1.21688    0.1772935    0.17873929   0.14281302  5.6403647 
  58.29999   0.64221    0.65922    0.82661    0.1808627    0.188322117  0.153194857 5.529056  
  105.14687  1.04702    0.65922    1.44646    0.2090635    0.175691364  0.140698743 4.7832357 
  85.71990   0.89683    0.65923    1.19393    0.1770853    0.17938797   0.143430645 5.6469961 
  66.73831   0.72521    0.65924    0.94139    0.1668855    0.189847383  0.154247985 5.9921323 
  68.44011   0.74148    0.65924    0.96435    0.1893752    0.188586718  0.152907529 5.2805225 
  89.22584   0.92600    0.65925    1.23984    0.1558868    0.177615012  0.141740381 6.4149113 
  92.74819   0.95441    0.65925    1.28576    0.1898778    0.174847469  0.139100539 5.2665451 
  103.37033  1.03452    0.65925    1.42350    0.1616821    0.17717002   0.142065494 6.1849766 
  63.34741   0.69233    0.65926    0.89548    0.1954662    0.189408812  0.153991016 5.115974  
  96.27973   0.98202    0.65927    1.33167    0.1809351    0.174264845  0.138698607 5.5268436 
  83.96857   0.88201    0.65927    1.17097    0.1602405    0.179573601  0.14360193  6.2406196 
  56.62337   0.62534    0.65927    0.80365    0.1757589    0.191099766  0.15610539  5.6896123 
  78.74969   0.83648    0.65928    1.10210    0.1826653    0.179304804  0.143342595 5.4744935 
  70.14247   0.75767    0.65931    0.98731    0.1943361    0.186618586  0.150892483 5.1457243 
  94.50851   0.96836    0.65931    1.30872    0.1989711    0.174035909  0.138384183 5.0258555 
  101.58984  1.02181    0.65933    1.40054    0.1598794    0.178524006  0.143321691 6.2547145 
  82.22003   0.86703    0.65933    1.14801    0.1510273    0.179449974  0.143478281 6.6213195 
  99.81529   1.00882    0.65935    1.37759    0.1732372    0.177510976  0.142184828 5.7724322 
  90.97643   0.94039    0.65936    1.26280    0.1653135    0.176187504  0.140385223 6.0491127 
  75.28751   0.80541    0.65936    1.05618    0.1851504    0.180750636  0.144869505 5.4010145 
  105.13444  1.04715    0.65936    1.44646    0.1942942    0.175523454  0.14060872  5.146834  
  98.04242   0.99557    0.65936    1.35463    0.168506     0.175593803  0.140150389 5.9345068 
  71.84876   0.77375    0.65939    1.01027    0.1864398    0.184395744  0.148629711 5.3636616 
  103.35799  1.03465    0.65939    1.42350    0.1974657    0.177123163  0.142065542 5.0641706 
  87.45833   0.91162    0.65940    1.21688    0.1739423    0.17871867   0.142812389 5.7490329 
  80.47562   0.85189    0.65940    1.12505    0.2197118    0.179257442  0.143299214 4.5514169 
  65.03147   0.70890    0.65940    0.91844    0.1993531    0.190052894  0.154597921 5.016225  
  77.01051   0.82107    0.65940    1.07914    0.1448351    0.179722474  0.1438107   6.9044037 
  92.73416   0.95454    0.65942    1.28576    0.2061473    0.174834375  0.13910085  4.8509003 
  73.56265   0.78967    0.65942    1.03323    0.2053325    0.182339338  0.146523065 4.8701496 
  85.70510   0.89696    0.65942    1.19393    0.1622111    0.179362062  0.143424511 6.1648062 
  89.21138   0.92613    0.65943    1.23984    0.1608577    0.177605955  0.141743774 6.2166747 
  96.26619   0.98215    0.65943    1.33167    0.173332     0.174236539  0.138680893 5.7692751 
  61.64897   0.67581    0.65944    0.87252    0.1702336    0.18807677   0.152844381 5.874281  
  83.95401   0.88214    0.65946    1.17097    0.2063823    0.179544813  0.143590984 4.8453768 
  94.49513   0.96849    0.65947    1.30872    0.149578     0.174035322  0.138376582 6.6854751 
  101.57761  1.02194    0.65947    1.40054    0.1495929    0.178526695  0.143317434 6.6848092 
  68.42470   0.74160    0.65948    0.96435    0.2045506    0.188496719  0.152908479 4.8887659 
  78.73442   0.83661    0.65949    1.10210    0.1740997    0.179253395  0.1433296   5.7438353 
  66.72263   0.72533    0.65949    0.94139    0.1930671    0.189735949  0.154240219 5.1795464 
  99.80231   1.00895    0.65950    1.37759    0.1789611    0.177516996  0.142165185 5.5878065 
  105.12200  1.04729    0.65950    1.44646    0.1461801    0.175454304  0.140518935 6.8408764 
  59.96252   0.65913    0.65950    0.84956    0.2174733    0.187276648  0.152182736 4.5982656 
  58.28396   0.64233    0.65951    0.82661    0.1777999    0.188150163  0.153168614 5.6243001 
  98.02958   0.99570    0.65951    1.35463    0.1949821    0.175602423  0.140127364 5.1286759 
  63.33127   0.69246    0.65953    0.89548    0.2077095    0.189255536  0.153962097 4.8144163 
  82.20496   0.86716    0.65953    1.14801    0.2118256    0.179420504  0.143463766 4.7208647 
  90.96177   0.94053    0.65954    1.26280    0.1769001    0.176217877  0.140389481 5.6529081 
  103.34477  1.03479    0.65954    1.42350    0.178692     0.177173363  0.142065423 5.5962214 
  70.12672   0.75780    0.65955    0.98731    0.1814642    0.186535816  0.150898149 5.5107288 
  56.60672   0.62547    0.65958    0.80365    0.2011559    0.190894197  0.15607188  4.9712686 
  87.44409   0.91175    0.65958    1.21688    0.2077727    0.178736903  0.142811733 4.8129518 
  96.25349   0.98228    0.65958    1.33167    0.1637839    0.174278552  0.138664356 6.1056062 
  92.72012   0.95468    0.65959    1.28576    0.1512855    0.174888806  0.139101201 6.6100188 
  75.27143   0.80554    0.65959    1.05618    0.1887157    0.180694415  0.144866534 5.2989762 
  80.46082   0.85202    0.65960    1.12505    0.1877943    0.179226414  0.143284446 5.3249753 
  76.99554   0.82119    0.65961    1.07914    0.1830811    0.179674306  0.143802401 5.4620603 
  89.19693   0.92627    0.65961    1.23984    0.1640431    0.177650311  0.141747148 6.0959589 
  85.69030   0.89710    0.65961    1.19393    0.2089811    0.179374764  0.143418346 4.7851217 
  71.83333   0.77388    0.65962    1.01027    0.1808866    0.184323697  0.148635515 5.5283255 
  101.56451  1.02208    0.65962    1.40054    0.1393964    0.178626149  0.143312728 7.1737864 
  105.11046  1.04741    0.65963    1.44646    0.1932602    0.175482924  0.140435805 5.1743711 
  94.48175   0.96862    0.65963    1.30872    0.159147     0.174104608  0.138369042 6.2834989 
  73.54689   0.78980    0.65965    1.03323    0.2241751    0.182270962  0.146525629 4.4607987 
  99.78934   1.00908    0.65965    1.37759    0.173032     0.17760893   0.14214551  5.7792778 
  65.01555   0.70902    0.65966    0.91844    0.2145946    0.189894656  0.154578986 4.6599495 
  83.93869   0.88227    0.65966    1.17097    0.1821181    0.179545512  0.143579441 5.4909424 
  98.01589   0.99584    0.65967    1.35463    0.1583996    0.17569196   0.140102855 6.3131473 
  103.33244  1.03492    0.65968    1.42350    0.1536196    0.177315144  0.14206514  6.509586  
  78.71917   0.83674    0.65970    1.10210    0.1915587    0.179210476  0.143316652 5.2203319 
  90.94792   0.94066    0.65971    1.26280    0.1517854    0.176296711  0.140393506 6.5882489 
  61.63266   0.67593    0.65972    0.87252    0.1777107    0.187879041  0.152810541 5.6271232 
  68.40866   0.74173    0.65973    0.96435    0.1809931    0.188371369  0.152909413 5.5250725 
  82.18990   0.86729    0.65973    1.14801    0.1690877    0.179403896  0.143449247 5.9140907 
  96.23995   0.98241    0.65974    1.33167    0.1523103    0.174392676  0.138646784 6.5655442 
  66.70632   0.72546    0.65975    0.94139    0.1985875    0.189589926  0.154232047 5.0355637 
  92.70691   0.95481    0.65975    1.28576    0.1960862    0.17498383   0.13910156  5.0997979 
  101.55228  1.02221    0.65976    1.40054    0.1949239    0.178794369  0.143308199 5.1302072 
  105.09802  1.04755    0.65977    1.44646    0.2093691    0.175604072  0.140346498 4.776254  
  87.42906   0.91189    0.65977    1.21688    0.2010795    0.178792331  0.142811006 4.9731574 
  70.11097   0.75793    0.65979    0.98731    0.184294     0.186420227  0.150903795 5.4261126 
  59.94607   0.65925    0.65979    0.84956    0.1850321    0.187053019  0.152150998 5.4044677 
  89.18248   0.92640    0.65979    1.23984    0.1671794    0.17772639   0.141750504 5.9815982 
  99.77636   1.00921    0.65980    1.37759    0.1651916    0.177774537  0.142125802 6.0535766 
  94.46754   0.96876    0.65980    1.30872    0.1650052    0.174233165  0.138361096 6.0604151 
  85.67551   0.89723    0.65980    1.19393    0.1488843    0.179403067  0.143412156 6.7166249 
  63.31514   0.69258    0.65980    0.89548    0.1980233    0.189053376  0.153933127 5.0499108 
  58.26739   0.64246    0.65981    0.82661    0.1963002    0.187915833  0.153141645 5.0942383 
  75.25605   0.80567    0.65981    1.05618    0.1739238    0.180611729  0.14486375  5.7496444 
  80.44528   0.85216    0.65981    1.12505    0.1976482    0.179185725  0.143268952 5.0594946 
  98.00305   0.99597    0.65982    1.35463    0.1771965    0.175842491  0.14007992  5.6434523 
  103.32010  1.03505    0.65982    1.42350    0.189627     0.177540082  0.142064692 5.2735106 
  76.97985   0.82133    0.65983    1.07914    0.196656     0.179601487  0.14379375  5.0850216 
  83.92413   0.88240    0.65985    1.17097    0.2010211    0.179555201  0.143568458 4.9746022 
  71.81723   0.77401    0.65986    1.01027    0.2053028    0.184209054  0.148641582 4.8708542 
  56.59060   0.62559    0.65988    0.80365    0.1898829    0.190649884  0.156039396 5.2664037 
  90.93407   0.94079    0.65988    1.26280    0.1668746    0.176414433  0.140397533 5.9925237 
  73.53114   0.78993    0.65988    1.03323    0.1716451    0.182170274  0.14652824  5.8259746 
  96.22641   0.98255    0.65990    1.33167    0.1896339    0.174567648  0.138629284 5.2733187 
  78.70391   0.83687    0.65991    1.10210    0.1943807    0.17915242   0.143303738 5.1445437 
  105.08559  1.04768    0.65991    1.44646    0.1741392    0.175821258  0.140257375 5.7425324 
  101.53918  1.02234    0.65991    1.40054    0.2166437    0.179058294  0.143303198 4.6158739 
  64.99963   0.70915    0.65992    0.91844    0.1907511    0.189689448  0.154559961 5.2424337 
  92.69288   0.95494    0.65992    1.28576    0.1839003    0.175134274  0.139101972 5.437729  
  82.17559   0.86742    0.65992    1.14801    0.1836709    0.179390207  0.143435461 5.4445206 
  87.41482   0.91202    0.65995    1.21688    0.1707132    0.1788667    0.142810289 5.8577778 
  99.76339   1.00935    0.65995    1.37759    0.19625      0.178013246  0.14210606  5.0955414 
  103.30777  1.03518    0.65996    1.42350    0.1561339    0.177856983  0.142064076 6.404759  
  94.45416   0.96889    0.65996    1.30872    0.1782636    0.174419142  0.138353677 5.6096702 
  89.16883   0.92653    0.65996    1.23984    0.1960685    0.177842371  0.141753651 5.1002583 
  97.99021   0.99610    0.65997    1.35463    0.2168725    0.176066026  0.140057031 4.6110042 
  85.66149   0.89735    0.65998    1.19393    0.1843347    0.179460525  0.143406261 5.4249146 
  68.39262   0.74186    0.65998    0.96435    0.1657105    0.188216658  0.152910282 6.0346206 
  61.61635   0.67606    0.66000    0.87252    0.2025065    0.187639559  0.152776738 4.9381131 
  80.43048   0.85229    0.66001    1.12505    0.1770079    0.179158453  0.143254222 5.6494654 
  66.69002   0.72559    0.66001    0.94139    0.1903596    0.189398812  0.154223792 5.2532155 
  75.24068   0.80580    0.66003    1.05618    0.1473901    0.180523303  0.144861018 6.7847162 
  70.09522   0.75805    0.66003    0.98731    0.22424      0.186281     0.150909422 4.4595077 
  105.07405  1.04781    0.66004    1.44646    0.1767209    0.176104016  0.140174781 5.6586403 
  83.90881   0.88254    0.66005    1.17097    0.2039688    0.179579447  0.14355688  4.9027106 
  76.96417   0.82146    0.66005    1.07914    0.1754661    0.179524598  0.143785158 5.6991066 
  90.91942   0.94093    0.66006    1.26280    0.176712     0.176578966  0.140401801 5.6589253 
  101.52608  1.02248    0.66006    1.40054    0.1788272    0.179400401  0.143298046 5.5919905 
  96.21287   0.98268    0.66006    1.33167    0.1743041    0.174800177  0.138611865 5.7370997 
  63.29901   0.69271    0.66007    0.89548    0.19942      0.18880483   0.153904121 5.0145422 
  59.93018   0.65937    0.66007    0.84956    0.1996768    0.18680164   0.152120506 5.0080931 
  71.80181   0.77413    0.66009    1.01027    0.1798418    0.184075824  0.148647418 5.5604426 
  92.67884   0.95507    0.66009    1.28576    0.1806226    0.175327025  0.139102419 5.5364057 
  103.29543  1.03531    0.66010    1.42350    0.2218813    0.178226496  0.142063269 4.5069143 
  58.25138   0.64258    0.66010    0.82661    0.1621877    0.187656701  0.153115753 6.1656957 
  99.75042   1.00948    0.66010    1.37759    0.2020962    0.178316276  0.142086288 4.9481386 
  73.51539   0.79006    0.66011    1.03323    0.1581988    0.182048083  0.146530888 6.3211605 
  82.16052   0.86755    0.66012    1.14801    0.1662514    0.179379056  0.143420946 6.0149869 
  78.68865   0.83700    0.66012    1.10210    0.1794389    0.179087147  0.143290865 5.5729276 
  97.97651   0.99624    0.66013    1.35463    0.1842672    0.176338176  0.140032668 5.4269018 
  87.40059   0.91215    0.66013    1.21688    0.1758212    0.178960565  0.142809542 5.6875963 
  94.43994   0.96903    0.66013    1.30872    0.182207     0.174637711  0.138345863 5.4882633 
  89.15438   0.92666    0.66014    1.23984    0.1956257    0.177963079  0.141756967 5.1118028 
  85.64670   0.89749    0.66017    1.19393    0.2165329    0.17950318   0.143400009 4.6182358 
  64.98372   0.70927    0.66018    0.91844    0.155763     0.189449435  0.154540858 6.4200099 
  56.57449   0.62571    0.66018    0.80365    0.2233523    0.190359472  0.156006821 4.4772317 
  105.06161  1.04794    0.66018    1.44646    0.1770062    0.176459459  0.140085996 5.6495196 
  101.51386  1.02261    0.66020    1.40054    0.1907719    0.179755046  0.143293097 5.2418621 
  80.41495   0.85242    0.66022    1.12505    0.2208223    0.179089371  0.143238774 4.5285281 
  96.19933   0.98281    0.66022    1.33167    0.1627334    0.17505004   0.138594518 6.14502   
  68.37658   0.74199    0.66023    0.96435    0.2028639    0.187992975  0.152911097 4.9294133 
  90.90557   0.94106    0.66023    1.26280    0.1710087    0.176732717  0.140405835 5.8476557 
  83.89426   0.88267    0.66024    1.17097    0.1846555    0.179576758  0.143545866 5.4154899 
  103.28310  1.03545    0.66024    1.42350    0.2053101    0.178640136  0.142062281 4.870681  
  99.73744   1.00961    0.66025    1.37759    0.1846897    0.178641761  0.142066487 5.4144871 
  75.22531   0.80593    0.66025    1.05618    0.1828593    0.180380246  0.144858333 5.4686855 
  76.94921   0.82158    0.66026    1.07914    0.1806842    0.179402124  0.143777002 5.5345182 
  66.67435   0.72571    0.66026    0.94139    0.2359994    0.189150263  0.154215768 4.2372989 
  92.66481   0.95521    0.66026    1.28576    0.157635     0.175519923  0.1391029   6.3437688 
  61.60005   0.67618    0.66028    0.87252    0.1983314    0.187319858  0.152742989 5.042066  
  97.96368   0.99636    0.66028    1.35463    0.1916208    0.176615664  0.140009873 5.2186401 
  70.07882   0.75819    0.66028    0.98731    0.2041776    0.186063678  0.150915261 4.8976969 
  94.42657   0.96916    0.66029    1.30872    0.1916825    0.174854348  0.138338566 5.2169603 
  82.14547   0.86768    0.66032    1.14801    0.1487534    0.179326559  0.143406433 6.7225354 
  105.04918  1.04808    0.66032    1.44646    0.1861982    0.176852796  0.139997339 5.3706212 
  87.38556   0.91229    0.66032    1.21688    0.1640041    0.179032078  0.14280872  6.0974085 
  89.13993   0.92680    0.66032    1.23984    0.1883101    0.178075366  0.141760263 5.3103896 
  71.78572   0.77427    0.66033    1.01027    0.1929108    0.18387164   0.148653517 5.183743  
  78.67340   0.83714    0.66033    1.10210    0.1662036    0.17897095   0.143278033 6.0167168 
  63.28289   0.69283    0.66034    0.89548    0.1857507    0.188489321  0.153875067 5.3835598 
  73.49965   0.79019    0.66034    1.03323    0.1850972    0.181862596  0.146533579 5.4025669 
  101.50076  1.02275    0.66035    1.40054    0.2008073    0.180157397  0.143287646 4.9798986 
  59.91373   0.65950    0.66036    0.84956    0.1865001    0.186464934  0.152089067 5.3619274 
  85.63191   0.89762    0.66036    1.19393    0.1695786    0.17952474   0.143393733 5.8969705 
  103.27076  1.03558    0.66038    1.42350    0.1908144    0.179073818  0.142061109 5.2406946 
  96.18579   0.98295    0.66038    1.33167    0.1773152    0.175302613  0.138577243 5.6396744 
  90.89173   0.94119    0.66040    1.26280    0.1705827    0.176872668  0.140409869 5.8622592 
  99.72447   1.00975    0.66040    1.37759    0.1848527    0.178974692  0.142046655 5.4097127 
  58.23482   0.64270    0.66040    0.82661    0.1867131    0.18730995   0.153089143 5.3558106 
  80.40015   0.85255    0.66042    1.12505    0.1727927    0.178985458  0.143224084 5.7872815 
  83.87971   0.88280    0.66043    1.17097    0.208358     0.179541578  0.143534831 4.7994317 
  92.65078   0.95534    0.66043    1.28576    0.1632799    0.175697433  0.139103413 6.1244526 
  97.94998   0.99650    0.66044    1.35463    0.1743603    0.176907264  0.139985606 5.7352505 
  94.41319   0.96929    0.66045    1.30872    0.1917985    0.175057114  0.138331329 5.2138051 
  64.96720   0.70940    0.66045    0.91844    0.1985928    0.189114858  0.154520932 5.0354293 
  105.03675  1.04821    0.66046    1.44646    0.2132967    0.17725407   0.13990883  4.6883051 
  75.20924   0.80606    0.66048    1.05618    0.1865281    0.180176462  0.144855585 5.3611225 
  68.36055   0.74211    0.66048    0.96435    0.1613387    0.187711188  0.152911847 6.1981409 
  76.93353   0.82172    0.66048    1.07914    0.1891869    0.17922325   0.143768512 5.2857782 
  56.55785   0.62583    0.66049    0.80365    0.1850979    0.189991749  0.155973112 5.4025464 
  101.48853  1.02287    0.66049    1.40054    0.2168899    0.180521891  0.143282419 4.6106342 
  89.12548   0.92693    0.66050    1.23984    0.1434441    0.178154337  0.141763537 6.9713568 
  87.37133   0.91242    0.66050    1.21688    0.1792131    0.179064308  0.142807914 5.5799492 
  82.13041   0.86781    0.66052    1.14801    0.1743953    0.179227242  0.143391918 5.7340995 
  66.65806   0.72584    0.66052    0.94139    0.1961298    0.188830538  0.154207338 5.0986643 
  70.06308   0.75831    0.66052    0.98731    0.2055304    0.185797781  0.150920846 4.8654603 
  103.25843  1.03571    0.66052    1.42350    0.2187456    0.179492711  0.142059738 4.5715205 
  96.17225   0.98308    0.66054    1.33167    0.1880904    0.175523124  0.138560044 5.3165924 
  78.65815   0.83727    0.66054    1.10210    0.1965478    0.178802346  0.143265236 5.0878209 
  99.71150   1.00988    0.66055    1.37759    0.1558726    0.179281765  0.142026794 6.4154957 
  85.61712   0.89775    0.66055    1.19393    0.2050075    0.179498436  0.143387425 4.8778703 
  61.58375   0.67631    0.66056    0.87252    0.1665645    0.186938681  0.152709278 6.0036803 
  71.76964   0.77440    0.66057    1.01027    0.1745317    0.183607302  0.148659632 5.7296182 
  73.48390   0.79032    0.66057    1.03323    0.1797763    0.181621117  0.146536311 5.5624685 
  90.87707   0.94132    0.66058    1.26280    0.185721     0.176975383  0.140414143 5.3844207 
  97.93715   0.99663    0.66059    1.35463    0.1912606    0.17714527   0.13996291  5.2284684 
  105.02520  1.04834    0.66059    1.44646    0.1392644    0.177601336  0.139826748 7.180586  
  92.63675   0.95548    0.66060    1.28576    0.2030843    0.17582936   0.139103959 4.9240636 
  63.26677   0.69296    0.66061    0.89548    0.1872623    0.188122417  0.15384597  5.3401032 
  94.39898   0.96943    0.66062    1.30872    0.17881      0.175223176  0.138323706 5.5925284 
  83.86440   0.88293    0.66063    1.17097    0.1986889    0.179444201  0.1435232   5.0329938 
  80.38462   0.85268    0.66063    1.12505    0.1521113    0.178814519  0.143208682 6.5741335 
  101.47543  1.02301    0.66064    1.40054    0.1792805    0.180868654  0.143276665 5.5778515 
  59.89729   0.65962    0.66065    0.84956    0.168972     0.186073661  0.152057792 5.9181403 
  103.24609  1.03584    0.66066    1.42350    0.1765609    0.179866027  0.142058171 5.6637681 
  89.11103   0.92707    0.66068    1.23984    0.2129235    0.178172281  0.141766791 4.6965225 
  87.35710   0.91255    0.66068    1.21688    0.2011505    0.179037585  0.142807077 4.971402  
  58.21881   0.64282    0.66069    0.82661    0.2080445    0.186934005  0.153063596 4.806664  
  96.15871   0.98322    0.66070    1.33167    0.1802247    0.175684516  0.138542923 5.548629  
  75.19387   0.80619    0.66070    1.05618    0.2070428    0.179917952  0.144853008 4.8299192 
  99.69853   1.01001    0.66070    1.37759    0.1756632    0.179528102  0.142006904 5.692712  
  76.91786   0.82185    0.66070    1.07914    0.1760673    0.178978132  0.143760076 5.6796464 
  64.95129   0.70952    0.66071    0.91844    0.17054      0.18874209   0.154501653 5.863727  
  82.11536   0.86795    0.66072    1.14801    0.1887994    0.179060289  0.143377405 5.296627  
  68.34452   0.74224    0.66073    0.96435    0.174972     0.187369129  0.152912542 5.7152001 
  105.01277  1.04847    0.66073    1.44646    0.1909365    0.177907383  0.139738438 5.2373433 
  85.60233   0.89789    0.66074    1.19393    0.1645706    0.179397868  0.143381088 6.0764195 
  90.86324   0.94145    0.66075    1.26280    0.1699976    0.176995293  0.140418183 5.882436  
  78.64291   0.83740    0.66075    1.10210    0.1673212    0.17856456   0.14325248  5.976529  
  97.92346   0.99677    0.66075    1.35463    0.1760113    0.177320076  0.139938747 5.6814534 
  70.04734   0.75844    0.66076    0.98731    0.1983238    0.185468097  0.15092641  5.0422592 
  92.62355   0.95560    0.66076    1.28576    0.1710033    0.175878544  0.139104504 5.8478404 
  66.64240   0.72596    0.66077    0.94139    0.1811276    0.18846545   0.154199144 5.5209697 
  101.46321  1.02314    0.66078    1.40054    0.159572     0.181112904  0.143271156 6.2667636 
  94.38560   0.96956    0.66078    1.30872    0.1285034    0.175297477  0.138316589 7.7818953 
  56.54175   0.62595    0.66079    0.80365    0.2107483    0.189594553  0.155940384 4.7449968 
  73.46816   0.79045    0.66080    1.03323    0.1665162    0.181303336  0.146539085 6.0054217 
  71.75422   0.77452    0.66080    1.01027    0.1732878    0.183282865  0.148665509 5.7707467 
  103.23288  1.03598    0.66081    1.42350    0.202403     0.180169278  0.142056257 4.9406382 
  83.84985   0.88306    0.66082    1.17097    0.1795357    0.179265771  0.143512135 5.5699229 
  80.36983   0.85281    0.66083    1.12505    0.1637874    0.178567871  0.143194037 6.1054758 
  61.56746   0.67643    0.66084    0.87252    0.1941189    0.186509531  0.152675623 5.1514819 
  99.68555   1.01015    0.66085    1.37759    0.1819097    0.179671432  0.141986985 5.497233  
  89.09659   0.92720    0.66086    1.23984    0.1869072    0.178085873  0.141770022 5.3502487 
  96.14517   0.98335    0.66086    1.33167    0.1408713    0.175738665  0.138525875 7.098678  
  105.00034  1.04861    0.66087    1.44646    0.1976163    0.178102121  0.139650183 5.0603113 
  87.34208   0.91268    0.66087    1.21688    0.1605224    0.178902009  0.142806163 6.2296602 
  63.25066   0.69308    0.66088    0.89548    0.2205121    0.187679574  0.15381684  4.5348985 
  97.91062   0.99690    0.66090    1.35463    0.1929826    0.177374519  0.139916149 5.1818143 
  75.17851   0.80632    0.66092    1.05618    0.1938916    0.179566804  0.144850478 5.157521  
  90.84940   0.94158    0.66092    1.26280    0.2453374    0.176908463  0.140422222 4.0760194 
  76.90219   0.82198    0.66092    1.07914    0.1894809    0.178633256  0.143751695 5.2775768 
  82.10030   0.86808    0.66092    1.14801    0.2063628    0.178788487  0.1433629   4.8458346 
  59.88142   0.65975    0.66093    0.84956    0.1764746    0.185632142  0.152027728 5.6665378 
  101.45011  1.02327    0.66093    1.40054    0.1697979    0.181250151  0.143265101 5.8893543 
  92.60952   0.95574    0.66093    1.28576    0.1532343    0.175817805  0.139105111 6.525954  
  85.58755   0.89802    0.66093    1.19393    0.2112459    0.179188562  0.14337472  4.7338197 
  94.37223   0.96969    0.66094    1.30872    0.1879965    0.175259374  0.138309528 5.319248  
  103.22055  1.03611    0.66095    1.42350    0.1962942    0.180323957  0.142054259 5.094394  
  78.62766   0.83753    0.66096    1.10210    0.1751718    0.178225766  0.143239766 5.7086814 
  64.93478   0.70965    0.66098    0.91844    0.1799272    0.188279957  0.15448155  5.5578034 
  68.32849   0.74237    0.66098    0.96435    0.1761756    0.186942656  0.152913171 5.6761549 
  58.20226   0.64295    0.66099    0.82661    0.1661796    0.186488234  0.15303734  6.0175858 
  70.03161   0.75857    0.66100    0.98731    0.2325021    0.185053722  0.150931948 4.3010364 
  99.67258   1.01028    0.66100    1.37759    0.1588436    0.179683312  0.141967042 6.2955007 
  104.98879  1.04873    0.66100    1.44646    0.1728103    0.178154232  0.139568292 5.7866921 
  96.13248   0.98347    0.66101    1.33167    0.1701108    0.175670244  0.13850996  5.8785215 
  83.83454   0.88320    0.66102    1.17097    0.1731386    0.178961628  0.143500471 5.7757196 
  66.62611   0.72609    0.66103    0.94139    0.1993596    0.188006836  0.154190533 5.0160614 
  89.08295   0.92733    0.66103    1.23984    0.1949328    0.17789105   0.141773057 5.129973  
  73.45243   0.79058    0.66103    1.03323    0.1741266    0.180892146  0.1465419   5.7429479 
  71.73815   0.77465    0.66104    1.01027    0.1648603    0.18285347   0.148671654 6.0657417 
  80.35431   0.85294    0.66104    1.12505    0.164133     0.178199257  0.143178678 6.09262   
  87.32785   0.91281    0.66105    1.21688    0.1756329    0.17865509   0.142805265 5.6936941 
  97.89693   0.99704    0.66106    1.35463    0.2024292    0.177286882  0.139892091 4.9399988 
  101.43789  1.02340    0.66107    1.40054    0.1600637    0.181236141  0.143259305 6.2475127 
  103.20821  1.03624    0.66109    1.42350    0.1645055    0.180331462  0.14205204  6.0788241 
  56.52512   0.62608    0.66110    0.80365    0.1789895    0.189150201  0.155906508 5.5869199 
  92.59549   0.95587    0.66110    1.28576    0.1624767    0.175624186  0.139105752 6.1547286 
  90.83475   0.94172    0.66110    1.26280    0.1800953    0.17668383   0.140426499 5.5526158 
  94.35802   0.96982    0.66111    1.30872    0.1543408    0.175075677  0.138302097 6.4791682 
  61.55117   0.67656    0.66112    0.87252    0.1883095    0.186022277  0.152642008 5.3104065 
  82.08525   0.86821    0.66112    1.14801    0.1711138    0.178409556  0.143348388 5.844064  
  85.57276   0.89815    0.66112    1.19393    0.1901641    0.17886152   0.143368328 5.2586161 
  76.88724   0.82211    0.66113    1.07914    0.2344611    0.178215771  0.143743746 4.2650998 
  104.97636  1.04887    0.66114    1.44646    0.1569665    0.178046794  0.139480131 6.3707861 
  63.23455   0.69321    0.66115    0.89548    0.1834912    0.187191163  0.153787662 5.4498526 
  99.65961   1.01041    0.66115    1.37759    0.161275     0.17954007   0.141947068 6.2005891 
  75.16245   0.80645    0.66115    1.05618    0.1604077    0.179107898  0.144847897 6.2341147 
  96.11895   0.98361    0.66117    1.33167    0.1678437    0.175449283  0.138493058 5.9579239 
  78.61242   0.83766    0.66117    1.10210    0.2151718    0.177785336  0.143227093 4.6474492 
  83.82000   0.88333    0.66121    1.17097    0.1937822    0.178553094  0.143489372 5.1604327 
  97.88410   0.99716    0.66121    1.35463    0.1721926    0.177048892  0.139869593 5.8074505 
  89.06851   0.92746    0.66121    1.23984    0.1674361    0.177548563  0.141776249 5.9724277 
  101.42479  1.02354    0.66122    1.40054    0.1923869    0.181047653  0.143252942 5.1978591 
  59.86499   0.65987    0.66122    0.84956    0.2120226    0.185147278  0.151996754 4.7164783 
  103.19588  1.03637    0.66123    1.42350    0.1775348    0.180157319  0.142049604 5.6326985 
  68.31247   0.74250    0.66123    0.96435    0.1663669    0.186447198  0.152913739 6.010811  
  87.31363   0.91294    0.66123    1.21688    0.1755068    0.17827919   0.14280434  5.6977849 
  64.91888   0.70978    0.66124    0.91844    0.1726831    0.187777022  0.154462108 5.7909546 
  80.33952   0.85307    0.66124    1.12505    0.2198232    0.177739259  0.143164073 4.5491104 
  73.43738   0.79071    0.66125    1.03323    0.1945021    0.180416297  0.14654463  5.1413327 
  70.01523   0.75870    0.66125    0.98731    0.1968135    0.184542858  0.150937698 5.0809523 
  90.82091   0.94185    0.66127    1.26280    0.1561361    0.176311836  0.140430539 6.4046687 
  94.34465   0.96995    0.66127    1.30872    0.1819754    0.174735     0.138295155 5.4952483 
  92.58147   0.95601    0.66127    1.28576    0.1807581    0.175261213  0.139106422 5.5322555 
  71.72274   0.77478    0.66127    1.01027    0.1965732    0.182362787  0.148677559 5.0871635 
  104.96393  1.04900    0.66128    1.44646    0.1926417    0.177738456  0.139392013 5.1909841 
  58.18627   0.64307    0.66128    0.82661    0.1689706    0.186027509  0.153012134 5.9181893 
  66.60983   0.72622    0.66129    0.94139    0.1996544    0.187482787  0.154181837 5.008655  
  99.64664   1.01054    0.66130    1.37759    0.1736333    0.179211034  0.141927072 5.7592639 
  85.55798   0.89829    0.66131    1.19393    0.1578157    0.178383607  0.143361904 6.3365052 
  82.07021   0.86834    0.66132    1.14801    0.207802     0.177892053  0.143333884 4.8122732 
  96.10542   0.98374    0.66133    1.33167    0.1637525    0.175046135  0.138476234 6.106777  
  76.87157   0.82224    0.66135    1.07914    0.1763026    0.177657492  0.143735466 5.6720661 
  103.18355  1.03650    0.66137    1.42350    0.1627357    0.179793291  0.142046936 6.1449332 
  101.41169  1.02367    0.66137    1.40054    0.1645861    0.180652286  0.143246418 6.0758472 
  75.14709   0.80658    0.66137    1.05618    0.1707428    0.178556358  0.144845474 5.8567623 
  97.87041   0.99730    0.66137    1.35463    0.1779508    0.176599977  0.139845647 5.6195308 
  78.59646   0.83779    0.66139    1.10210    0.1733335    0.177190725  0.14321386  5.7692252 
  89.05407   0.92759    0.66139    1.23984    0.1434725    0.177039757  0.141779417 6.9699768 
  56.50903   0.62620    0.66140    0.80365    0.1856317    0.18868305   0.155873613 5.3870109 
  61.53489   0.67668    0.66140    0.87252    0.1708793    0.18548259   0.152608449 5.8520839 
  83.80469   0.88346    0.66141    1.17097    0.1954084    0.177973189  0.143477671 5.1174873 
  87.29861   0.91308    0.66142    1.21688    0.1787284    0.177717663  0.14280333  5.5950817 
  104.95149  1.04914    0.66142    1.44646    0.1677989    0.177223469  0.139303878 5.9595146 
  63.21785   0.69334    0.66143    0.89548    0.1795428    0.186620288  0.153757363 5.5697026 
  92.56744   0.95614    0.66144    1.28576    0.1664804    0.174726057  0.139107124 6.0067131 
  90.80708   0.94198    0.66144    1.26280    0.178605     0.175782589  0.14043458  5.5989474 
  94.33045   0.97009    0.66144    1.30872    0.1946175    0.174190352  0.138287849 5.1382841 
  99.63367   1.01068    0.66145    1.37759    0.2197687    0.178692709  0.141907049 4.5502385 
  80.32400   0.85321    0.66145    1.12505    0.1631239    0.177120952  0.143148762 6.1303095 
  73.42165   0.79083    0.66148    1.03323    0.1750686    0.179821033  0.14654752  5.7120466 
  68.29646   0.74262    0.66148    0.96435    0.1565756    0.185874668  0.152914246 6.3866912 
  96.09188   0.98388    0.66149    1.33167    0.1964147    0.174462393  0.138459488 5.0912686 
  85.54398   0.89841    0.66149    1.19393    0.1625       0.177798404  0.14335579  6.1538462 
  69.99950   0.75883    0.66149    0.98731    0.1882565    0.183969144  0.150943196 5.3119016 
  64.90299   0.70990    0.66150    0.91844    0.1999247    0.187216658  0.154442577 5.0018832 
  103.17121  1.03664    0.66151    1.42350    0.1971856    0.179237117  0.142044041 5.0713642 
  59.84856   0.66000    0.66151    0.84956    0.1961141    0.18462154   0.151965922 5.0990724 
  101.39947  1.02380    0.66151    1.40054    0.1909473    0.180099289  0.143240185 5.2370471 
  71.70667   0.77491    0.66151    1.01027    0.2024602    0.18175815   0.148683733 4.9392424 
  82.05516   0.86847    0.66152    1.14801    0.1693403    0.177246752  0.143319378 5.9052689 
  97.85758   0.99743    0.66152    1.35463    0.1307184    0.1760001    0.139823248 7.6500324 
  66.59418   0.72635    0.66154    0.94139    0.2208018    0.186915149  0.154173384 4.5289486 
  104.93995  1.04926    0.66155    1.44646    0.2368439    0.176558697  0.139222039 4.2221902 
  76.85591   0.82237    0.66157    1.07914    0.1447016    0.176992823  0.143727246 6.9107736 
  89.03963   0.92773    0.66157    1.23984    0.1803034    0.176372662  0.141782564 5.5462071 
  58.16973   0.64319    0.66158    0.82661    0.1717397    0.185514513  0.152986243 5.8227655 
  75.13174   0.80671    0.66159    1.05618    0.1759583    0.177913264  0.144843105 5.6831647 
  83.79015   0.88359    0.66160    1.17097    0.1732381    0.177289067  0.143466542 5.7724023 
  94.31708   0.97022    0.66160    1.30872    0.1757018    0.17350548   0.13828103  5.6914613 
  78.58122   0.83792    0.66160    1.10210    0.1893431    0.176510865  0.143201267 5.2814177 
  99.62071   1.01081    0.66160    1.37759    0.1589532    0.17798485   0.141887    6.2911599 
  87.28439   0.91321    0.66160    1.21688    0.1970838    0.177037447  0.142802341 5.0739838 
  92.55342   0.95627    0.66161    1.28576    0.1630105    0.174018711  0.139107858 6.1345742 
  90.79243   0.94212    0.66162    1.26280    0.1719799    0.17505144   0.140438858 5.814633  
  103.15888  1.03677    0.66165    1.42350    0.1909214    0.17848467   0.142040904 5.2377575 
  96.07835   0.98401    0.66165    1.33167    0.1831775    0.173692047  0.138442815 5.4591858 
  80.30922   0.85333    0.66165    1.12505    0.2107489    0.176417284  0.143134204 4.7449832 
  101.38637  1.02394    0.66166    1.40054    0.1750808    0.179305049  0.143233352 5.7116486 
  97.84474   0.99756    0.66167    1.35463    0.1896378    0.175222744  0.139800901 5.2732103 
  61.51861   0.67681    0.66168    0.87252    0.1737013    0.184914121  0.15257494  5.7570093 
  85.52920   0.89855    0.66168    1.19393    0.1719716    0.177035891  0.143349308 5.8149136 
  104.92752  1.04940    0.66169    1.44646    0.1896629    0.175642501  0.139133861 5.2725124 
  63.20175   0.69346    0.66170    0.89548    0.1645153    0.186033714  0.153728104 6.078462  
  73.40592   0.79096    0.66171    1.03323    0.1923063    0.179135099  0.146550457 5.2000376 
  56.49241   0.62632    0.66171    0.80365    0.1731208    0.188196921  0.155839555 5.7763134 
  82.04012   0.86860    0.66172    1.14801    0.1835908    0.176471464  0.143304875 5.446896  
  69.98378   0.75895    0.66173    0.98731    0.2082526    0.183323967  0.150948666 4.8018608 
  68.28044   0.74275    0.66173    0.96435    0.1811076    0.185237114  0.152914692 5.5215794 
  89.02519   0.92786    0.66175    1.23984    0.1682853    0.175546618  0.14178569  5.9422897 
  71.69060   0.77504    0.66175    1.01027    0.1652122    0.181071284  0.148689915 6.0528218 
  99.60774   1.01094    0.66175    1.37759    0.2173359    0.177090678  0.141866928 4.6011727 
  94.30371   0.97035    0.66176    1.30872    0.1642095    0.172657528  0.138274267 6.0897817 
  64.88649   0.71003    0.66177    0.91844    0.1582516    0.186587012  0.154422213 6.3190514 
  92.53940   0.95641    0.66178    1.28576    0.1739972    0.173144483  0.13910862  5.7472189 
  76.84097   0.82250    0.66178    1.07914    0.1878991    0.176262165  0.143719447 5.3220053 
  87.26938   0.91335    0.66179    1.21688    0.1564853    0.17616863   0.142801265 6.3903766 
  90.77860   0.94225    0.66179    1.26280    0.1602356    0.174205571  0.140442901 6.2408104 
  66.57791   0.72647    0.66180    0.94139    0.1989014    0.186274896  0.154164512 5.0276167 
  101.37415  1.02407    0.66180    1.40054    0.1994278    0.178390255  0.143226825 5.014346  
  103.14567  1.03691    0.66180    1.42350    0.158866     0.177477172  0.142037272 6.2946131 
  83.77485   0.88373    0.66180    1.17097    0.2019677    0.176435143  0.143454805 4.9512868 
  59.83214   0.66012    0.66180    0.84956    0.206787     0.18406649   0.151935255 4.8358939 
  78.56599   0.83805    0.66181    1.10210    0.1765162    0.175726722  0.143188716 5.6652024 
  96.06482   0.98414    0.66181    1.33167    0.1426099    0.172750905  0.138426217 7.0121359 
  75.11569   0.80684    0.66182    1.05618    0.1726437    0.177148288  0.144840683 5.7922762 
  104.91509  1.04953    0.66183    1.44646    0.1983186    0.174535653  0.139045654 5.0423914 
  97.83106   0.99770    0.66183    1.35463    0.1936815    0.174215535  0.139777121 5.1631157 
  80.29371   0.85347    0.66186    1.12505    0.2011881    0.175567787  0.143118937 4.9704729 
  85.51442   0.89868    0.66187    1.19393    0.1781943    0.176145255  0.143342799 5.6118518 
  58.15320   0.64332    0.66188    0.82661    0.1530706    0.185007662  0.152960511 6.5329332 
  99.59477   1.01107    0.66190    1.37759    0.1540429    0.176030396  0.141846831 6.4916981 
  82.02508   0.86874    0.66192    1.14801    0.1706893    0.175589712  0.143290377 5.858598  
  94.28950   0.97049    0.66193    1.30872    0.1858766    0.171597257  0.13826715  5.3799133 
  89.01075   0.92799    0.66193    1.23984    0.1513131    0.174585104  0.141788792 6.6088131 
  73.39020   0.79109    0.66194    1.03323    0.1746364    0.178385333  0.146553429 5.7261831 
  103.13334  1.03704    0.66194    1.42350    0.1868944    0.176366558  0.142033626 5.3506151 
  101.36106  1.02420    0.66195    1.40054    0.1773969    0.177242127  0.143219677 5.6370771 
  92.52538   0.95654    0.66195    1.28576    0.1903861    0.172123468  0.139109414 5.2524843 
  61.50234   0.67693    0.66196    0.87252    0.1953138    0.184336112  0.152541474 5.1199659 
  90.76395   0.94239    0.66197    1.26280    0.1985692    0.173167241  0.140447177 5.0360277 
  87.25516   0.91348    0.66197    1.21688    0.1663744    0.175223407  0.142800216 6.0105401 
  96.05129   0.98428    0.66197    1.33167    0.1642807    0.171657452  0.138409702 6.0871423 
  104.90265  1.04967    0.66197    1.44646    0.1846988    0.173258043  0.138957357 5.4142203 
  63.18566   0.69358    0.66197    0.89548    0.1771122    0.185433106  0.153698807 5.6461384 
  71.67521   0.77517    0.66198    1.01027    0.1681284    0.180364164  0.148695856 5.9478351 
  68.26443   0.74288    0.66198    0.96435    0.1685891    0.184564949  0.152915075 5.9315816 
  97.81823   0.99783    0.66198    1.35463    0.1768727    0.173122828  0.13975488  5.6537838 
  69.96741   0.75908    0.66198    0.98731    0.1883356    0.18260709   0.150954339 5.3096706 
  83.76032   0.88386    0.66199    1.17097    0.1591489    0.175518674  0.143443647 6.2834239 
  76.82531   0.82263    0.66200    1.07914    0.1878045    0.175421268  0.143711324 5.324686  
  56.47633   0.62644    0.66201    0.80365    0.1879154    0.187733705  0.155806499 5.3215436 
  78.55076   0.83818    0.66202    1.10210    0.1669385    0.174862717  0.143176207 5.9902299 
  64.87061   0.71016    0.66203    0.91844    0.1799229    0.185966153  0.154402514 5.5579362 
  75.10034   0.80697    0.66204    1.05618    0.1912556    0.176353868  0.14483842  5.2286051 
  99.58180   1.01121    0.66205    1.37759    0.1825948    0.174828853  0.141826712 5.4766072 
  85.49965   0.89881    0.66206    1.19393    0.1763775    0.17515153   0.143336262 5.6696574 
  66.56164   0.72660    0.66206    0.94139    0.1908487    0.185615992  0.154155544 5.2397527 
  80.27820   0.85360    0.66207    1.12505    0.140794     0.174634932  0.1431037   7.1025754 
  103.12100  1.03717    0.66208    1.42350    0.1332504    0.175120762  0.14202972  7.5046679 
  59.81573   0.66024    0.66209    0.84956    0.1746166    0.183534793  0.151904741 5.7268324 
  94.27614   0.97062    0.66209    1.30872    0.2184403    0.170479144  0.138260504 4.5779098 
  104.89111  1.04979    0.66210    1.44646    0.2488947    0.171947355  0.138875312 4.0177633 
  101.34796  1.02434    0.66210    1.40054    0.1290673    0.175952631  0.143212364 7.7478959 
  88.99632   0.92813    0.66211    1.23984    0.1713912    0.173516339  0.141791875 5.8346053 
  92.51136   0.95667    0.66212    1.28576    0.1722728    0.170988128  0.139110239 5.8047469 
  82.01004   0.86887    0.66212    1.14801    0.1354908    0.17462943   0.143275877 7.3805749 
  96.03776   0.98441    0.66213    1.33167    0.1421776    0.170444466  0.138393257 7.0334567 
  90.75012   0.94252    0.66214    1.26280    0.1661555    0.172084339  0.140451217 6.0184586 
  97.80454   0.99796    0.66214    1.35463    0.1905449    0.171833199  0.139731215 5.2481069 
  87.24015   0.91361    0.66216    1.21688    0.1661412    0.174132201  0.142799077 6.0189766 
  73.37448   0.79122    0.66217    1.03323    0.2030581    0.177603923  0.146556442 4.9246989 
  58.13722   0.64344    0.66217    0.82661    0.1497585    0.184543804  0.152935825 6.6774173 
  83.74579   0.88398    0.66218    1.17097    0.1991097    0.174535277  0.143432465 5.022357  
  99.56884   1.01134    0.66220    1.37759    0.1367875    0.173518111  0.141806571 7.3106095 
  71.65915   0.77530    0.66222    1.01027    0.1724391    0.179609632  0.148702071 5.7991488 
  69.95169   0.75921    0.66222    0.98731    0.1955436    0.181910348  0.150959767 5.113949  
  103.10867  1.03730    0.66222    1.42350    0.135436     0.173770837  0.142025561 7.3835612 
  76.80966   0.82276    0.66222    1.07914    0.1710552    0.174542432  0.143703261 5.8460661 
  68.24843   0.74301    0.66223    0.96435    0.2026627    0.183892123  0.152915396 4.9343071 
  78.53553   0.83831    0.66223    1.10210    0.1959388    0.173957525  0.14316374  5.1036344 
  101.33574  1.02447    0.66224    1.40054    0.1452076    0.174654553  0.143205389 6.8866919 
  104.87868  1.04993    0.66224    1.44646    0.1930755    0.170435329  0.138786835 5.179321  
  63.16957   0.69371    0.66224    0.89548    0.1993866    0.184854685  0.153669478 5.0153822 
  61.48607   0.67706    0.66224    0.87252    0.2038871    0.183792341  0.152508066 4.9046752 
  85.48488   0.89894    0.66225    1.19393    0.1553482    0.174090252  0.143329698 6.4371522 
  94.26194   0.97075    0.66226    1.30872    0.1391637    0.169200064  0.138253512 7.1857819 
  75.08500   0.80710    0.66226    1.05618    0.1624073    0.175540019  0.14483621  6.1573587 
  80.26342   0.85373    0.66227    1.12505    0.1769227    0.173703624  0.143089209 5.652186  
  88.98189   0.92826    0.66229    1.23984    0.1528804    0.172378164  0.14179493  6.5410609 
  96.02423   0.98454    0.66229    1.33167    0.1438352    0.169148734  0.138376895 6.9524011 
  92.49734   0.95681    0.66229    1.28576    0.1595567    0.169775353  0.139111091 6.2673645 
  97.79086   0.99810    0.66230    1.35463    0.187139     0.170455055  0.139707607 5.3436216 
  64.85411   0.71028    0.66230    0.91844    0.1686232    0.185349115  0.154381975 5.9303821 
  90.73630   0.94265    0.66231    1.26280    0.2203511    0.170937552  0.140455255 4.538212  
  66.54538   0.72673    0.66232    0.94139    0.1897174    0.184974329  0.154146486 5.2709978 
  81.99500   0.86900    0.66232    1.14801    0.1895565    0.173628077  0.143261386 5.275472  
  56.45973   0.62657    0.66232    0.80365    0.196369     0.187325707  0.155772243 5.0924535 
  87.22593   0.91374    0.66234    1.21688    0.1524779    0.173047238  0.142797965 6.5583275 
  99.55587   1.01147    0.66235    1.37759    0.1370534    0.172136704  0.141786407 7.2964261 
  103.09634  1.03743    0.66236    1.42350    0.1547994    0.172354129  0.142021143 6.4599734 
  59.79988   0.66037    0.66237    0.84956    0.1764371    0.183070973  0.151875415 5.6677422 
  83.73049   0.88412    0.66238    1.17097    0.1817676    0.173460055  0.143420683 5.5015305 
  104.86625  1.05006    0.66238    1.44646    0.1728684    0.168856252  0.138698259 5.7847472 
  101.32265  1.02460    0.66239    1.40054    0.2177488    0.173199834  0.143197757 4.5924478 
  73.35808   0.79136    0.66241    1.03323    0.1807631    0.176787571  0.146559629 5.5321025 
  94.24857   0.97088    0.66242    1.30872    0.1644251    0.167947859  0.138246988 6.0817965 
  85.47011   0.89908    0.66244    1.19393    0.1695725    0.172999311  0.143323102 5.8971826 
  76.79401   0.82289    0.66244    1.07914    0.1858196    0.173658273  0.143695254 5.3815636 
  78.52031   0.83844    0.66244    1.10210    0.2073423    0.173042815  0.143151315 4.8229425 
  97.77803   0.99823    0.66245    1.35463    0.1856711    0.16912097   0.139685533 5.3858678 
  96.01070   0.98468    0.66245    1.33167    0.1800961    0.167809623  0.138360608 5.5525911 
  71.64309   0.77543    0.66246    1.01027    0.189638     0.178869759  0.148708293 5.2732047 
  92.48332   0.95694    0.66246    1.28576    0.1794429    0.168525079  0.139111974 5.5728034 
  69.93598   0.75934    0.66246    0.98731    0.1842075    0.181235398  0.150965167 5.4286606 
  88.96746   0.92839    0.66247    1.23984    0.1613141    0.171210421  0.141797967 6.1990861 
  58.12070   0.64356    0.66247    0.82661    0.1953053    0.184130087  0.152910435 5.1201888 
  80.24792   0.85386    0.66248    1.12505    0.1524121    0.172718491  0.143074017 6.5611589 
  68.23243   0.74313    0.66248    0.96435    0.1819636    0.18325081   0.152915649 5.4956046 
  90.72166   0.94278    0.66249    1.26280    0.1721868    0.169694944  0.140459527 5.8076461 
  75.06896   0.80723    0.66249    1.05618    0.1639591    0.174696505  0.144833948 6.099082  
  99.54290   1.01160    0.66250    1.37759    0.2139271    0.170727761  0.141766221 4.6744896 
  103.08313  1.03757    0.66251    1.42350    0.1676915    0.170808604  0.142016095 5.9633315 
  63.15348   0.69383    0.66251    0.89548    0.1980904    0.184325962  0.153640105 5.0482002 
  104.85381  1.05019    0.66252    1.44646    0.1903472    0.167257148  0.138609522 5.2535577 
  87.21172   0.91387    0.66252    1.21688    0.1990585    0.171950662  0.142796824 5.0236488 
  61.46981   0.67718    0.66252    0.87252    0.1907817    0.183301298  0.152474702 5.2415929 
  81.97922   0.86914    0.66253    1.14801    0.1719403    0.172575346  0.143246168 5.8159722 
  101.30955  1.02474    0.66254    1.40054    0.1732888    0.171728596  0.143189959 5.7707134 
  64.83824   0.71041    0.66256    0.91844    0.1724341    0.184805673  0.154362109 5.799317  
  66.52975   0.72685    0.66257    0.94139    0.1801601    0.184407057  0.154137689 5.5506186 
  83.71520   0.88425    0.66258    1.17097    0.1723925    0.172395149  0.143408886 5.8007164 
  94.23437   0.97102    0.66259    1.30872    0.1495066    0.1666182    0.13824012  6.6886679 
  97.76434   0.99837    0.66261    1.35463    0.16119      0.167704045  0.139662043 6.2038588 
  95.99717   0.98481    0.66261    1.33167    0.1618253    0.166477075  0.138344396 6.1795035 
  92.47013   0.95707    0.66262    1.28576    0.1739264    0.167360201  0.139112831 5.7495584 
  85.45534   0.89921    0.66263    1.19393    0.1981729    0.171930158  0.143316478 5.0460986 
  56.44312   0.62669    0.66263    0.80365    0.171004     0.187002179  0.155737879 5.8478164 
  73.34237   0.79149    0.66264    1.03323    0.1680424    0.17605478   0.146562717 5.9508791 
  103.07080  1.03770    0.66265    1.42350    0.1569132    0.16938605   0.142011113 6.3729501 
  99.52994   1.01174    0.66265    1.37759    0.1837863    0.16933755   0.141746015 5.441102  
  88.95303   0.92853    0.66265    1.23984    0.1714992    0.170065264  0.141800978 5.830931  
  78.50436   0.83858    0.66266    1.10210    0.1689309    0.172125945  0.143138337 5.9195801 
  90.70783   0.94291    0.66266    1.26280    0.188271     0.168544957  0.140463561 5.3114925 
  76.77837   0.82302    0.66266    1.07914    0.17732      0.172818749  0.143687295 5.6395218 
  104.84138  1.05033    0.66266    1.44646    0.1525277    0.165682915  0.138520603 6.5561862 
  59.78348   0.66049    0.66266    0.84956    0.1782593    0.182674032  0.151845204 5.6098055 
  101.29733  1.02486    0.66268    1.40054    0.1610545    0.170383282  0.14318253  6.2090783 
  71.62771   0.77555    0.66269    1.01027    0.1794959    0.178222556  0.148714272 5.5711579 
  80.23241   0.85400    0.66269    1.12505    0.1639161    0.171779627  0.143058846 6.100682  
  87.19672   0.91401    0.66271    1.21688    0.153622     0.170834661  0.142795587 6.5094843 
  69.91962   0.75947    0.66271    0.98731    0.1985843    0.180601303  0.150970764 5.0356448 
  75.05362   0.80736    0.66271    1.05618    0.1738944    0.173949551  0.144831844 5.7506165 
  81.96419   0.86927    0.66273    1.14801    0.1989376    0.17162567   0.143231681 5.0267018 
  68.21643   0.74326    0.66273    0.96435    0.1845602    0.182686715  0.152915845 5.4182863 
  94.22101   0.97115    0.66275    1.30872    0.1601658    0.165414113  0.138233712 6.2435301 
  97.75152   0.99849    0.66276    1.35463    0.200069     0.166425839  0.13964008  4.9982756 
  58.10418   0.64369    0.66277    0.82661    0.181336     0.183826713  0.152885231 5.5146248 
  83.70067   0.88438    0.66277    1.17097    0.206169     0.171442489  0.143397662 4.8503897 
  95.98364   0.98494    0.66277    1.33167    0.141813     0.165198679  0.138328264 7.0515397 
  92.45612   0.95720    0.66279    1.28576    0.1720235    0.166181955  0.139113769 5.8131592 
  63.13681   0.69396    0.66279    0.89548    0.2036747    0.183880356  0.153609605 4.90979   
  103.05847  1.03783    0.66279    1.42350    0.2041427    0.168024744  0.142005843 4.8985342 
  99.51697   1.01187    0.66280    1.37759    0.1434096    0.168010709  0.141725789 6.9730339 
  61.45355   0.67731    0.66280    0.87252    0.206604     0.182915664  0.152441398 4.8401773 
  85.44057   0.89934    0.66282    1.19393    0.1437182    0.170932686  0.143309824 6.958061  
  101.28424  1.02500    0.66283    1.40054    0.1689094    0.169016152  0.143174406 5.9203336 
  66.51349   0.72698    0.66283    0.94139    0.1956935    0.183917537  0.154128459 5.1100318 
  88.93860   0.92866    0.66283    1.23984    0.1800835    0.168992688  0.141803967 5.5529796 
  64.82176   0.71054    0.66283    0.91844    0.1940145    0.184345532  0.154341391 5.1542539 
  90.69319   0.94305    0.66284    1.26280    0.1397543    0.167403812  0.140467831 7.1554149 
  73.32666   0.79162    0.66287    1.03323    0.2029228    0.175418004  0.146565851 4.9279825 
  78.48914   0.83871    0.66287    1.10210    0.16589      0.171341078  0.143125999 6.0280909 
  76.76344   0.82315    0.66287    1.07914    0.1903412    0.172105882  0.143679752 5.2537233 
  87.18251   0.91414    0.66289    1.21688    0.1633465    0.169864753  0.142794382 6.1219555 
  80.21765   0.85412    0.66289    1.12505    0.191783     0.17097635   0.143044423 5.2142265 
  94.20681   0.97129    0.66292    1.30872    0.1617496    0.164234315  0.138226968 6.1823955 
  97.73784   0.99863    0.66292    1.35463    0.1696941    0.165162398  0.139616713 5.8929568 
  71.61166   0.77568    0.66293    1.01027    0.2023307    0.177658264  0.14872052  4.9424037 
  103.04614  1.03796    0.66293    1.42350    0.1718487    0.166762994  0.142000282 5.8190722 
  95.97012   0.98507    0.66293    1.33167    0.1709605    0.164020267  0.138312211 5.8493044 
  56.42706   0.62681    0.66293    0.80365    0.185954     0.186805938  0.155704518 5.377674  
  81.94916   0.86940    0.66293    1.14801    0.1766461    0.170777042  0.143217194 5.6610364 
  75.03759   0.80749    0.66294    1.05618    0.1534097    0.173279972  0.144829694 6.5184926 
  59.76708   0.66061    0.66295    0.84956    0.1964358    0.182405145  0.151815148 5.0907218 
  99.50401   1.01200    0.66295    1.37759    0.1271928    0.166789347  0.141705543 7.8620802 
  69.90392   0.75959    0.66295    0.98731    0.1943932    0.180110406  0.150976115 5.1442129 
  92.44210   0.95733    0.66296    1.28576    0.1773577    0.16511164   0.139114737 5.638323  
  83.68538   0.88452    0.66297    1.17097    0.1584374    0.170552611  0.14338583  6.3116411 
  101.27202  1.02513    0.66297    1.40054    0.1526064    0.167847216  0.143166673 6.5528051 
  68.20044   0.74339    0.66298    0.96435    0.1789846    0.182245569  0.152915972 5.5870729 
  88.92417   0.92879    0.66301    1.23984    0.1803251    0.168040914  0.141806931 5.5455397 
  90.67937   0.94318    0.66301    1.26280    0.1645254    0.166444099  0.140471862 6.0780889 
  85.42581   0.89947    0.66301    1.19393    0.1420292    0.170055627  0.143303145 7.0408057 
  63.12073   0.69409    0.66306    0.89548    0.1621053    0.183591507  0.153580157 6.1688298 
  58.08767   0.64381    0.66307    0.82661    0.1918048    0.183668845  0.152860196 5.2136339 
  97.72501   0.99876    0.66307    1.35463    0.1913166    0.164110823  0.139594863 5.226938  
  87.16751   0.91427    0.66308    1.21688    0.1331034    0.168982357  0.142793078 7.5129561 
  103.03293  1.03810    0.66308    1.42350    0.1696355    0.165560713  0.141994009 5.8949925 
  78.47392   0.83883    0.66308    1.10210    0.1596126    0.170691913  0.143113693 6.2651695 
  94.19345   0.97142    0.66308    1.30872    0.1561148    0.163259724  0.138220677 6.4055426 
  61.43730   0.67743    0.66308    0.87252    0.1993437    0.182675031  0.152408147 5.0164615 
  64.80589   0.71066    0.66309    0.91844    0.1596213    0.184045177  0.154321359 6.2648281 
  95.95659   0.98521    0.66309    1.33167    0.1638095    0.162984009  0.138296234 6.1046521 
  66.49724   0.72711    0.66309    0.94139    0.1650354    0.183574041  0.154119133 6.0593061 
  76.74780   0.82328    0.66309    1.07914    0.2082945    0.171498551  0.143671902 4.8008949 
  73.31095   0.79174    0.66310    1.03323    0.1934489    0.174923775  0.146569019 5.1693238 
  80.20214   0.85426    0.66310    1.12505    0.1770039    0.170275964  0.143029309 5.649593  
  99.49105   1.01213    0.66310    1.37759    0.1754797    0.165711588  0.141685278 5.6986649 
  101.25893  1.02526    0.66312    1.40054    0.1804249    0.166746511  0.143158224 5.5424722 
  92.42809   0.95747    0.66313    1.28576    0.175456     0.164193131  0.139115731 5.6994346 
  81.93413   0.86953    0.66313    1.14801    0.2069379    0.170076038  0.143202716 4.8323676 
  83.67086   0.88465    0.66316    1.17097    0.1778952    0.169858974  0.143374574 5.6212871 
  75.02226   0.80762    0.66316    1.05618    0.2019515    0.172791842  0.14482769  4.9516839 
  71.59561   0.77581    0.66317    1.01027    0.1849506    0.177257736  0.148726779 5.4068492 
  69.88822   0.75972    0.66319    0.98731    0.1773178    0.17977799   0.150981436 5.6395917 
  90.66474   0.94332    0.66319    1.26280    0.1542875    0.165600325  0.140476126 6.4814065 
  88.90975   0.92893    0.66319    1.23984    0.1704926    0.167256599  0.141809874 5.8653572 
  85.41105   0.89960    0.66320    1.19393    0.1674768    0.169346531  0.143296435 5.9709763 
  103.02060  1.03823    0.66322    1.42350    0.1803014    0.164612078  0.141987838 5.5462686 
  68.18445   0.74352    0.66323    0.96435    0.1652548    0.18197204   0.152916041 6.0512614 
  97.71133   0.99890    0.66323    1.35463    0.164559     0.163170915  0.139571615 6.0768478 
  56.41047   0.62694    0.66324    0.80365    0.1766595    0.186782112  0.155669931 5.660607  
  59.75068   0.66074    0.66324    0.84956    0.1743878    0.182310345  0.151785236 5.7343461 
  94.17926   0.97155    0.66325    1.30872    0.1886225    0.162411526  0.138214055 5.3015945 
  95.94307   0.98534    0.66325    1.33167    0.1640018    0.162129508  0.138280338 6.0974941 
  87.15330   0.91440    0.66326    1.21688    0.1760463    0.168324347  0.142791813 5.6803239 
  99.47722   1.01227    0.66326    1.37759    0.1591194    0.164759936  0.141663641 6.2845888 
  101.24583  1.02540    0.66327    1.40054    0.1640966    0.165838062  0.143149602 6.0939715 
  78.45871   0.83896    0.66329    1.10210    0.206551     0.170223038  0.143101436 4.8414193 
  92.41408   0.95760    0.66330    1.28576    0.1898402    0.163468233  0.139116754 5.2675882 
  76.73216   0.82341    0.66331    1.07914    0.168439     0.171082289  0.143664107 5.9368674 
  80.18665   0.85439    0.66331    1.12505    0.1638465    0.169770891  0.143014215 6.1032735 
  63.10466   0.69421    0.66333    0.89548    0.2063924    0.183484766  0.153550673 4.8451396 
  73.29525   0.79187    0.66333    1.03323    0.1966848    0.174617802  0.146572232 5.084277  
  81.91910   0.86966    0.66333    1.14801    0.1688396    0.169568149  0.143188239 5.9227811 
  66.48100   0.72724    0.66335    0.94139    0.1762712    0.183419704  0.154109717 5.6730765 
  58.07171   0.64393    0.66336    0.82661    0.1977511    0.183699283  0.15283615  5.0568619 
  90.65092   0.94345    0.66336    1.26280    0.1685675    0.164998683  0.14048015  5.9323416 
  103.00827  1.03836    0.66336    1.42350    0.1587731    0.163852697  0.141981371 6.2982961 
  83.65558   0.88478    0.66336    1.17097    0.1909952    0.169334176  0.143362709 5.2357337 
  61.42105   0.67756    0.66336    0.87252    0.1979176    0.182622301  0.152374942 5.0526078 
  64.78942   0.71079    0.66336    0.91844    0.1716801    0.183926669  0.154300474 5.8247869 
  88.89532   0.92906    0.66337    1.23984    0.1792675    0.16667398   0.141812789 5.578256  
  97.69850   0.99902    0.66338    1.35463    0.1822291    0.162485282  0.139549881 5.4875978 
  75.00623   0.80775    0.66339    1.05618    0.1578888    0.172487646  0.14482565  6.3335715 
  85.39628   0.89974    0.66339    1.19393    0.1626223    0.16884013   0.143289695 6.1492182 
  95.92955   0.98547    0.66341    1.33167    0.1825114    0.161483514  0.138264517 5.4791098 
  99.46426   1.01240    0.66341    1.37759    0.1688749    0.164078558  0.141643338 5.9215431 
  71.57957   0.77594    0.66341    1.01027    0.1919289    0.177054963  0.14873305  5.2102628 
  94.16590   0.97168    0.66341    1.30872    0.1613141    0.161816699  0.13820788  6.1990861 
  101.23274  1.02553    0.66342    1.40054    0.1438175    0.165145692  0.143140811 6.9532567 
  69.87187   0.75985    0.66344    0.98731    0.1702236    0.17963594   0.150986954 5.8746261 
  87.13830   0.91454    0.66345    1.21688    0.1525282    0.16784976   0.142790442 6.5561647 
  92.40007   0.95773    0.66347    1.28576    0.1915772    0.162962207  0.139117802 5.2198278 
  68.16846   0.74364    0.66348    0.96435    0.1816113    0.181899974  0.152916041 5.5062653 
  102.99594  1.03849    0.66350    1.42350    0.1780033    0.163303631  0.141974603 5.6178734 
  78.44277   0.83910    0.66351    1.10210    0.1840749    0.169958421  0.143088638 5.4325712 
  80.17189   0.85452    0.66351    1.12505    0.2047241    0.169498841  0.142999864 4.8846228 
  81.90408   0.86979    0.66353    1.14801    0.167415     0.169280493  0.143173762 5.9731804 
  76.71653   0.82354    0.66353    1.07914    0.184798     0.170885123  0.143656362 5.411314  
  59.73429   0.66086    0.66353    0.84956    0.1910264    0.182414653  0.151755489 5.2348785 
  97.68483   0.99916    0.66354    1.35463    0.1687986    0.16198928   0.139526761 5.9242198 
  90.63629   0.94358    0.66354    1.26280    0.1336234    0.164600697  0.140484406 7.4837192 
  88.88090   0.92919    0.66355    1.23984    0.172852     0.166325016  0.141815683 5.7852961 
  56.39389   0.62706    0.66355    0.80365    0.1656828    0.186957297  0.155635225 6.0356295 
  83.64106   0.88491    0.66355    1.17097    0.1912729    0.169055997  0.143351426 5.2281322 
  101.22053  1.02566    0.66356    1.40054    0.1654762    0.164715036  0.14313245  6.0431651 
  73.27955   0.79200    0.66356    1.03323    0.1729668    0.174526776  0.146575479 5.7814563 
  99.45129   1.01254    0.66356    1.37759    0.1724965    0.163624616  0.141623017 5.7972191 
  95.91602   0.98561    0.66357    1.33167    0.1700661    0.161072233  0.138248776 5.8800666 
  85.38153   0.89987    0.66358    1.19393    0.1434377    0.168568889  0.143282931 6.9716678 
  94.15171   0.97182    0.66358    1.30872    0.1558126    0.16142938   0.138201385 6.4179662 
  66.46538   0.72736    0.66360    0.94139    0.1958561    0.183478148  0.154100576 5.1057894 
  74.99090   0.80788    0.66361    1.05618    0.1542032    0.172418173  0.144823747 6.4849497 
  63.08800   0.69434    0.66361    0.89548    0.1896832    0.183589465  0.153520067 5.2719482 
  64.77356   0.71091    0.66362    0.91844    0.2028056    0.184020085  0.154280277 4.9308303 
  87.12410   0.91467    0.66363    1.21688    0.1605497    0.167638047  0.142789113 6.2286009 
  71.56420   0.77607    0.66364    1.01027    0.1817081    0.177080013  0.14873907  5.503332  
  61.40481   0.67768    0.66364    0.87252    0.1777688    0.182776752  0.152341799 5.6252841 
  92.38606   0.95787    0.66364    1.28576    0.20056      0.162703332  0.139118882 4.9860391 
  102.98273  1.03863    0.66365    1.42350    0.2272108    0.162966628  0.141966985 4.4011992 
  58.05521   0.64406    0.66366    0.82661    0.2022384    0.183932843  0.152811446 4.9446594 
  69.85618   0.75998    0.66368    0.98731    0.188854     0.179724226  0.150992228 5.2950957 
  97.67115   0.99930    0.66370    1.35463    0.1843749    0.161755011  0.139503707 5.4237318 
  99.43833   1.01267    0.66371    1.37759    0.1640253    0.163413551  0.14160268  6.0966205 
  101.20743  1.02580    0.66371    1.40054    0.1810899    0.164499181  0.143123321 5.5221191 
  90.62247   0.94371    0.66371    1.26280    0.1654553    0.164472507  0.140488423 6.0439285 
  80.15640   0.85465    0.66372    1.12505    0.1800654    0.169464858  0.142984823 5.5535378 
  78.42756   0.83923    0.66372    1.10210    0.1744341    0.169952847  0.143076463 5.732824  
  95.90250   0.98574    0.66373    1.33167    0.1539599    0.160913214  0.138233117 6.4951978 
  68.15248   0.74377    0.66373    0.96435    0.1584117    0.182059908  0.152915983 6.312665  
  88.86648   0.92933    0.66373    1.23984    0.1817034    0.166232602  0.141818551 5.5034743 
  81.88906   0.86992    0.66373    1.14801    0.1772254    0.169241984  0.143159295 5.6425321 
  94.13835   0.97195    0.66374    1.30872    0.1757112    0.161312836  0.138195329 5.6911569 
  76.70089   0.82367    0.66375    1.07914    0.171501     0.170939156  0.143648677 5.8308698 
  83.62578   0.88504    0.66375    1.17097    0.1770509    0.169023572  0.143339533 5.6480933 
  85.36677   0.90000    0.66377    1.19393    0.1800456    0.16855582   0.143276135 5.5541485 
  102.97040  1.03876    0.66379    1.42350    0.156381     0.162896053  0.141959563 6.3946387 
  73.26385   0.79213    0.66379    1.03323    0.1682896    0.174680524  0.146578764 5.9421378 
  92.37205   0.95800    0.66381    1.28576    0.1607811    0.162706941  0.139119983 6.2196365 
  87.10911   0.91480    0.66382    1.21688    0.1735262    0.167684865  0.142787677 5.7628185 
  59.71791   0.66099    0.66382    0.84956    0.1986682    0.182743725  0.151725897 5.0335182 
  74.97488   0.80801    0.66384    1.05618    0.1605488    0.172606309  0.144821817 6.2286358 
  56.37785   0.62718    0.66385    0.80365    0.2099724    0.187341639  0.155601544 4.7625307 
  97.65832   0.99943    0.66385    1.35463    0.1804516    0.161784829  0.13948215  5.5416522 
  99.42537   1.01280    0.66386    1.37759    0.1894358    0.163455134  0.141582324 5.2788333 
  66.44914   0.72749    0.66386    0.94139    0.209797     0.183778043  0.154090981 4.7665124 
  101.19434  1.02593    0.66386    1.40054    0.1311119    0.16454686   0.143114022 7.6270728 
  71.54817   0.77620    0.66388    1.01027    0.2058034    0.177358214  0.148745363 4.8590062 
  63.07194   0.69446    0.66388    0.89548    0.1577311    0.183924974  0.153490512 6.3399038 
  95.88898   0.98587    0.66389    1.33167    0.1855988    0.161017331  0.138217533 5.3879659 
  64.75710   0.71104    0.66389    0.91844    0.2012859    0.184356168  0.154259214 4.9680579 
  90.60784   0.94385    0.66389    1.26280    0.1427095    0.164613995  0.140492674 7.007242  
  94.12416   0.97209    0.66391    1.30872    0.1721004    0.161467263  0.138188952 5.8105617 
  88.85206   0.92946    0.66391    1.23984    0.1888815    0.166414689  0.141821395 5.2943247 
  61.38857   0.67781    0.66392    0.87252    0.1504274    0.183169264  0.152308712 6.6477251 
  102.95807  1.03889    0.66393    1.42350    0.1990879    0.163069338  0.14195181  5.022907  
  78.41236   0.83936    0.66393    1.10210    0.1469585    0.17020973   0.143064332 6.8046421 
  81.87404   0.87005    0.66393    1.14801    0.1807293    0.169473438  0.14314483  5.5331371 
  69.83983   0.76011    0.66393    0.98731    0.1774096    0.180079383  0.150997686 5.6366736 
  80.14091   0.85478    0.66393    1.12505    0.2143188    0.169709734  0.142969804 4.6659462 
  83.61127   0.88517    0.66394    1.17097    0.1692124    0.169258644  0.143328219 5.9097324 
  58.03872   0.64418    0.66396    0.82661    0.2083207    0.18440561   0.152786906 4.8002911 
  85.35201   0.90013    0.66396    1.19393    0.1832157    0.168818134  0.143269313 5.4580475 
  76.68527   0.82380    0.66397    1.07914    0.2044242    0.17126617   0.143641043 4.8917887 
  92.35804   0.95813    0.66398    1.28576    0.2005013    0.162985795  0.139121116 4.9874988 
  68.13650   0.74390    0.66398    0.96435    0.2090188    0.182470105  0.152915854 4.7842586 
  87.09490   0.91493    0.66400    1.21688    0.1815522    0.168000096  0.142786284 5.5080577 
  101.18213  1.02606    0.66400    1.40054    0.1388408    0.164833229  0.143105183 7.2024938 
  99.41241   1.01293    0.66401    1.37759    0.162942     0.16375388   0.141561954 6.1371531 
  97.64465   0.99956    0.66401    1.35463    0.149299     0.16208772   0.139459224 6.6979685 
  73.24816   0.79226    0.66402    1.03323    0.1620181    0.175098766  0.146582089 6.1721499 
  95.87546   0.98600    0.66405    1.33167    0.1621658    0.161389169  0.138202031 6.1665283 
  90.59402   0.94398    0.66406    1.26280    0.1622264    0.165016302  0.140496682 6.1642248 
  74.95956   0.80814    0.66406    1.05618    0.1835432    0.173049973  0.14482002  5.4483086 
  102.94574  1.03902    0.66407    1.42350    0.2096357    0.163478832  0.141943722 4.7701799 
  94.11080   0.97222    0.66407    1.30872    0.1902729    0.161869937  0.13818301  5.2556092 
  88.83765   0.92959    0.66409    1.23984    0.1602621    0.166867609  0.141824213 6.2397785 
  59.70153   0.66111    0.66411    0.84956    0.164395     0.183316245  0.151696459 6.0829101 
  66.43291   0.72761    0.66412    0.94139    0.1887323    0.184337829  0.154081295 5.2985101 
  71.53214   0.77633    0.66412    1.01027    0.1827339    0.177906063  0.148751667 5.4724383 
  81.85903   0.87018    0.66413    1.14801    0.1650689    0.169971087  0.14313037  6.0580764 
  80.12616   0.85491    0.66413    1.12505    0.183123     0.170200434  0.14295553  5.4608105 
  83.59599   0.88531    0.66414    1.17097    0.2032671    0.169781631  0.143316297 4.9196353 
  64.74125   0.71116    0.66415    0.91844    0.2107011    0.184929093  0.154238853 4.7460597 
  92.34404   0.95827    0.66415    1.28576    0.1806146    0.163531606  0.139122272 5.536651  
  101.16904  1.02619    0.66415    1.40054    0.1525213    0.165390744  0.143095542 6.5564613 
  63.05588   0.69459    0.66415    0.89548    0.1976792    0.184499261  0.153460923 5.0587012 
  78.39643   0.83949    0.66415    1.10210    0.1743236    0.170758078  0.143051671 5.7364579 
  56.36127   0.62730    0.66416    0.80365    0.1858976    0.187968948  0.155566589 5.3793056 
  99.39945   1.01306    0.66416    1.37759    0.1623247    0.164301685  0.141541567 6.1604919 
  85.33648   0.90027    0.66416    1.19393    0.1943993    0.1693861    0.1432621   5.1440514 
  97.63183   0.99969    0.66416    1.35463    0.1665584    0.162618683  0.139437792 6.0039001 
  69.82415   0.76023    0.66417    0.98731    0.1859565    0.180672676  0.151002907 5.3776018 
  76.66964   0.82394    0.66419    1.07914    0.1582682    0.17186143   0.143633463 6.3183887 
  87.07992   0.91507    0.66419    1.21688    0.1533372    0.168609984  0.142784782 6.5215747 
  61.37234   0.67793    0.66420    0.87252    0.1679776    0.183799166  0.152275672 5.9531747 
  102.93253  1.03916    0.66422    1.42350    0.1410766    0.164178857  0.14193469  7.0883477 
  95.86110   0.98615    0.66422    1.33167    0.1848221    0.162069028  0.138185643 5.4106084 
  90.57940   0.94411    0.66424    1.26280    0.1411752    0.165719083  0.140500922 7.0833971 
  68.11989   0.74403    0.66424    0.96435    0.1818192    0.183164085  0.15291565  5.4999692 
  94.09662   0.97235    0.66424    1.30872    0.1958036    0.1625721    0.138176758 5.1071584 
  73.23247   0.79239    0.66425    1.03323    0.2049905    0.175778012  0.146585451 4.8782748 
  58.02223   0.64430    0.66426    0.82661    0.1658125    0.185112024  0.152762531 6.0309084 
  88.82323   0.92972    0.66427    1.23984    0.1383398    0.167593436  0.141827009 7.2285777 
  74.94355   0.80827    0.66429    1.05618    0.1581569    0.173785712  0.144818199 6.3228351 
  101.15595  1.02633    0.66430    1.40054    0.1840201    0.166203222  0.143085726 5.434189  
  99.38563   1.01320    0.66432    1.37759    0.1518145    0.165155247  0.141519805 6.5869861 
  92.33003   0.95840    0.66432    1.28576    0.1932373    0.164342454  0.139123453 5.1749843 
  97.61815   0.99983    0.66432    1.35463    0.1933791    0.163443777  0.139414992 5.1711896 
  80.11067   0.85504    0.66434    1.12505    0.1683069    0.170988664  0.142940559 5.9415271 
  81.84327   0.87032    0.66434    1.14801    0.1815042    0.170783297  0.143115194 5.5095144 
  83.58072   0.88544    0.66434    1.17097    0.1662947    0.170589017  0.143304358 6.0134208 
  85.32173   0.90040    0.66435    1.19393    0.1753574    0.170202908  0.143255218 5.7026393 
  102.92021  1.03929    0.66436    1.42350    0.1623321    0.165061722  0.141925902 6.1602111 
  71.51611   0.77646    0.66436    1.01027    0.1739852    0.178719183  0.148757977 5.7476153 
  78.38123   0.83962    0.66436    1.10210    0.1596594    0.171550866  0.143039623 6.2633331 
  87.06493   0.91520    0.66438    1.21688    0.1713532    0.169502121  0.142783245 5.8358992 
  66.41668   0.72774    0.66438    0.94139    0.1732358    0.185147149  0.154071513 5.7724789 
  95.84758   0.98628    0.66438    1.33167    0.1501501    0.162964442  0.138170304 6.6600022 
  94.08326   0.97248    0.66440    1.30872    0.1904795    0.163475679  0.138170931 5.2499088 
  59.68515   0.66124    0.66440    0.84956    0.1688978    0.18412372   0.151667178 5.9207402 
  90.56559   0.94424    0.66441    1.26280    0.2154458    0.166632177  0.140504923 4.6415386 
  76.65402   0.82407    0.66441    1.07914    0.1962551    0.17272747   0.14362594  5.095409  
  69.80782   0.76036    0.66442    0.98731    0.1615684    0.181554758  0.151008309 6.1893291 
  64.72480   0.71129    0.66442    0.91844    0.2052228    0.185774997  0.154217627 4.8727529 
  63.03923   0.69472    0.66443    0.89548    0.176752     0.185349236  0.153430201 5.6576446 
  101.14373  1.02646    0.66444    1.40054    0.1898156    0.167175321  0.143076403 5.2682709 
  88.80882   0.92986    0.66445    1.23984    0.1727552    0.168575079  0.141829776 5.7885378 
  56.34471   0.62743    0.66447    0.80365    0.1861878    0.188827794  0.155531523 5.3709212 
  99.37267   1.01334    0.66447    1.37759    0.1884806    0.166189168  0.14149939  5.3055858 
  73.21679   0.79252    0.66448    1.03323    0.1907432    0.176709955  0.146588847 5.2426509 
  61.35611   0.67805    0.66448    0.87252    0.2218903    0.184661805  0.152242698 4.5067315 
  97.60448   0.99996    0.66448    1.35463    0.1872344    0.164515958  0.139392265 5.3408989 
  68.10392   0.74416    0.66449    0.96435    0.1943111    0.184085192  0.152915388 5.1463864 
  92.31603   0.95853    0.66449    1.28576    0.1751536    0.165398862  0.139124664 5.7092746 
  102.90788  1.03942    0.66450    1.42350    0.1707566    0.166152772  0.141916776 5.856289  
  74.92824   0.80840    0.66451    1.05618    0.1511665    0.174739219  0.144816507 6.6152223 
  83.56621   0.88557    0.66453    1.17097    0.1744523    0.171600625  0.143293001 5.7322259 
  81.82825   0.87045    0.66454    1.14801    0.2012591    0.17181353   0.143100741 4.9687194 
  95.83406   0.98641    0.66454    1.33167    0.1821916    0.164091582  0.138155041 5.4887273 
  85.30698   0.90054    0.66454    1.19393    0.1595377    0.171269309  0.143248309 6.2681109 
  80.09519   0.85517    0.66455    1.12505    0.1878127    0.172037684  0.142925622 5.3244536 
  87.05073   0.91533    0.66456    1.21688    0.1729372    0.170586508  0.142781755 5.7824459 
  58.00574   0.64443    0.66456    0.82661    0.2070605    0.186045793  0.152738332 4.8295064 
  78.36603   0.83975    0.66457    1.10210    0.1933028    0.172588184  0.143027625 5.1732308 
  94.06908   0.97262    0.66457    1.30872    0.167007     0.164676152  0.1381648   5.987773  
  101.13065  1.02659    0.66459    1.40054    0.1502098    0.168428042  0.143066242 6.6573552 
  90.55096   0.94438    0.66459    1.26280    0.1466696    0.16784504   0.140509152 6.8180455 
  71.50075   0.77658    0.66459    1.01027    0.179523     0.179734644  0.148764037 5.5703169 
  99.35971   1.01347    0.66462    1.37759    0.1622549    0.167430141  0.141478959 6.1631421 
  88.79440   0.92999    0.66463    1.23984    0.1798096    0.169792898  0.141832521 5.5614383 
  97.59166   1.00009    0.66463    1.35463    0.1752849    0.165726439  0.139371018 5.704998  
  76.63840   0.82420    0.66463    1.07914    0.16668      0.173840725  0.143618472 5.99952   
  102.89555  1.03955    0.66464    1.42350    0.1706487    0.167432847  0.141907292 5.8599919 
  66.40046   0.72787    0.66464    0.94139    0.1744705    0.186197916  0.154061645 5.731628  
  69.79214   0.76049    0.66466    0.98731    0.2186128    0.182638843  0.15101347  4.5742976 
  92.30121   0.95867    0.66467    1.28576    0.1426233    0.166761806  0.139125972 7.0114771 
  59.66879   0.66136    0.66469    0.84956    0.1658693    0.185154943  0.151638051 6.0288432 
  64.70835   0.71142    0.66469    0.91844    0.2392274    0.186855184  0.154196307 4.1801232 
  63.02318   0.69484    0.66470    0.89548    0.1779109    0.186393731  0.153400545 5.6207911 
  95.82054   0.98654    0.66470    1.33167    0.1565996    0.165426733  0.13813986  6.3857124 
  73.20042   0.79265    0.66472    1.03323    0.1685054    0.177934646  0.146592435 5.9345279 
  85.29224   0.90067    0.66473    1.19393    0.1820688    0.172563978  0.143241373 5.4924292 
  83.55094   0.88570    0.66473    1.17097    0.2148709    0.172901441  0.143281034 4.6539573 
  101.11756  1.02673    0.66474    1.40054    0.1857735    0.169876488  0.143055899 5.3828991 
  81.81325   0.87058    0.66474    1.14801    0.1920617    0.173073173  0.143086295 5.2066602 
  94.05489   0.97275    0.66474    1.30872    0.1580357    0.166098203  0.138158732 6.3276842 
  74.91223   0.80853    0.66474    1.05618    0.1906406    0.175977745  0.144814791 5.2454724 
  68.08796   0.74428    0.66474    0.96435    0.1972934    0.185235539  0.152915062 5.0685933 
  87.03575   0.91547    0.66475    1.21688    0.1729295    0.171960173  0.142780152 5.7827034 
  80.07971   0.85531    0.66476    1.12505    0.1926248    0.173325835  0.142910713 5.1914395 
  90.53715   0.94451    0.66476    1.26280    0.18212      0.169198361  0.140513143 5.4908851 
  99.34675   1.01360    0.66477    1.37759    0.1693362    0.168855417  0.141458513 5.9054118 
  61.33931   0.67818    0.66477    0.87252    0.1859703    0.185785557  0.152208599 5.3772027 
  56.32815   0.62755    0.66478    0.80365    0.1978677    0.18989917   0.155496319 5.053882  
  97.57798   1.00023    0.66479    1.35463    0.1441362    0.167211481  0.139348423 6.9378824 
  78.35011   0.83988    0.66479    1.10210    0.170512     0.173914981  0.143015098 5.8646899 
  102.88234  1.03969    0.66479    1.42350    0.1833507    0.168988857  0.141896738 5.4540288 
  88.77999   0.93012    0.66481    1.23984    0.1388275    0.171220638  0.141835238 7.2031838 
  71.48473   0.77671    0.66483    1.01027    0.176544     0.181019256  0.148770366 5.6643103 
  92.28721   0.95880    0.66484    1.28576    0.1624382    0.168250627  0.13912723  6.1561874 
  76.62349   0.82432    0.66484    1.07914    0.1734483    0.175114125  0.143611393 5.7654068 
  95.80703   0.98667    0.66486    1.33167    0.1420542    0.166942279  0.138124761 7.0395666 
  57.98927   0.64455    0.66486    0.82661    0.184458     0.187193173  0.152714279 5.4212883 
  101.10447  1.02686    0.66489    1.40054    0.1700034    0.171489488  0.143045377 5.8822353 
  94.04154   0.97288    0.66490    1.30872    0.1999423    0.167607431  0.138153075 5.0014429 
  66.38424   0.72800    0.66490    0.94139    0.2258435    0.187468181  0.154051685 4.4278449 
  69.77581   0.76062    0.66491    0.98731    0.1441863    0.183989962  0.151018818 6.9354717 
  99.33380   1.01373    0.66492    1.37759    0.1317901    0.17043456   0.141438056 7.5878234 
  85.27749   0.90080    0.66492    1.19393    0.1759234    0.174052784  0.143234406 5.6842921 
  102.87002  1.03982    0.66493    1.42350    0.1640934    0.170584955  0.141886509 6.0940903 
  87.02156   0.91560    0.66493    1.21688    0.1762635    0.173445214  0.142778598 5.6733243 
  83.53567   0.88584    0.66493    1.17097    0.1599216    0.174408356  0.143269053 6.253064  
  97.56517   1.00036    0.66494    1.35463    0.1629677    0.168754819  0.139327302 6.1361853 
  90.52253   0.94465    0.66494    1.26280    0.1786826    0.170815469  0.140517362 5.5965158 
  81.79824   0.87071    0.66494    1.14801    0.2038354    0.174528209  0.143071856 4.9059192 
  64.69251   0.71154    0.66495    0.91844    0.1862941    0.188099873  0.1541757   5.3678565 
  73.18474   0.79278    0.66495    1.03323    0.189137     0.179318298  0.146595907 5.2871728 
  80.06497   0.85543    0.66496    1.12505    0.151764     0.174741173  0.142896534 6.5891779 
  74.89692   0.80865    0.66496    1.05618    0.1687712    0.177362215  0.144813198 5.9251815 
  63.00714   0.69496    0.66497    0.89548    0.1873122    0.187637785  0.153370856 5.3386806 
  59.65242   0.66148    0.66498    0.84956    0.2135711    0.186381052  0.15160908  4.6822815 
  88.76558   0.93025    0.66499    1.23984    0.1611846    0.172821684  0.141837931 6.2040666 
  68.07199   0.74441    0.66499    0.96435    0.2017037    0.186587401  0.15291467  4.9577673 
  78.33492   0.84001    0.66500    1.10210    0.1863016    0.175374506  0.143003184 5.3676404 
  92.27321   0.95894    0.66501    1.28576    0.1659874    0.169898654  0.139128515 6.0245537 
  95.79351   0.98681    0.66502    1.33167    0.1330224    0.168603571  0.13810974  7.5175309 
  101.09226  1.02699    0.66503    1.40054    0.1977748    0.173115539  0.143035393 5.0562559 
  61.32309   0.67831    0.66505    0.87252    0.1848955    0.187066912  0.152175742 5.4084605 
  76.60788   0.82445    0.66506    1.07914    0.1571229    0.176630878  0.143604028 6.3644446 
  99.32084   1.01386    0.66507    1.37759    0.1988078    0.172137103  0.141417586 5.0299837 
  102.85769  1.03995    0.66507    1.42350    0.1597789    0.17229112   0.14187592  6.2586487 
  94.02736   0.97302    0.66507    1.30872    0.1709608    0.169357522  0.138147127 5.8492941 
  71.46871   0.77684    0.66507    1.01027    0.1608079    0.182499247  0.148776704 6.2186    
  56.31213   0.62767    0.66508    0.80365    0.1996889    0.191110876  0.155462099 5.0077896 
  97.55149   1.00049    0.66510    1.35463    0.1836233    0.170528672  0.139304842 5.445932  
  90.50873   0.94477    0.66511    1.26280    0.1663886    0.172482351  0.14052134  6.0100271 
  85.26275   0.90093    0.66511    1.19393    0.1778196    0.175699441  0.143227413 5.623677  
  87.00658   0.91573    0.66512    1.21688    0.2010602    0.175168744  0.142776926 4.9736348 
  83.52117   0.88597    0.66512    1.17097    0.2002289    0.175995057  0.143257654 4.994284  
  81.78324   0.87084    0.66514    1.14801    0.1961679    0.176142003  0.143057423 5.097674  
  69.76014   0.76075    0.66515    0.98731    0.1839662    0.185461449  0.151023923 5.4357811 
  66.36802   0.72812    0.66516    0.94139    0.1976756    0.188918992  0.154041635 5.0587933 
  57.97279   0.64468    0.66516    0.82661    0.2229428    0.188517063  0.152690385 4.4854555 
  80.04949   0.85557    0.66517    1.12505    0.1762055    0.176387202  0.142881675 5.6751918 
  88.75118   0.93039    0.66517    1.23984    0.1989272    0.174558719  0.141840596 5.0269646 
  92.25921   0.95907    0.66518    1.28576    0.1460734    0.171670198  0.139129826 6.8458734 
  73.16907   0.79291    0.66518    1.03323    0.1683846    0.180869944  0.146599418 5.9387854 
  101.07917  1.02712    0.66518    1.40054    0.1721871    0.174954625  0.143024519 5.807636  
  95.78000   0.98694    0.66518    1.33167    0.1896249    0.170376789  0.1380948   5.273569  
  74.88092   0.80879    0.66519    1.05618    0.1536271    0.178980636  0.144811591 6.5092682 
  78.31973   0.84014    0.66521    1.10210    0.1955989    0.176984639  0.142991309 5.1125032 
  64.67607   0.71167    0.66522    0.91844    0.224527     0.18956829   0.154154213 4.4538073 
  102.84448  1.04009    0.66522    1.42350    0.1576106    0.174207622  0.141864163 6.3447509 
  94.01401   0.97315    0.66523    1.30872    0.232918     0.171107569  0.138141586 4.2933565 
  99.30702   1.01400    0.66523    1.37759    0.1826642    0.174052335  0.141395739 5.4745265 
  68.05604   0.74453    0.66524    0.96435    0.2116649    0.188104544  0.152914212 4.7244489 
  62.99051   0.69509    0.66525    0.89548    0.1898047    0.189095132  0.153340032 5.2685734 
  97.53782   1.00063    0.66526    1.35463    0.1202264    0.17239731   0.139282451 8.3176407 
  59.63606   0.66161    0.66527    0.84956    0.164153     0.187775344  0.151580264 6.0918777 
  76.59227   0.82458    0.66528    1.07914    0.1821924    0.178295295  0.143596719 5.4887032 
  90.49411   0.94491    0.66529    1.26280    0.1647079    0.174354759  0.140525546 6.0713542 
  86.99239   0.91586    0.66530    1.21688    0.1813864    0.176910642  0.14277531  5.5130925 
  85.24800   0.90106    0.66530    1.19393    0.1797697    0.177463528  0.143220392 5.5626727 
  71.45270   0.77697    0.66531    1.01027    0.2176989    0.184129584  0.148783051 4.5935005 
  83.50591   0.88610    0.66532    1.17097    0.1662193    0.177786401  0.143245643 6.0161485 
  61.30688   0.67843    0.66533    0.87252    0.1794678    0.188501046  0.152142943 5.5720302 
  101.06608  1.02726    0.66533    1.40054    0.1664007    0.176859417  0.143013462 6.0095901 
  95.76649   0.98707    0.66534    1.33167    0.1391795    0.172225545  0.138079939 7.1849662 
  88.73677   0.93052    0.66535    1.23984    0.1988711    0.176391668  0.141843235 5.0283827 
  81.76748   0.87098    0.66535    1.14801    0.1900371    0.177962591  0.143042271 5.2621304 
  92.24521   0.95920    0.66535    1.28576    0.2198847    0.173526493  0.139131162 4.547838  
  102.83216  1.04022    0.66536    1.42350    0.1873959    0.176046891  0.14185278  5.336296  
  80.03402   0.85570    0.66538    1.12505    0.1778222    0.178158577  0.142866845 5.6235948 
  99.29406   1.01413    0.66538    1.37759    0.1475329    0.175909246  0.141375242 6.7781491 
  56.29558   0.62779    0.66539    0.80365    0.1949018    0.192514378  0.155426611 5.1307889 
  69.74383   0.76088    0.66540    0.98731    0.1851719    0.187142511  0.151029207 5.4003874 
  93.99983   0.97328    0.66540    1.30872    0.1674777    0.173041103  0.138135757 5.9709442 
  74.86562   0.80891    0.66541    1.05618    0.1699158    0.180655151  0.144810103 5.8852679 
  97.52501   1.00075    0.66541    1.35463    0.190414     0.174204935  0.139261526 5.2517147 
  73.15339   0.79303    0.66541    1.03323    0.1698118    0.182554818  0.146602965 5.8888723 
  66.35181   0.72825    0.66542    0.94139    0.2098633    0.190517844  0.154031487 4.7650066 
  78.30381   0.84028    0.66543    1.10210    0.1792363    0.178793016  0.142978922 5.579227  
  57.95688   0.64480    0.66545    0.82661    0.1866723    0.189935779  0.152667449 5.3569812 
  90.47949   0.94505    0.66547    1.26280    0.1594769    0.176300323  0.140529746 6.2705006 
  101.05300  1.02739    0.66548    1.40054    0.1705396    0.178799791  0.143002218 5.8637407 
  86.97741   0.91600    0.66549    1.21688    0.1666515    0.178826915  0.142773569 6.000546  
  85.23327   0.90119    0.66549    1.19393    0.1801611    0.179308573  0.143213345 5.5505878 
  64.65964   0.71180    0.66549    0.91844    0.1566393    0.191171179  0.154132645 6.3840939 
  102.81983  1.04035    0.66550    1.42350    0.2065327    0.177909433  0.141841037 4.8418483 
  76.57666   0.82471    0.66550    1.07914    0.1824704    0.180068638  0.143589466 5.4803409 
  68.03945   0.74467    0.66550    0.96435    0.2024124    0.189817924  0.152913662 4.9404088 
  95.75297   0.98720    0.66550    1.33167    0.1826967    0.17411872   0.138065159 5.4735526 
  83.49065   0.88623    0.66552    1.17097    0.1806045    0.179662567  0.143233618 5.5369606 
  92.23122   0.95933    0.66552    1.28576    0.207121     0.175434036  0.13913252  4.8280957 
  62.97447   0.69521    0.66552    0.89548    0.1758139    0.190635554  0.15331028  5.6878324 
  99.28111   1.01426    0.66553    1.37759    0.1718951    0.177785813  0.141354737 5.8175015 
  88.72237   0.93065    0.66553    1.23984    0.1696152    0.178285151  0.141845849 5.895698  
  81.75248   0.87111    0.66555    1.14801    0.1984587    0.179777775  0.143027853 5.0388318 
  71.43669   0.77710    0.66555    1.01027    0.175046     0.185874823  0.148789406 5.7127841 
  59.61971   0.66173    0.66556    0.84956    0.1818808    0.189296375  0.151551605 5.4981065 
  93.98648   0.97341    0.66556    1.30872    0.1675235    0.174888366  0.138130329 5.9693118 
  97.51134   1.00089    0.66557    1.35463    0.1691106    0.176149901  0.139239273 5.9132899 
  80.01855   0.85583    0.66559    1.12505    0.2398256    0.179999892  0.142852043 4.1696966 
  61.29067   0.67855    0.66561    0.87252    0.2003537    0.190051487  0.152110204 4.9911731 
  101.04079  1.02752    0.66562    1.40054    0.1647743    0.180605696  0.142991559 6.0689076 
  74.84962   0.80905    0.66564    1.05618    0.1746844    0.182481195  0.144808604 5.7246096 
  78.28863   0.84040    0.66564    1.10210    0.1549333    0.180581947  0.142967137 6.4543904 
  73.13773   0.79316    0.66564    1.03323    0.1806707    0.184316881  0.14660655  5.5349318 
  69.72816   0.76100    0.66564    0.98731    0.1963086    0.188837685  0.151034254 5.0940203 
  90.46569   0.94517    0.66564    1.26280    0.1382776    0.178156985  0.140533705 7.2318293 
  102.80663  1.04049    0.66565    1.42350    0.1852109    0.179890343  0.141828007 5.3992503 
  95.73946   0.98734    0.66566    1.33167    0.2017421    0.176012262  0.138050463 4.9568236 
  66.33560   0.72838    0.66568    0.94139    0.2053352    0.192202739  0.154021254 4.8700856 
  99.26815   1.01439    0.66568    1.37759    0.17142      0.179653598  0.141334218 5.833625  
  86.96244   0.91613    0.66568    1.21688    0.1733593    0.180768092  0.142771794 5.7683666 
  85.21853   0.90132    0.66568    1.19393    0.164464     0.181181501  0.143206268 6.080358  
  92.21722   0.95947    0.66569    1.28576    0.1565577    0.17734544   0.139133899 6.3874214 
  56.27903   0.62792    0.66570    0.80365    0.1998863    0.194012907  0.155390972 5.0028441 
  83.47615   0.88636    0.66571    1.17097    0.1514407    0.18147107   0.143222179 6.6032447 
  88.70796   0.93078    0.66571    1.23984    0.2019669    0.180188881  0.141848438 4.9513064 
  76.56106   0.82484    0.66572    1.07914    0.1910497    0.181891769  0.143582268 5.2342401 
  97.49767   1.00103    0.66573    1.35463    0.1763578    0.178080641  0.139217093 5.6702907 
  93.97231   0.97355    0.66573    1.30872    0.1584458    0.176845898  0.138124623 6.3113065 
  68.02350   0.74479    0.66575    0.96435    0.2207293    0.191530503  0.152913068 4.5304361 
  64.64382   0.71192    0.66575    0.91844    0.2004626    0.19279108   0.154111795 4.9884617 
  81.73749   0.87124    0.66575    1.14801    0.1742556    0.181617203  0.143013437 5.7386965 
  57.94041   0.64492    0.66575    0.82661    0.1824979    0.191478465  0.152643863 5.4795151 
  101.02770  1.02765    0.66577    1.40054    0.1987568    0.182511319  0.142979955 5.0312744 
  71.42069   0.77723    0.66579    1.01027    0.2078846    0.187673679  0.14879577  4.8103611 
  102.79430  1.04062    0.66579    1.42350    0.1681383    0.181702964  0.141815435 5.9474849 
  80.00309   0.85596    0.66580    1.12505    0.1909133    0.181868035  0.142837271 5.2379798 
  62.95785   0.69534    0.66580    0.89548    0.181085     0.192299863  0.153279398 5.5222685 
  90.45108   0.94531    0.66582    1.26280    0.1773544    0.180109597  0.14053789  5.6384279 
  95.72511   0.98748    0.66583    1.33167    0.1339564    0.177993604  0.138034931 7.4651155 
  99.25434   1.01453    0.66584    1.37759    0.1729166    0.181605058  0.141312321 5.7831348 
  59.60336   0.66185    0.66585    0.84956    0.2159349    0.190879509  0.151523101 4.6310254 
  78.27345   0.84053    0.66585    1.10210    0.1912893    0.182390257  0.142955398 5.2276839 
  92.20323   0.95960    0.66586    1.28576    0.1510102    0.179230691  0.139135306 6.6220692 
  86.94826   0.91626    0.66586    1.21688    0.2147476    0.182596615  0.14277008  4.6566295 
  74.83363   0.80918    0.66587    1.05618    0.2009208    0.184337929  0.144807155 4.9770855 
  73.12138   0.79329    0.66588    1.03323    0.1977447    0.186190442  0.146610328 5.0570255 
  85.20302   0.90146    0.66588    1.19393    0.1842748    0.183145027  0.143198789 5.426678  
  97.48485   1.00115    0.66588    1.35463    0.1438554    0.179849678  0.139196367 6.9514248 
  88.69356   0.93091    0.66589    1.23984    0.176068     0.18207069   0.141850998 5.6796238 
  69.71185   0.76113    0.66589    0.98731    0.1804035    0.190647179  0.151039476 5.5431297 
  61.27389   0.67868    0.66590    0.87252    0.1964163    0.191711018  0.152076351 5.0912272 
  93.95813   0.97368    0.66590    1.30872    0.183957     0.178763843  0.138118975 5.436053  
  83.46090   0.88650    0.66591    1.17097    0.1689926    0.183366146  0.143210129 5.9174189 
  101.01462  1.02779    0.66592    1.40054    0.1890544    0.184359445  0.142968166 5.2894828 
  102.78198  1.04075    0.66593    1.42350    0.1957313    0.183457691  0.141802454 5.1090449 
  76.54546   0.82497    0.66594    1.07914    0.1597011    0.183724875  0.143575126 6.2616976 
  66.31940   0.72850    0.66594    0.94139    0.1717231    0.193930974  0.154010923 5.8233284 
  81.72249   0.87137    0.66595    1.14801    0.2151314    0.183445787  0.142999024 4.6483219 
  95.71160   0.98761    0.66599    1.33167    0.2019417    0.179799406  0.1380204   4.9519242 
  90.43728   0.94544    0.66599    1.26280    0.1862919    0.181908983  0.140541834 5.3679199 
  99.24138   1.01467    0.66599    1.37759    0.163098     0.183369699  0.141291783 6.131283  
  79.98836   0.85609    0.66600    1.12505    0.1713816    0.183632689  0.142823224 5.8349321 
  68.00755   0.74492    0.66600    0.96435    0.1879686    0.193268751  0.152912408 5.3200375 
  56.26250   0.62804    0.66601    0.80365    0.198265     0.195555618  0.155355176 5.0437546 
  64.62739   0.71205    0.66602    0.91844    0.1706955    0.194501432  0.154090055 5.8583853 
  71.40469   0.77736    0.66603    1.01027    0.1838264    0.189482436  0.148802141 5.4399151 
  92.18924   0.95973    0.66603    1.28576    0.1652126    0.181058606  0.139136735 6.0528071 
  97.47119   1.00129    0.66604    1.35463    0.1795299    0.181665802  0.139174328 5.5701028 
  86.93329   0.91639    0.66605    1.21688    0.1669089    0.184479261  0.142768238 5.9912923 
  57.92396   0.64504    0.66605    0.82661    0.1721819    0.193062228  0.152620447 5.8078114 
  93.94478   0.97381    0.66606    1.30872    0.2112759    0.180504476  0.138113717 4.7331475 
  101.00153  1.02792    0.66607    1.40054    0.1853104    0.186125798  0.142956185 5.3963512 
  88.67916   0.93105    0.66607    1.23984    0.1996984    0.183897235  0.141853531 5.0075514 
  78.25755   0.84067    0.66607    1.10210    0.1781782    0.184263205  0.142943147 5.6123589 
  62.94183   0.69546    0.66607    0.89548    0.2096793    0.193930739  0.153249585 4.769188  
  85.18828   0.90159    0.66607    1.19393    0.1944783    0.184965237  0.143191653 5.1419619 
  102.76877  1.04088    0.66608    1.42350    0.1658558    0.185250629  0.141788111 6.0293339 
  74.81834   0.80930    0.66609    1.05618    0.2124033    0.186101086  0.144805825 4.7080248 
  73.10572   0.79342    0.66611    1.03323    0.2083566    0.18797543   0.146613988 4.799464  
  83.44565   0.88663    0.66611    1.17097    0.1704282    0.185213539  0.143198063 5.8675736 
  69.69620   0.76126    0.66613    0.98731    0.188639     0.192381869  0.151044459 5.3011307 
  59.58702   0.66198    0.66614    0.84956    0.1933787    0.192476999  0.151494763 5.1712003 
  99.22843   1.01480    0.66614    1.37759    0.1931491    0.185048608  0.141271233 5.1773474 
  95.69809   0.98774    0.66615    1.33167    0.201938     0.181521835  0.138005948 4.952015  
  81.70675   0.87150    0.66616    1.14801    0.1891275    0.185314245  0.142983903 5.2874384 
  76.52986   0.82510    0.66616    1.07914    0.1598828    0.185525981  0.143568035 6.2545815 
  90.42267   0.94558    0.66617    1.26280    0.1810251    0.183735803  0.140546002 5.5240958 
  61.25769   0.67880    0.66618    0.87252    0.1439636    0.193321042  0.152043735 6.9462003 
  66.30320   0.72863    0.66620    0.94139    0.2156307    0.195646094  0.154000506 4.6375586 
  97.45752   1.00143    0.66620    1.35463    0.1604189    0.183384079  0.139152365 6.2336794 
  92.17525   0.95986    0.66620    1.28576    0.1542625    0.182801615  0.139138184 6.4824569 
  79.97290   0.85622    0.66621    1.12505    0.1943125    0.185433171  0.142808503 5.1463493 
  102.75645  1.04101    0.66622    1.42350    0.1678601    0.186823887  0.141774299 5.9573419 
  100.98845  1.02806    0.66622    1.40054    0.1715703    0.187788958  0.142944017 5.8285146 
  93.93061   0.97395    0.66623    1.30872    0.2057962    0.182258987  0.138108187 4.8591762 
  86.91832   0.91653    0.66624    1.21688    0.1686101    0.186280018  0.14276636  5.9308428 
  67.99161   0.74504    0.66625    0.96435    0.1827568    0.194988651  0.152911675 5.4717526 
  85.17355   0.90172    0.66626    1.19393    0.2096188    0.186708941  0.143184495 4.7705645 
  88.66396   0.93118    0.66626    1.23984    0.2044715    0.185733013  0.141856175 4.8906571 
  71.38869   0.77749    0.66627    1.01027    0.184018     0.19125583   0.148808515 5.434251  
  78.24237   0.84080    0.66628    1.10210    0.1794138    0.185992548  0.142931493 5.5737073 
  99.21548   1.01493    0.66629    1.37759    0.1834862    0.186622512  0.141250676 5.4500011 
  64.61097   0.71218    0.66629    0.91844    0.1791587    0.196196151  0.154068229 5.5816435 
  83.43116   0.88676    0.66630    1.17097    0.1863297    0.18689303   0.143186584 5.3668309 
  95.68458   0.98787    0.66631    1.33167    0.1905499    0.183139147  0.137991579 5.2479692 
  56.24597   0.62816    0.66632    0.80365    0.1720216    0.197086378  0.155319219 5.8132235 
  74.80236   0.80944    0.66632    1.05618    0.1861059    0.1878887    0.144804484 5.3732848 
  73.09006   0.79355    0.66634    1.03323    0.2172732    0.18970835   0.146617678 4.6025004 
  62.92522   0.69559    0.66635    0.89548    0.1752869    0.195596937  0.153218633 5.7049329 
  90.40806   0.94571    0.66635    1.26280    0.184615     0.185455041  0.140550162 5.416678  
  57.90751   0.64516    0.66635    0.82661    0.1756939    0.194630155  0.152597167 5.6917172 
  81.69176   0.87163    0.66636    1.14801    0.2217372    0.187011436  0.142969506 4.5098432 
  97.44385   1.00156    0.66636    1.35463    0.1923043    0.184983391  0.139130473 5.2000917 
  100.97624  1.02818    0.66636    1.40054    0.1597761    0.189232295  0.142932486 6.2587583 
  92.16126   0.95999    0.66637    1.28576    0.1684194    0.184437031  0.139139657 5.9375583 
  102.74324  1.04115    0.66637    1.42350    0.1634545    0.188385271  0.141759035 6.1179105 
  76.51426   0.82523    0.66638    1.07914    0.1716893    0.187257273  0.143561005 5.8244748 
  69.67990   0.76139    0.66638    0.98731    0.2223249    0.194139555  0.151049618 4.4979217 
  93.91643   0.97409    0.66640    1.30872    0.1802766    0.183893675  0.138102719 5.5470316 
  86.90414   0.91666    0.66642    1.21688    0.2033686    0.187885475  0.142764548 4.9171799 
  79.95744   0.85635    0.66642    1.12505    0.1780808    0.187146255  0.142793812 5.6154285 
  59.57069   0.66210    0.66643    0.84956    0.2065341    0.194047365  0.151466571 4.8418155 
  88.64957   0.93132    0.66644    1.23984    0.2159919    0.187360086  0.141858652 4.6298032 
  85.15882   0.90186    0.66645    1.19393    0.2069233    0.188350072  0.143177306 4.8327085 
  99.20166   1.01507    0.66645    1.37759    0.1663596    0.188168533  0.141228737 6.0110748 
  61.24150   0.67893    0.66646    0.87252    0.2016623    0.1948938    0.152011181 4.9587851 
  66.28701   0.72876    0.66646    0.94139    0.212459     0.197309693  0.153989992 4.7067905 
  95.67108   0.98800    0.66647    1.33167    0.224363     0.184634392  0.137977293 4.4570629 
  71.37336   0.77761    0.66650    1.01027    0.2085201    0.192885609  0.148814637 4.7957008 
  78.22647   0.84093    0.66650    1.10210    0.2012605    0.187709114  0.142919338 4.9686849 
  83.41591   0.88689    0.66650    1.17097    0.1797635    0.188554293  0.143174493 5.5628645 
  67.97504   0.74517    0.66651    0.96435    0.1885874    0.196709559  0.152910843 5.3025812 
  102.73092  1.04128    0.66651    1.42350    0.188698     0.189714044  0.141744335 5.2994732 
  97.43104   1.00169    0.66651    1.35463    0.1921576    0.186360597  0.139110019 5.2040617 
  100.96316  1.02832    0.66651    1.40054    0.1919214    0.190649359  0.142919947 5.2104664 
  90.39426   0.94584    0.66652    1.26280    0.2183681    0.186960965  0.140554086 4.5794235 
  92.14644   0.96013    0.66655    1.28576    0.2254981    0.186030998  0.13914124  4.4346272 
  74.78638   0.80957    0.66655    1.05618    0.1747064    0.189583332  0.144803198 5.7238888 
  81.67677   0.87176    0.66656    1.14801    0.1988385    0.188601993  0.142955117 5.0292071 
  93.90309   0.97421    0.66656    1.30872    0.2184853    0.185306701  0.138097631 4.576967  
  64.59455   0.71230    0.66656    0.91844    0.2013566    0.197816528  0.154046326 4.9663135 
  73.07372   0.79368    0.66658    1.03323    0.1805515    0.191422856  0.146621571 5.5385859 
  99.18871   1.01520    0.66660    1.37759    0.185225     0.189481266  0.141208161 5.3988392 
  76.49867   0.82536    0.66660    1.07914    0.1884602    0.188886233  0.143554025 5.3061601 
  86.88917   0.91679    0.66661    1.21688    0.1901784    0.189452607  0.142762602 5.2582207 
  88.63517   0.93145    0.66662    1.23984    0.1849958    0.188859112  0.141861102 5.4055281 
  62.90920   0.69571    0.66662    0.89548    0.2066934    0.197133922  0.153188761 4.8380838 
  79.94198   0.85649    0.66663    1.12505    0.2027234    0.188743851  0.142779146 4.9328297 
  95.65757   0.98813    0.66663    1.33167    0.2053183    0.185994788  0.137963086 4.8704865 
  56.22944   0.62828    0.66663    0.80365    0.1686882    0.198561116  0.155283118 5.9280969 
  69.66360   0.76152    0.66663    0.98731    0.1852102    0.195805156  0.151054745 5.3992707 
  85.14409   0.90199    0.66664    1.19393    0.1895076    0.189867566  0.143170087 5.2768332 
  102.71860  1.04141    0.66665    1.42350    0.2159398    0.190911628  0.141729215 4.6309203 
  57.89106   0.64529    0.66665    0.82661    0.2162923    0.196128615  0.152574053 4.6233731 
  100.95008  1.02845    0.66666    1.40054    0.2040944    0.191923307  0.142907213 4.8996935 
  97.41738   1.00182    0.66667    1.35463    0.2014705    0.187688523  0.139088272 4.9635058 
  90.37966   0.94597    0.66670    1.26280    0.1881886    0.188415787  0.140558228 5.3138182 
  83.40066   0.88702    0.66670    1.17097    0.2261896    0.190084097  0.143162386 4.4210698 
  78.21130   0.84106    0.66671    1.10210    0.2135604    0.18923136   0.142907777 4.682516  
  66.27082   0.72888    0.66672    0.94139    0.2037951    0.198881948  0.153979392 4.9068893 
  92.13246   0.96027    0.66672    1.28576    0.1912786    0.187395293  0.139142761 5.2279764 
  93.88892   0.97435    0.66673    1.30872    0.1911534    0.18666545   0.13809228  5.2314005 
  59.55379   0.66223    0.66673    0.84956    0.172174     0.195581673  0.151437576 5.8080779 
  71.35737   0.77774    0.66674    1.01027    0.1987791    0.194478154  0.148821025 5.03071   
  61.22531   0.67905    0.66674    0.87252    0.2064439    0.196379901  0.151978689 4.843931  
  99.17576   1.01533    0.66675    1.37759    0.1984857    0.190656623  0.141187578 5.0381463 
  67.95911   0.74530    0.66676    0.96435    0.1971686    0.198260121  0.152909977 5.0718015 
  74.77109   0.80969    0.66677    1.05618    0.1782134    0.191090184  0.144802019 5.6112503 
  81.66104   0.87190    0.66677    1.14801    0.2100968    0.190135834  0.142940016 4.7597108 
  102.70539  1.04155    0.66680    1.42350    0.2113384    0.192046606  0.141712546 4.7317478 
  95.64322   0.98827    0.66680    1.33167    0.2088432    0.187286398  0.137948079 4.7882814 
  88.62078   0.93158    0.66680    1.23984    0.1795012    0.190219826  0.141863523 5.5709934 
  86.87421   0.91693    0.66680    1.21688    0.1918685    0.190876021  0.142760619 5.2119029 
  73.05807   0.79381    0.66681    1.03323    0.200347     0.192945727  0.146625335 4.99134   
  100.93699  1.02859    0.66681    1.40054    0.1762124    0.193051513  0.142894287 5.6749695 
  64.57875   0.71242    0.66682    0.91844    0.1632581    0.199277462  0.154025148 6.1252704 
  97.40372   1.00196    0.66683    1.35463    0.1637595    0.188867328  0.139066601 6.106516  
  85.12937   0.90212    0.66683    1.19393    0.2194895    0.191249057  0.143162845 4.5560266 
  76.48237   0.82550    0.66683    1.07914    0.1751468    0.190454426  0.143546788 5.7094963 
  79.92653   0.85662    0.66684    1.12505    0.1783365    0.190206286  0.142764515 5.6073771 
  69.64796   0.76164    0.66687    0.98731    0.2117454    0.197285564  0.151059635 4.7226528 
  90.36505   0.94611    0.66688    1.26280    0.1846124    0.189720434  0.140562362 5.4167542 
  92.11847   0.96040    0.66689    1.28576    0.1910635    0.188615694  0.139144302 5.233862  
  93.87475   0.97448    0.66690    1.30872    0.1765867    0.187871823  0.13808699  5.6629406 
  62.89260   0.69584    0.66690    0.89548    0.1875083    0.19860552   0.15315775  5.3330973 
  83.38542   0.88716    0.66690    1.17097    0.1956645    0.191469374  0.143150266 5.1107891 
  99.16281   1.01546    0.66690    1.37759    0.1853472    0.191692555  0.141166985 5.3952798 
  78.19541   0.84119    0.66693    1.10210    0.1800549    0.190684065  0.142895713 5.5538616 
  56.21292   0.62841    0.66694    0.80365    0.1866163    0.199930453  0.155246824 5.3585887 
  102.69307  1.04168    0.66694    1.42350    0.196158     0.192969535  0.141696521 5.0979313 
  57.87462   0.64541    0.66695    0.82661    0.2043987    0.197523083  0.152551088 4.892399  
  95.62972   0.98841    0.66696    1.33167    0.1897719    0.188356933  0.137934039 5.269484  
  100.92391  1.02872    0.66696    1.40054    0.1803298    0.194035904  0.142881163 5.5453952 
  81.64606   0.87203    0.66697    1.14801    0.213136     0.191455353  0.14292564  4.69184   
  97.39091   1.00209    0.66698    1.35463    0.1938451    0.189839188  0.139046357 5.1587582 
  86.86004   0.91705    0.66698    1.21688    0.1885963    0.192086657  0.142758709 5.302331  
  66.25463   0.72901    0.66698    0.94139    0.2267865    0.200326726  0.153968695 4.4094335 
  88.60639   0.93171    0.66698    1.23984    0.1942772    0.191438394  0.14186592  5.1472844 
  71.34138   0.77787    0.66698    1.01027    0.1789855    0.195934716  0.148827419 5.5870448 
  74.75512   0.80982    0.66700    1.05618    0.1983256    0.192523587  0.144800841 5.0422134 
  67.94318   0.74543    0.66701    0.96435    0.1959888    0.199680559  0.152909038 5.1023324 
  59.53746   0.66235    0.66702    0.84956    0.2105561    0.196949054  0.151409702 4.7493281 
  61.20855   0.67918    0.66703    0.87252    0.194939     0.197791125  0.151945094 5.1298098 
  85.11387   0.90225    0.66703    1.19393    0.1592862    0.192549555  0.14315519  6.2780078 
  73.04242   0.79394    0.66704    1.03323    0.1606881    0.194329694  0.146629135 6.2232362 
  76.46679   0.82563    0.66705    1.07914    0.1750997    0.191807278  0.143539916 5.7110321 
  79.91107   0.85675    0.66705    1.12505    0.1784855    0.19152133   0.142749909 5.602696  
  90.35126   0.94624    0.66705    1.26280    0.1916531    0.190814862  0.140566257 5.2177606 
  92.10449   0.96053    0.66706    1.28576    0.1837161    0.189696027  0.139145861 5.4431811 
  93.86141   0.97461    0.66706    1.30872    0.1875328    0.188872858  0.138082065 5.3324005 
  99.14900   1.01560    0.66706    1.37759    0.2044329    0.192651354  0.141145011 4.8915806 
  64.56234   0.71255    0.66709    0.91844    0.2033491    0.200658906  0.154003074 4.9176515 
  83.37094   0.88728    0.66709    1.17097    0.1876623    0.192645928  0.143138743 5.3287208 
  102.67987  1.04182    0.66709    1.42350    0.2104611    0.193816819  0.141678849 4.7514719 
  100.91083  1.02886    0.66711    1.40054    0.1703979    0.194881286  0.142867844 5.8686169 
  69.63167   0.76177    0.66712    0.98731    0.1987539    0.198678664  0.151064697 5.0313478 
  95.61621   0.98854    0.66712    1.33167    0.1613446    0.189289586  0.137920083 6.1979143 
  97.37724   1.00222    0.66714    1.35463    0.1656093    0.190735484  0.139024834 6.0383082 
  78.18025   0.84132    0.66714    1.10210    0.1782369    0.191920314  0.142884244 5.6105105 
  88.59199   0.93184    0.66716    1.23984    0.2039068    0.192510917  0.141868284 4.9042013 
  62.87659   0.69597    0.66717    0.89548    0.2299875    0.199883021  0.153127822 4.3480624 
  86.84508   0.91719    0.66717    1.21688    0.2084863    0.193213119  0.142756656 4.7964782 
  81.63108   0.87216    0.66717    1.14801    0.1787395    0.192624779  0.142911276 5.5947342 
  99.13605   1.01573    0.66721    1.37759    0.1857157    0.193417465  0.141124404 5.3845744 
  85.09915   0.90239    0.66722    1.19393    0.1843515    0.193632919  0.14314789  5.4244202 
  71.32540   0.77800    0.66722    1.01027    0.2193325    0.197230018  0.14883382  4.5592878 
  92.09050   0.96066    0.66723    1.28576    0.1977678    0.190636747  0.139147446 5.0564349 
  102.66755  1.04194    0.66723    1.42350    0.1553647    0.194485118  0.141661894 6.4364685 
  74.73915   0.80996    0.66723    1.05618    0.2102949    0.193791536  0.144799712 4.7552271 
  90.33666   0.94637    0.66723    1.26280    0.2146188    0.191827287  0.140570371 4.6594241 
  93.84725   0.97475    0.66723    1.30872    0.1420521    0.189795348  0.138076892 7.0396707 
  66.23845   0.72914    0.66724    0.94139    0.1646461    0.201607418  0.153957911 6.0736331 
  57.85819   0.64553    0.66725    0.82661    0.1923968    0.198757253  0.152528269 5.1975916 
  100.89863  1.02898    0.66725    1.40054    0.1865106    0.195554126  0.142855234 5.3616256 
  56.19641   0.62853    0.66725    0.80365    0.2126927    0.201143387  0.155210376 4.7016188 
  79.89563   0.85688    0.66726    1.12505    0.1802815    0.192676542  0.142735333 5.5468809 
  73.02677   0.79407    0.66727    1.03323    0.1850038    0.195553494  0.146632971 5.4052944 
  76.45121   0.82576    0.66727    1.07914    0.1999681    0.192998501  0.143533107 5.0007976 
  67.92662   0.74556    0.66727    0.96435    0.1850123    0.200984804  0.15290799  5.405046  
  95.60271   0.98867    0.66728    1.33167    0.1910521    0.190093171  0.137906207 5.2341743 
  83.35569   0.88742    0.66729    1.17097    0.1957707    0.193730463  0.143126596 5.1080167 
  97.36358   1.00236    0.66730    1.35463    0.1900833    0.191500675  0.139003389 5.2608514 
  61.19237   0.67930    0.66731    0.87252    0.1818711    0.198981624  0.151912731 5.4983997 
  59.52114   0.66247    0.66731    0.84956    0.2029677    0.198150597  0.151381984 4.9268923 
  88.57761   0.93197    0.66734    1.23984    0.238701     0.193445953  0.141870623 4.1893415 
  69.61603   0.76190    0.66736    0.98731    0.2097544    0.199847667  0.151069524 4.7674804 
  86.83012   0.91732    0.66736    1.21688    0.19528      0.194191706  0.142754571 5.1208521 
  64.54594   0.71268    0.66736    0.91844    0.1651072    0.201864269  0.153980923 6.0566711 
  99.12311   1.01586    0.66736    1.37759    0.2106396    0.194069465  0.14110379  4.7474454 
  78.16436   0.84145    0.66736    1.10210    0.1969532    0.193051377  0.142872277 5.0773483 
  81.61610   0.87229    0.66737    1.14801    0.2206579    0.193645784  0.142896913 4.5319021 
  102.65522  1.04207    0.66737    1.42350    0.2303407    0.195048119  0.141644491 4.3413952 
  100.88555  1.02912    0.66740    1.40054    0.1805507    0.196164481  0.142841531 5.5386105 
  92.07652   0.96079    0.66740    1.28576    0.204675     0.191450106  0.139149051 4.8857946 
  93.83308   0.97488    0.66740    1.30872    0.1949425    0.190586574  0.138071779 5.1297177 
  90.32206   0.94651    0.66741    1.26280    0.1683942    0.192700977  0.140574475 5.9384468 
  85.08443   0.90252    0.66741    1.19393    0.227618     0.194574091  0.143140565 4.3933257 
  95.58837   0.98881    0.66745    1.33167    0.1907292    0.190820551  0.137891556 5.2430357 
  62.86000   0.69609    0.66745    0.89548    0.171218     0.201030648  0.15309676  5.8405074 
  74.72387   0.81008    0.66745    1.05618    0.179225     0.194843201  0.144798688 5.5795787 
  71.30942   0.77812    0.66746    1.01027    0.1994589    0.19834975   0.148840231 5.0135642 
  97.34992   1.00249    0.66746    1.35463    0.1599879    0.192147225  0.138982019 6.2504727 
  79.88018   0.85701    0.66747    1.12505    0.1738743    0.193673209  0.142720788 5.7512812 
  76.43563   0.82589    0.66749    1.07914    0.1764297    0.194026006  0.143526348 5.6679799 
  83.34046   0.88755    0.66749    1.17097    0.1750568    0.194663555  0.143114438 5.7124316 
  66.22228   0.72926    0.66750    0.94139    0.2123191    0.202708257  0.15394703  4.7098919 
  99.11016   1.01599    0.66751    1.37759    0.2014581    0.194619496  0.141083169 4.9638113 
  73.01045   0.79420    0.66751    1.03323    0.1657417    0.196650947  0.146637007 6.0334846 
  102.64202  1.04221    0.66752    1.42350    0.179587     0.195548375  0.141625323 5.5683318 
  67.91070   0.74568    0.66752    0.96435    0.2059705    0.202055982  0.152906911 4.8550642 
  88.56242   0.93211    0.66753    1.23984    0.2180104    0.19429096   0.14187306  4.5869371 
  86.81595   0.91745    0.66754    1.21688    0.1870301    0.19498734   0.142752562 5.346733  
  100.87247  1.02925    0.66755    1.40054    0.2227281    0.196674165  0.14282763  4.4897792 
  56.17990   0.62865    0.66756    0.80365    0.2240144    0.20217736   0.155173725 4.4639987 
  93.81974   0.97501    0.66756    1.30872    0.2132743    0.19122205   0.138067021 4.6887975 
  57.84121   0.64566    0.66756    0.82661    0.1989294    0.199847703  0.152504841 5.026909  
  78.14920   0.84158    0.66757    1.10210    0.2172574    0.193970358  0.142860896 4.6028352 
  81.60037   0.87242    0.66758    1.14801    0.1814183    0.194557611  0.142881844 5.5121231 
  92.06172   0.96093    0.66758    1.28576    0.2009054    0.192183517  0.13915077  4.977467  
  90.30827   0.94664    0.66758    1.26280    0.1788863    0.193407374  0.140578342 5.590143  
  85.06971   0.90265    0.66760    1.19393    0.2015693    0.195376944  0.14313321  4.9610729 
  61.17562   0.67943    0.66760    0.87252    0.1864843    0.200021509  0.151879279 5.3623817 
  59.50483   0.66260    0.66760    0.84956    0.1776636    0.199168909  0.151354432 5.628615  
  69.59975   0.76203    0.66761    0.98731    0.2334147    0.200877432  0.151074513 4.2842203 
  95.57486   0.98894    0.66761    1.33167    0.1773367    0.191397353  0.137877848 5.6389907 
  97.33626   1.00263    0.66762    1.35463    0.2070768    0.192689701  0.138960729 4.8291262 
  64.52954   0.71281    0.66763    0.91844    0.1859752    0.202874412  0.153958683 5.377061  
  102.62970  1.04234    0.66766    1.42350    0.2040781    0.19593342   0.141606935 4.9000848 
  79.86547   0.85714    0.66767    1.12505    0.1937052    0.194471808  0.142706961 5.162484  
  99.09635   1.01613    0.66767    1.37759    0.1808396    0.195109095  0.141061167 5.5297623 
  74.70791   0.81021    0.66768    1.05618    0.2129294    0.19576466   0.144797666 4.6963923 
  83.32522   0.88768    0.66769    1.17097    0.1993925    0.195446009  0.143102268 5.0152338 
  71.29344   0.77825    0.66770    1.01027    0.2110971    0.199284656  0.148846638 4.7371565 
  100.85939  1.02938    0.66770    1.40054    0.2227523    0.197099473  0.142813526 4.4892915 
  88.54803   0.93224    0.66771    1.23984    0.1874189    0.194967389  0.141875339 5.3356412 
  76.42005   0.82602    0.66771    1.07914    0.1927707    0.194883943  0.143519651 5.1875103 
  86.80100   0.91759    0.66773    1.21688    0.1936719    0.195697107  0.142750407 5.1633717 
  93.80558   0.97515    0.66773    1.30872    0.20977      0.191794835  0.138062023 4.7671259 
  62.84341   0.69622    0.66773    0.89548    0.2152472    0.201970588  0.153065664 4.6458212 
  72.99481   0.79433    0.66774    1.03323    0.1882672    0.197521414  0.146640915 5.3115997 
  92.04774   0.96106    0.66775    1.28576    0.1829376    0.192767954  0.139152415 5.4663448 
  90.29367   0.94677    0.66776    1.26280    0.2087934    0.194040538  0.140582428 4.7894234 
  66.20610   0.72939    0.66776    0.94139    0.2188463    0.203611062  0.153936057 4.569417  
  95.56136   0.98907    0.66777    1.33167    0.1770485    0.191884737  0.137864225 5.6481699 
  67.89478   0.74581    0.66777    0.96435    0.1920746    0.20294021   0.152905763 5.2063105 
  97.32346   1.00275    0.66777    1.35463    0.2071253    0.193118073  0.13894084  4.8279954 
  81.58540   0.87255    0.66778    1.14801    0.2263709    0.195276754  0.142867504 4.4175289 
  78.13332   0.84171    0.66779    1.10210    0.1494731    0.194764383  0.142849021 6.690167  
  85.05422   0.90278    0.66780    1.19393    0.2134041    0.196079616  0.143125438 4.6859456 
  102.61650  1.04248    0.66781    1.42350    0.2305294    0.196274873  0.141586719 4.3378415 
  99.08340   1.01626    0.66782    1.37759    0.1811239    0.195492335  0.141040534 5.5210825 
  100.84631  1.02952    0.66785    1.40054    0.1745874    0.197452066  0.142799221 5.7277902 
  69.58347   0.76216    0.66786    0.98731    0.2022812    0.201709032  0.151079473 4.9436131 
  57.82479   0.64578    0.66786    0.82661    0.1571568    0.20068815   0.152482316 6.3630718 
  56.16340   0.62877    0.66787    0.80365    0.2026341    0.202996407  0.155136911 4.9350035 
  79.85003   0.85727    0.66788    1.12505    0.2036796    0.195155986  0.142692471 4.9096719 
  61.15945   0.67955    0.66788    0.87252    0.2251102    0.200823575  0.151847048 4.4422687 
  88.53365   0.93238    0.66789    1.23984    0.2171344    0.195527986  0.141877589 4.6054425 
  59.48852   0.66272    0.66789    0.84956    0.2042251    0.199969065  0.151327027 4.8965578 
  83.30999   0.88782    0.66789    1.17097    0.2109819    0.196084886  0.143090086 4.7397431 
  93.79141   0.97528    0.66790    1.30872    0.1734332    0.192270786  0.138057082 5.7659087 
  64.51315   0.71293    0.66790    0.91844    0.164107     0.203673771  0.15393636  6.0935853 
  74.69195   0.81034    0.66791    1.05618    0.2018094    0.196502897  0.144796699 4.9551706 
  86.78605   0.91772    0.66792    1.21688    0.2085953    0.196276968  0.142748214 4.7939719 
  92.03376   0.96120    0.66792    1.28576    0.2058093    0.193254525  0.139154081 4.8588669 
  97.30980   1.00289    0.66793    1.35463    0.1977719    0.193498407  0.138919701 5.05633   
  76.40447   0.82615    0.66793    1.07914    0.1824589    0.195567573  0.143513004 5.4806863 
  95.54787   0.98920    0.66793    1.33167    0.1805119    0.192290717  0.137850685 5.539801  
  90.27908   0.94691    0.66794    1.26280    0.1838124    0.194562132  0.140586501 5.4403294 
  71.27747   0.77838    0.66794    1.01027    0.1781533    0.200023553  0.148853055 5.6131433 
  102.60418  1.04261    0.66795    1.42350    0.1885156    0.196537062  0.141567363 5.3046008 
  99.07046   1.01639    0.66797    1.37759    0.2043031    0.195811031  0.141019895 4.8946883 
  72.97850   0.79446    0.66798    1.03323    0.1921663    0.198233687  0.146645025 5.2038261 
  85.03950   0.90291    0.66799    1.19393    0.1721801    0.196614107  0.14311803  5.8078721 
  81.56968   0.87269    0.66799    1.14801    0.1952881    0.195874627  0.142852455 5.1206397 
  100.83323  1.02965    0.66800    1.40054    0.1825891    0.197745522  0.14278471  5.4767782 
  78.11817   0.84184    0.66800    1.10210    0.1871666    0.195357978  0.142837734 5.3428336 
  62.82742   0.69634    0.66800    0.89548    0.1894375    0.202665943  0.153035656 5.2787859 
  66.18994   0.72952    0.66802    0.94139    0.1939813    0.204300311  0.153924992 5.1551361 
  67.87823   0.74594    0.66803    0.96435    0.2143001    0.203641698  0.152904496 4.6663534 
  88.51927   0.93251    0.66807    1.23984    0.2201441    0.19598264   0.14187981  4.5424792 
  93.77725   0.97542    0.66807    1.30872    0.1827485    0.19266276   0.138052202 5.4720011 
  83.29552   0.88794    0.66808    1.17097    0.1807164    0.196560957  0.143078501 5.5335321 
  92.01978   0.96133    0.66809    1.28576    0.2321579    0.193654211  0.139155765 4.3074132 
  95.53437   0.98933    0.66809    1.33167    0.1951558    0.192627381  0.137837226 5.1241111 
  97.29614   1.00302    0.66809    1.35463    0.1921901    0.193813061  0.138898642 5.2031816 
  79.83459   0.85740    0.66809    1.12505    0.188983     0.195681973  0.142678012 5.2914812 
  102.59098  1.04275    0.66810    1.42350    0.1591493    0.196771955  0.141546072 6.2834081 
  69.56785   0.76228    0.66810    0.98731    0.2161628    0.202311349  0.151084197 4.6261429 
  90.26530   0.94704    0.66811    1.26280    0.1729881    0.194962098  0.140590334 5.7807445 
  86.77110   0.91786    0.66811    1.21688    0.1705467    0.196736069  0.142745986 5.8634966 
  99.05665   1.01653    0.66813    1.37759    0.1777985    0.196093464  0.140997874 5.6243444 
  74.67599   0.81047    0.66814    1.05618    0.1839634    0.197054581  0.144795785 5.4358639 
  76.38890   0.82628    0.66815    1.07914    0.2118755    0.196080541  0.143506413 4.7197529 
  100.82015  1.02979    0.66815    1.40054    0.162478     0.197991769  0.142769996 6.1546794 
  57.80838   0.64591    0.66816    0.82661    0.1588262    0.201310536  0.152459932 6.2961904 
  61.14329   0.67967    0.66816    0.87252    0.1525911    0.201409399  0.151814883 6.5534622 
  64.49737   0.71305    0.66816    0.91844    0.1780522    0.204230874  0.153914786 5.6163305 
  71.26150   0.77851    0.66818    1.01027    0.1954263    0.200569142  0.148859477 5.1170185 
  85.02479   0.90304    0.66818    1.19393    0.1937539    0.197026212  0.143110592 5.1611864 
  56.14690   0.62890    0.66818    0.80365    0.2008767    0.203596814  0.155099905 4.9781782 
  59.47165   0.66285    0.66819    0.84956    0.2145426    0.200570218  0.151298844 4.661079  
  81.55471   0.87282    0.66819    1.14801    0.1594832    0.196300249  0.142838125 6.2702529 
  72.96287   0.79458    0.66821    1.03323    0.2052304    0.19873022   0.146648997 4.8725725 
  78.10229   0.84198    0.66822    1.10210    0.2138787    0.19581244   0.142825957 4.6755474 
  93.76392   0.97555    0.66823    1.30872    0.2012657    0.19295717   0.138047666 4.9685565 
  102.57866  1.04287    0.66824    1.42350    0.1774054    0.196953808  0.141525682 5.636807  
  97.28249   1.00316    0.66825    1.35463    0.1922582    0.194065937  0.138877661 5.2013386 
  95.52003   0.98947    0.66826    1.33167    0.2191005    0.192911997  0.137823018 4.5641156 
  92.00581   0.96146    0.66826    1.28576    0.1893882    0.193967958  0.139157469 5.28016   
  88.50409   0.93265    0.66826    1.23984    0.1915806    0.196347305  0.141882123 5.2197352 
  66.17377   0.72964    0.66828    0.94139    0.2197092    0.204779314  0.153913835 4.5514708 
  62.81084   0.69647    0.66828    0.89548    0.2351117    0.203163628  0.153004507 4.2532975 
  67.86232   0.74606    0.66828    0.96435    0.205853     0.20411266   0.152903207 4.8578354 
  99.04370   1.01666    0.66828    1.37759    0.1530945    0.196308381  0.140977225 6.5319133 
  83.28029   0.88808    0.66828    1.17097    0.205341     0.196923124  0.143066295 4.869948  
  86.75693   0.91798    0.66829    1.21688    0.1921113    0.197058463  0.142743844 5.2053159 
  90.25070   0.94717    0.66829    1.26280    0.1921458    0.195287401  0.140594386 5.2043813 
  100.80708  1.02992    0.66830    1.40054    0.1804475    0.198195484  0.142755074 5.5417781 
  79.81916   0.85753    0.66830    1.12505    0.2137051    0.19604769   0.142663585 4.6793455 
  69.55157   0.76241    0.66835    0.98731    0.2665642    0.202730016  0.151089088 3.7514415 
  74.66073   0.81060    0.66836    1.05618    0.2029224    0.19740409   0.144794963 4.9279922 
  76.37333   0.82641    0.66837    1.07914    0.209754     0.196417937  0.143499873 4.7674895 
  85.00931   0.90318    0.66838    1.19393    0.1672226    0.197325154  0.143102736 5.9800529 
  102.56634  1.04300    0.66838    1.42350    0.1833095    0.197108825  0.141504805 5.4552546 
  81.53975   0.87295    0.66839    1.14801    0.2090424    0.196582171  0.142823809 4.7837185 
  93.74976   0.97568    0.66840    1.30872    0.2052028    0.193197243  0.138042899 4.8732279 
  97.26968   1.00329    0.66840    1.35463    0.162148     0.194253961  0.138858064 6.1672053 
  71.24553   0.77864    0.66842    1.01027    0.2025787    0.200914157  0.148865903 4.9363531 
  95.50653   0.98960    0.66842    1.33167    0.1818379    0.193117981  0.137809733 5.4994036 
  64.48098   0.71318    0.66843    0.91844    0.1947496    0.204593007  0.153892308 5.1347987 
  78.08714   0.84210    0.66843    1.10210    0.2013254    0.196082436  0.142814764 4.9670831 
  99.03076   1.01679    0.66843    1.37759    0.2221259    0.196482717  0.140956571 4.5019514 
  91.99101   0.96160    0.66844    1.28576    0.1661537    0.194212512  0.139159297 6.0185238 
  72.94724   0.79471    0.66844    1.03323    0.224327     0.199039186  0.146653004 4.4577782 
  88.48971   0.93278    0.66844    1.23984    0.1847834    0.196588407  0.141884286 5.4117415 
  100.79487  1.03005    0.66844    1.40054    0.2043723    0.198355051  0.142740959 4.893031  
  61.12656   0.67980    0.66845    0.87252    0.1748134    0.201779813  0.151781637 5.7203853 
  57.79196   0.64603    0.66846    0.82661    0.1900046    0.201681969  0.152437688 5.2630305 
  90.23611   0.94731    0.66847    1.26280    0.2006777    0.195516701  0.140598424 4.9831147 
  86.74199   0.91812    0.66848    1.21688    0.1888474    0.197284036  0.142741548 5.2952807 
  83.26506   0.88821    0.66848    1.17097    0.2155054    0.197146969  0.143054077 4.640255  
  59.45535   0.66297    0.66848    0.84956    0.2012284    0.200921796  0.151271766 4.9694775 
  56.13041   0.62902    0.66849    0.80365    0.1762735    0.203955235  0.155062702 5.6730025 
  79.80372   0.85766    0.66851    1.12505    0.205533     0.19625682   0.14264919  4.8653987 
  102.55314  1.04314    0.66853    1.42350    0.1831011    0.197252666  0.141481885 5.4614636 
  67.84578   0.74619    0.66854    0.96435    0.1987654    0.204382596  0.152901786 5.0310567 
  66.15761   0.72977    0.66854    0.94139    0.1936243    0.20504124   0.153902586 5.164641  
  97.25603   1.00342    0.66856    1.35463    0.2017827    0.194406271  0.138837241 4.9558262 
  62.79427   0.69660    0.66856    0.89548    0.1859662    0.203420736  0.152973338 5.3773213 
  93.73560   0.97582    0.66857    1.30872    0.18165      0.193365214  0.138038192 5.5050922 
  84.99460   0.90331    0.66857    1.19393    0.191938     0.197484706  0.143095245 5.2100157 
  95.49304   0.98974    0.66858    1.33167    0.20032      0.193267049  0.137796528 4.9920128 
  99.01695   1.01693    0.66859    1.37759    0.1972783    0.196628917  0.140934535 5.0689812 
  76.35777   0.82654    0.66859    1.07914    0.1944412    0.196584247  0.143493395 5.142943  
  100.78180  1.03018    0.66859    1.40054    0.2001902    0.198498872  0.142725634 4.9952495 
  74.64478   0.81073    0.66859    1.05618    0.1933957    0.197587802  0.14479415  5.1707458 
  81.52403   0.87308    0.66860    1.14801    0.1749792    0.196727609  0.142808786 5.714965  
  69.53531   0.76254    0.66860    0.98731    0.1921716    0.202941783  0.151093937 5.2036825 
  91.97704   0.96173    0.66861    1.28576    0.1800313    0.194362635  0.139161039 5.5545897 
  88.47533   0.93291    0.66862    1.23984    0.1830483    0.196729246  0.141886418 5.463039  
  78.07128   0.84224    0.66865    1.10210    0.209275     0.196198349  0.142803086 4.7784016 
  90.22152   0.94744    0.66865    1.26280    0.1792949    0.19565152   0.140602451 5.5774035 
  71.22891   0.77877    0.66867    1.01027    0.1780702    0.201066193  0.148872597 5.6157628 
  86.72704   0.91825    0.66867    1.21688    0.1922234    0.197392967  0.142739215 5.2022803 
  102.54082  1.04327    0.66867    1.42350    0.2137995    0.197371873  0.141459959 4.6772794 
  72.93094   0.79484    0.66868    1.03323    0.191626     0.199167197  0.146657222 5.2184985 
  83.24984   0.88834    0.66868    1.17097    0.1948557    0.197233863  0.143041848 5.1320028 
  64.46460   0.71331    0.66870    0.91844    0.196236     0.204728756  0.153869741 5.0959049 
  79.78829   0.85780    0.66872    1.12505    0.2302263    0.196311646  0.14263482  4.3435524 
  97.24237   1.00356    0.66872    1.35463    0.1848209    0.194511083  0.138816496 5.4106435 
  61.11040   0.67992    0.66873    0.87252    0.2073454    0.201912012  0.151749608 4.8228704 
  99.00401   1.01706    0.66874    1.37759    0.1991562    0.19673138   0.140913871 5.0211844 
  93.72144   0.97595    0.66874    1.30872    0.1800837    0.193462078  0.138033546 5.5529734 
  100.76872  1.03031    0.66874    1.40054    0.1779752    0.198618206  0.142710101 5.6187604 
  95.47870   0.98987    0.66875    1.33167    0.2040284    0.193364398  0.137782585 4.9012784 
  84.97989   0.90344    0.66876    1.19393    0.2082842    0.197523936  0.143087725 4.8011323 
  57.77556   0.64615    0.66876    0.82661    0.1852706    0.2018388    0.152415581 5.3975105 
  59.43906   0.66309    0.66877    0.84956    0.2219779    0.201046437  0.151244845 4.504953  
  91.96307   0.96186    0.66878    1.28576    0.197372     0.194434355  0.139162802 5.0665748 
  67.82988   0.74632    0.66879    0.96435    0.2097133    0.204440999  0.152900354 4.7684148 
  88.46096   0.93304    0.66880    1.23984    0.2163116    0.196769861  0.141888521 4.6229606 
  56.11393   0.62914    0.66880    0.80365    0.1875932    0.204074108  0.155025299 5.3306836 
  66.14146   0.72989    0.66880    0.94139    0.2207697    0.205094285  0.153891244 4.5296071 
  81.50907   0.87321    0.66880    1.14801    0.2179978    0.196724568  0.142794487 4.5872023 
  102.52762  1.04341    0.66882    1.42350    0.1602805    0.197486521  0.141435878 6.2390621 
  76.34150   0.82667    0.66882    1.07914    0.2235788    0.196579046  0.143486675 4.472696  
  74.62883   0.81086    0.66882    1.05618    0.1888614    0.197590345  0.144793398 5.2948882 
  90.20774   0.94757    0.66882    1.26280    0.1965869    0.195691678  0.140606241 5.0868089 
  62.77829   0.69672    0.66883    0.89548    0.215362     0.203455968  0.152943257 4.6433447 
  69.51905   0.76267    0.66885    0.98731    0.2104284    0.202951173  0.151098756 4.7522103 
  86.71210   0.91838    0.66886    1.21688    0.1608061    0.197385192  0.142736846 6.2186696 
  78.05613   0.84236    0.66886    1.10210    0.2377629    0.196152821  0.142791982 4.2058706 
  97.22872   1.00369    0.66888    1.35463    0.167826     0.194567358  0.138795831 5.9585523 
  83.23461   0.88848    0.66888    1.17097    0.191993     0.19718483   0.143029605 5.2085232 
  100.75565  1.03045    0.66889    1.40054    0.2156878    0.19871287   0.142694354 4.6363308 
  98.99021   1.01720    0.66890    1.37759    0.1875546    0.196802655  0.140891825 5.3317807 
  93.70812   0.97608    0.66890    1.30872    0.2079474    0.193486404  0.138029226 4.8089084 
  71.21295   0.77890    0.66891    1.01027    0.2066308    0.201018842  0.148879026 4.8395496 
  95.46521   0.99001    0.66891    1.33167    0.1929607    0.193396486  0.137769551 5.1824024 
  72.91531   0.79497    0.66891    1.03323    0.2228615    0.199109925  0.146661299 4.4870918 
  79.77287   0.85793    0.66893    1.12505    0.1957045    0.196214734  0.142620488 5.1097445 
  91.94909   0.96199    0.66895    1.28576    0.1618605    0.194424939  0.13916458  6.1781596 
  84.96519   0.90357    0.66895    1.19393    0.1799607    0.197442686  0.143080182 5.5567688 
  102.51530  1.04353    0.66896    1.42350    0.1951792    0.19757926   0.141412878 5.1234968 
  64.44823   0.71343    0.66897    0.91844    0.1907863    0.204653926  0.153847094 5.2414665 
  88.44578   0.93318    0.66899    1.23984    0.2096898    0.196701635  0.141890708 4.7689492 
  90.19316   0.94770    0.66900    1.26280    0.1805323    0.195638649  0.140610242 5.539175  
  81.49337   0.87335    0.66901    1.14801    0.1777039    0.19657418   0.142779485 5.6273385 
  61.09368   0.68005    0.66902    0.87252    0.1746694    0.201817851  0.151716504 5.7251012 
  86.69795   0.91851    0.66904    1.21688    0.1592331    0.197268119  0.142734571 6.2801013 
  76.32594   0.82680    0.66904    1.07914    0.1853369    0.196407604  0.143480312 5.3955796 
  97.21507   1.00382    0.66904    1.35463    0.1979285    0.194568969  0.138775248 5.0523295 
  100.74257  1.03058    0.66904    1.40054    0.2492543    0.198776813  0.142678396 4.0119669 
  67.81399   0.74644    0.66904    0.96435    0.206741     0.204308641  0.152898852 4.8369699 
  98.97727   1.01733    0.66905    1.37759    0.187369     0.19682742   0.140871154 5.3370622 
  74.61289   0.81099    0.66905    1.05618    0.1927294    0.197417555  0.144792693 5.188622  
  57.75916   0.64627    0.66906    0.82661    0.2006737    0.201770504  0.15239361  4.983214  
  59.42221   0.66322    0.66907    0.84956    0.2175912    0.200945104  0.151217152 4.5957741 
  93.69396   0.97621    0.66907    1.30872    0.2026981    0.193435126  0.138024691 4.9334454 
  66.12469   0.73002    0.66907    0.94139    0.2152522    0.204940317  0.153879371 4.6457133 
  95.45171   0.99014    0.66907    1.33167    0.1875009    0.193364313  0.137756602 5.3333077 
  83.21939   0.88861    0.66908    1.17097    0.2151615    0.196999782  0.143017355 4.6476716 
  78.04027   0.84250    0.66908    1.10210    0.1970205    0.195945211  0.142780398 5.075614  
  69.50344   0.76279    0.66909    0.98731    0.2133077    0.202777585  0.151103343 4.6880633 
  56.09745   0.62926    0.66911    0.80365    0.1777182    0.203968289  0.154987688 5.6268857 
  62.76173   0.69684    0.66911    0.89548    0.2075841    0.203284362  0.152912033 4.8173246 
  102.50211  1.04367    0.66911    1.42350    0.2136713    0.197653705  0.141387655 4.6800857 
  91.93430   0.96213    0.66913    1.28576    0.2019841    0.194320143  0.139166484 4.9508847 
  79.75744   0.85806    0.66914    1.12505    0.1990027    0.195969216  0.142606183 5.0250574 
  71.19700   0.77903    0.66915    1.01027    0.1992452    0.20079268   0.148885463 5.0189415 
  72.89902   0.79510    0.66915    1.03323    0.2176885    0.198870767  0.146665582 4.5937199 
  84.94971   0.90371    0.66915    1.19393    0.2159713    0.197225591  0.143072209 4.6302449 
  88.43141   0.93331    0.66917    1.23984    0.1831228    0.196527141  0.141892748 5.4608165 
  90.17857   0.94784    0.66918    1.26280    0.192543     0.195481148  0.140614231 5.1936451 
  100.72950  1.03071    0.66919    1.40054    0.2050206    0.198797467  0.142662226 4.8775586 
  97.20142   1.00396    0.66920    1.35463    0.1940468    0.194504221  0.138754749 5.153396  
  98.96433   1.01746    0.66920    1.37759    0.202391     0.196799777  0.140850479 4.9409312 
  81.47841   0.87348    0.66921    1.14801    0.2271103    0.196292147  0.142765203 4.4031468 
  86.68301   0.91865    0.66923    1.21688    0.1609997    0.197026418  0.142732131 6.2111917 
  95.43822   0.99027    0.66923    1.33167    0.2136477    0.193258468  0.137743733 4.6806027 
  93.67980   0.97635    0.66924    1.30872    0.2103225    0.193295256  0.138020212 4.7546031 
  64.43186   0.71356    0.66924    0.91844    0.1936099    0.204380427  0.153824365 5.1650251 
  102.48979  1.04380    0.66925    1.42350    0.2301354    0.197686513  0.141363557 4.345268  
  76.31039   0.82693    0.66926    1.07914    0.2160177    0.196082685  0.143474    4.6292503 
  74.59764   0.81112    0.66927    1.05618    0.1881064    0.19709915   0.14479207  5.3161402 
  83.20418   0.88874    0.66928    1.17097    0.1877487    0.196680684  0.143005092 5.3262686 
  67.79746   0.74657    0.66930    0.96435    0.1954348    0.203985094  0.152897208 5.116796  
  91.92034   0.96226    0.66930    1.28576    0.1806003    0.194121206  0.139168302 5.5370894 
  61.07754   0.68017    0.66930    0.87252    0.1819415    0.201530359  0.151684615 5.4962722 
  78.02441   0.84263    0.66930    1.10210    0.2256865    0.19558182   0.142768864 4.4309252 
  66.10854   0.73015    0.66933    0.94139    0.1975362    0.204605699  0.153867842 5.0623633 
  69.48718   0.76292    0.66934    0.98731    0.2120222    0.202422409  0.151108084 4.7164872 
  84.93501   0.90384    0.66934    1.19393    0.1827071    0.196890777  0.14306461  5.4732411 
  100.71643  1.03085    0.66934    1.40054    0.1648847    0.198754862  0.142645833 6.0648441 
  97.18862   1.00409    0.66935    1.35463    0.1957762    0.194367494  0.138735603 5.1078732 
  79.74202   0.85819    0.66935    1.12505    0.1743432    0.195577739  0.142591906 5.735813  
  88.41704   0.93344    0.66935    1.23984    0.1965279    0.196238283  0.141894759 5.0883361 
  90.16399   0.94797    0.66936    1.26280    0.1643351    0.195208753  0.140618205 6.0851273 
  59.40592   0.66334    0.66936    0.84956    0.2250568    0.200644007  0.151190549 4.4433228 
  98.95052   1.01760    0.66936    1.37759    0.2001517    0.19669237   0.140828422 4.9962104 
  57.74222   0.64640    0.66937    0.82661    0.1755613    0.201482449  0.152371058 5.6960161 
  72.88340   0.79523    0.66938    1.03323    0.2126063    0.198479129  0.146669727 4.7035295 
  62.74517   0.69697    0.66939    0.89548    0.1970338    0.20291363   0.152880791 5.0752713 
  71.18105   0.77915    0.66939    1.01027    0.2132988    0.200398068  0.148891897 4.6882589 
  102.47659  1.04394    0.66940    1.42350    0.1726339    0.197650194  0.141337142 5.792605  
  95.42389   0.99041    0.66940    1.33167    0.1673391    0.193042047  0.137730156 5.9758897 
  93.66565   0.97648    0.66941    1.30872    0.2123912    0.19304589   0.138015792 4.708293  
  81.46346   0.87360    0.66941    1.14801    0.2029698    0.195874542  0.142750936 4.9268413 
  56.08098   0.62938    0.66942    0.80365    0.2069803    0.203658518  0.154949866 4.8313777 
  86.66807   0.91878    0.66942    1.21688    0.1910364    0.196651172  0.142729656 5.2346045 
  83.18972   0.88887    0.66947    1.17097    0.2108913    0.196251882  0.142993431 4.7417793 
  91.90637   0.96239    0.66947    1.28576    0.2293105    0.193813755  0.139170138 4.3608993 
  76.29483   0.82706    0.66948    1.07914    0.1829108    0.195611186  0.143467738 5.4671457 
  100.70335  1.03098    0.66949    1.40054    0.1922905    0.198625025  0.14262923  5.2004649 
  74.58170   0.81125    0.66950    1.05618    0.1987077    0.196613567  0.144791471 5.0325176 
  98.93758   1.01772    0.66951    1.37759    0.2188008    0.196497116  0.14080774  4.5703672 
  78.00928   0.84276    0.66951    1.10210    0.1881078    0.195094482  0.142757905 5.3161007 
  64.41549   0.71369    0.66951    0.91844    0.1756686    0.203933686  0.153801556 5.692537  
  97.17497   1.00422    0.66951    1.35463    0.2087517    0.194120688  0.138715263 4.7903802 
  88.40267   0.93357    0.66953    1.23984    0.2016264    0.195827836  0.141896738 4.959668  
  84.92032   0.90397    0.66953    1.19393    0.2037596    0.196428796  0.143056983 4.9077442 
  90.15022   0.94810    0.66953    1.26280    0.1868542    0.194836676  0.140621947 5.3517662 
  102.46428  1.04407    0.66954    1.42350    0.1829512    0.197529938  0.141311896 5.4659385 
  67.78157   0.74670    0.66955    0.96435    0.2339691    0.203508512  0.152895561 4.2740687 
  79.72660   0.85832    0.66956    1.12505    0.203966     0.195044849  0.142577665 4.9027779 
  95.41040   0.99054    0.66956    1.33167    0.1730623    0.192726691  0.137717459 5.778266  
  93.65233   0.97661    0.66957    1.30872    0.2329169    0.192700951  0.138011685 4.2933767 
  66.09240   0.73028    0.66959    0.94139    0.1907694    0.204103631  0.153856221 5.2419308 
  69.47093   0.76305    0.66959    0.98731    0.2318472    0.201902907  0.151112787 4.3131856 
  61.06082   0.68030    0.66959    0.87252    0.1936188    0.201049265  0.151651656 5.1647877 
  86.65313   0.91891    0.66961    1.21688    0.2012126    0.196141638  0.142727145 4.9698677 
  72.86711   0.79536    0.66962    1.03323    0.1955792    0.197914214  0.146674081 5.1130182 
  81.44776   0.87374    0.66962    1.14801    0.2108569    0.195292122  0.142735963 4.7425529 
  71.16510   0.77928    0.66963    1.01027    0.1786656    0.19985002   0.148898335 5.5970483 
  100.69028  1.03112    0.66964    1.40054    0.1701116    0.198362947  0.142612407 5.8784939 
  91.89158   0.96253    0.66965    1.28576    0.2062182    0.193334247  0.139172099 4.8492325 
  59.38964   0.66346    0.66965    0.84956    0.1866204    0.200156051  0.151164093 5.358471  
  62.72921   0.69709    0.66966    0.89548    0.237931     0.202385528  0.152850637 4.2028992 
  98.92465   1.01785    0.66966    1.37759    0.2259478    0.19616915   0.140787056 4.425801  
  57.72583   0.64652    0.66967    0.82661    0.2093986    0.201011615  0.152349357 4.7755811 
  83.17451   0.88900    0.66967    1.17097    0.1882224    0.195646143  0.142981143 5.3128639 
  97.16132   1.00435    0.66967    1.35463    0.2066419    0.193728696  0.138695007 4.8392896 
  102.45108  1.04420    0.66969    1.42350    0.2076729    0.197256355  0.141284262 4.8152648 
  76.27928   0.82719    0.66970    1.07914    0.195618     0.194979     0.143461538 5.112004  
  90.13564   0.94823    0.66971    1.26280    0.179692     0.194288925  0.140625893 5.565078  
  88.38751   0.93371    0.66972    1.23984    0.2234035    0.195231823  0.141898797 4.4762056 
  95.39691   0.99067    0.66972    1.33167    0.2365292    0.192263922  0.137704847 4.2278078 
  74.56577   0.81138    0.66973    1.05618    0.1922934    0.195960621  0.144790925 5.2003865 
  77.99343   0.84289    0.66973    1.10210    0.1694473    0.194419939  0.142746465 5.9015399 
  84.90485   0.90411    0.66973    1.19393    0.1705947    0.195779269  0.143048928 5.8618468 
  56.06451   0.62950    0.66973    0.80365    0.2704491    0.20315635   0.154911826 3.6975534 
  93.63818   0.97674    0.66974    1.30872    0.2460483    0.192178696  0.13800738  4.0642427 
  79.71118   0.85845    0.66977    1.12505    0.2089234    0.194352927  0.142563453 4.7864433 
  64.39913   0.71381    0.66978    0.91844    0.1867585    0.20329871   0.153778666 5.3545086 
  100.67721  1.03125    0.66979    1.40054    0.1815807    0.197943506  0.142595361 5.5071932 
  86.63820   0.91905    0.66980    1.21688    0.2048031    0.195469468  0.1427246   4.8827386 
  67.76505   0.74683    0.66981    0.96435    0.1866545    0.20283485   0.152893767 5.3574921 
  91.87762   0.96266    0.66982    1.28576    0.2181116    0.192726591  0.139173966 4.5848089 
  81.43281   0.87387    0.66982    1.14801    0.207617     0.194581964  0.142721714 4.8165613 
  98.91084   1.01799    0.66982    1.37759    0.1856845    0.195650976  0.140764989 5.3854791 
  97.14767   1.00449    0.66983    1.35463    0.1895008    0.193172294  0.138674833 5.2770226 
  102.43876  1.04433    0.66983    1.42350    0.1871651    0.196840431  0.141257893 5.3428764 
  69.45468   0.76318    0.66984    0.98731    0.2109432    0.201210981  0.151117453 4.7406126 
  66.07627   0.73040    0.66985    0.94139    0.201761     0.203427711  0.153844507 4.9563593 
  72.85151   0.79549    0.66985    1.03323    0.214723     0.19721423   0.146678287 4.6571629 
  61.04469   0.68042    0.66987    0.87252    0.2023106    0.200396253  0.151619908 4.9428947 
  83.15930   0.88913    0.66987    1.17097    0.1736601    0.194890695  0.142968847 5.7583751 
  71.14916   0.77941    0.66987    1.01027    0.2068956    0.199140371  0.148904774 4.8333556 
  90.12106   0.94837    0.66989    1.26280    0.1708269    0.193579781  0.140629829 5.853879  
  95.38258   0.99081    0.66989    1.33167    0.1621656    0.191597246  0.137691538 6.1665359 
  88.37314   0.93384    0.66990    1.23984    0.1801422    0.194512531  0.141900714 5.5511701 
  93.62403   0.97688    0.66991    1.30872    0.185123     0.191487015  0.138003129 5.4018139 
  84.89015   0.90424    0.66992    1.19393    0.180116     0.195012938  0.143041248 5.5519776 
  76.26303   0.82732    0.66993    1.07914    0.1904322    0.194164606  0.143455114 5.2512128 
  100.66414  1.03138    0.66994    1.40054    0.2048332    0.197338195  0.1425781   4.8820211 
  62.71266   0.69722    0.66994    0.89548    0.1799953    0.201661846  0.152819351 5.5557006 
  77.97830   0.84302    0.66994    1.10210    0.2110391    0.193636131  0.142735597 4.7384584 
  59.37281   0.66359    0.66995    0.84956    0.1763178    0.19945647   0.151136899 5.6715771 
  74.54984   0.81151    0.66996    1.05618    0.2011555    0.195162403  0.144790433 4.9712784 
  57.70945   0.64664    0.66997    0.82661    0.1842284    0.200341746  0.1523278   5.4280448 
  98.89791   1.01812    0.66997    1.37759    0.2382538    0.194984135  0.140744298 4.1972048 
  102.42557  1.04447    0.66998    1.42350    0.1913394    0.196192621  0.141229014 5.2263151 
  79.69577   0.85858    0.66998    1.12505    0.207305     0.193517548  0.142549273 4.8238103 
  97.13402   1.00462    0.66999    1.35463    0.1986156    0.192430403  0.13865474  5.0348512 
  91.86365   0.96279    0.66999    1.28576    0.1794651    0.191956839  0.139175854 5.572114  
  86.62327   0.91918    0.66999    1.21688    0.1917863    0.194639655  0.142722016 5.2141368 
  81.41711   0.87400    0.67003    1.14801    0.1884679    0.19368898   0.142706762 5.3059433 
  56.04805   0.62963    0.67004    0.80365    0.180791     0.202462037  0.154873585 5.5312488 
  64.38278   0.71394    0.67005    0.91844    0.2227407    0.202510685  0.153755703 4.4895253 
  95.36910   0.99094    0.67005    1.33167    0.18282      0.190787774  0.137679097 5.4698611 
  67.74917   0.74695    0.67006    0.96435    0.2347131    0.202046963  0.152891974 4.2605206 
  90.10648   0.94850    0.67007    1.26280    0.191618     0.19269945   0.140633748 5.2187164 
  83.14409   0.88926    0.67007    1.17097    0.2000224    0.193985021  0.14295654  4.9994401 
  88.35877   0.93397    0.67008    1.23984    0.2286084    0.193636449  0.1419026   4.3742925 
  93.60988   0.97701    0.67008    1.30872    0.1833729    0.190611596  0.137998933 5.4533685 
  100.65107  1.03152    0.67009    1.40054    0.1867479    0.196524085  0.14256061  5.3548126 
  69.43844   0.76331    0.67009    0.98731    0.1801533    0.200377975  0.15112208  5.5508281 
  72.83522   0.79562    0.67009    1.03323    0.2053852    0.19634124   0.146682711 4.8689    
  71.13322   0.77954    0.67011    1.01027    0.1951214    0.198292373  0.148911215 5.1250145 
  66.06013   0.73053    0.67011    0.94139    0.2223425    0.20260827   0.153832695 4.4975657 
  102.41325  1.04460    0.67012    1.42350    0.1852316    0.195376372  0.141201471 5.3986469 
  84.87469   0.90437    0.67012    1.19393    0.223939     0.194047971  0.143033134 4.4655018 
  98.88411   1.01826    0.67013    1.37759    0.1736434    0.194058546  0.140722225 5.7589289 
  76.24749   0.82745    0.67015    1.07914    0.198326     0.193249751  0.143449023 5.0422032 
  97.12038   1.00476    0.67015    1.35463    0.2058183    0.191486421  0.138634736 4.8586545 
  91.84969   0.96292    0.67016    1.28576    0.1827196    0.191016354  0.139177757 5.4728666 
  61.02799   0.68055    0.67016    0.87252    0.1799925    0.199560763  0.151587098 5.555787  
  77.96245   0.84315    0.67016    1.10210    0.1749062    0.192676677  0.142724263 5.7173502 
  86.60913   0.91931    0.67017    1.21688    0.2138622    0.193705774  0.142719534 4.6759081 
  79.68036   0.85871    0.67019    1.12505    0.1925254    0.192543284  0.142535127 5.1941198 
  74.53391   0.81164    0.67019    1.05618    0.1929245    0.194224823  0.144789994 5.1833748 
  95.35561   0.99107    0.67021    1.33167    0.2035126    0.189792159  0.137666742 4.9137007 
  62.69612   0.69734    0.67022    0.89548    0.19168      0.200787576  0.152788036 5.2170284 
  81.40217   0.87413    0.67023    1.14801    0.1981289    0.192697906  0.142692536 5.0472193 
  59.35654   0.66371    0.67024    0.84956    0.2045571    0.198626263  0.151110771 4.8886106 
  100.63800  1.03165    0.67024    1.40054    0.1825104    0.195487927  0.142542897 5.4791398 
  90.09190   0.94864    0.67025    1.26280    0.2106815    0.191645586  0.140637653 4.7465012 
  93.59573   0.97715    0.67025    1.30872    0.170474     0.189546649  0.1379948   5.8659972 
  88.34361   0.93410    0.67027    1.23984    0.2203443    0.192542429  0.141904558 4.538352  
  102.40006  1.04473    0.67027    1.42350    0.1894202    0.194264246  0.14117132  5.279268  
  83.12888   0.88940    0.67027    1.17097    0.2099642    0.192934301  0.142944224 4.7627167 
  57.69307   0.64676    0.67027    0.82661    0.2132007    0.199515229  0.152306356 4.6904161 
  98.87117   1.01839    0.67028    1.37759    0.2223682    0.192984391  0.14070153  4.4970459 
  84.86000   0.90450    0.67031    1.19393    0.1827762    0.19298686   0.143025399 5.4711718 
  97.10673   1.00489    0.67031    1.35463    0.1718848    0.190338339  0.138614811 5.8178501 
  72.81962   0.79575    0.67032    1.03323    0.1916496    0.195378565  0.146686983 5.2178559 
  67.73266   0.74708    0.67032    0.96435    0.183355     0.201090627  0.152890028 5.4539009 
  64.36642   0.71406    0.67032    0.91844    0.2075211    0.20158221   0.153732654 4.8187871 
  91.83491   0.96306    0.67034    1.28576    0.2051392    0.189839486  0.139179786 4.8747387 
  69.42220   0.76344    0.67034    0.98731    0.2140868    0.199412705  0.151126668 4.6710026 
  71.11728   0.77967    0.67035    1.01027    0.1975954    0.197321182  0.148917653 5.0608466 
  86.59420   0.91944    0.67036    1.21688    0.2076095    0.192573694  0.142716881 4.8167353 
  56.03106   0.62975    0.67036    0.80365    0.2263381    0.201567692  0.154833852 4.4181691 
  76.23195   0.82758    0.67037    1.07914    0.1721614    0.192214508  0.143442989 5.808503  
  66.04338   0.73066    0.67038    0.94139    0.1951909    0.201621537  0.153820339 5.1231897 
  95.34128   0.99121    0.67038    1.33167    0.2242537    0.188538403  0.137653707 4.4592352 
  77.94661   0.84328    0.67038    1.10210    0.1848353    0.191588308  0.142712976 5.410222  
  100.62493  1.03178    0.67039    1.40054    0.205768     0.194234955  0.142524961 4.8598422 
  79.66421   0.85885    0.67041    1.12505    0.2106608    0.191389964  0.142520343 4.7469676 
  90.07814   0.94876    0.67042    1.26280    0.1966993    0.190504363  0.140641327 5.0839022 
  102.38686  1.04487    0.67042    1.42350    0.2162727    0.192912052  0.141140485 4.6237921 
  93.58158   0.97728    0.67042    1.30872    0.1871906    0.188304512  0.137990721 5.3421486 
  74.51798   0.81177    0.67042    1.05618    0.21881      0.193169544  0.144789602 4.570175  
  98.85737   1.01853    0.67044    1.37759    0.175045     0.191632469  0.140679452 5.7128167 
  81.38648   0.87427    0.67044    1.14801    0.1614901    0.191536342  0.142677608 6.1923301 
  61.01129   0.68067    0.67045    0.87252    0.2063472    0.198594282  0.151554371 4.846201  
  88.32925   0.93424    0.67045    1.23984    0.2087246    0.191366365  0.141906381 4.7910021 
  97.09309   1.00503    0.67047    1.35463    0.1455071    0.189003945  0.138594976 6.8725169 
  83.11368   0.88953    0.67047    1.17097    0.1936076    0.191762708  0.142931895 5.1650865 
  84.84531   0.90463    0.67050    1.19393    0.1971659    0.191809347  0.143017639 5.0718709 
  62.67958   0.69747    0.67050    0.89548    0.1795433    0.199786967  0.152756708 5.5696871 
  91.82095   0.96319    0.67051    1.28576    0.2050015    0.18857917   0.139181724 4.8780131 
  95.32780   0.99134    0.67054    1.33167    0.1795814    0.187197121  0.137641524 5.5685054 
  100.61186  1.03191    0.67054    1.40054    0.193784     0.192787339  0.142506795 5.1603848 
  59.33972   0.66384    0.67054    0.84956    0.1927947    0.197634725  0.151083906 5.1868646 
  86.57927   0.91957    0.67055    1.21688    0.196332     0.191317567  0.142714193 5.0934132 
  72.80335   0.79588    0.67056    1.03323    0.1959538    0.194273731  0.146691475 5.1032437 
  102.37455  1.04500    0.67056    1.42350    0.1895739    0.191457956  0.141111127 5.2749877 
  57.67615   0.64689    0.67058    0.82661    0.2050469    0.19852939   0.152284338 4.876933  
  69.40662   0.76356    0.67058    0.98731    0.2184296    0.198392699  0.151131034 4.5781341 
  67.71616   0.74721    0.67058    0.96435    0.1968387    0.20002797   0.152888002 5.0803018 
  93.56827   0.97741    0.67058    1.30872    0.1779289    0.186999257  0.137986931 5.6202225 
  76.21641   0.82771    0.67059    1.07914    0.2012851    0.191086965  0.143437012 4.9680776 
  77.93148   0.84341    0.67059    1.10210    0.2027822    0.190457374  0.142702248 4.9313993 
  98.84444   1.01866    0.67059    1.37759    0.1937128    0.190187009  0.140658753 5.1622815 
  64.35008   0.71419    0.67059    0.91844    0.2047394    0.200546128  0.153709525 4.8842577 
  71.10069   0.77980    0.67060    1.01027    0.1759416    0.19620464   0.148924366 5.6837041 
  90.06357   0.94890    0.67060    1.26280    0.1775416    0.189169853  0.140645202 5.6324828 
  97.08029   1.00515    0.67062    1.35463    0.1825383    0.187600312  0.138576453 5.4783024 
  79.64881   0.85898    0.67062    1.12505    0.195887     0.19019277   0.142506265 5.104984  
  88.31489   0.93437    0.67063    1.23984    0.2321623    0.1900699    0.141908171 4.3073316 
  66.02726   0.73078    0.67064    0.94139    0.2021469    0.200571805  0.153808345 4.9468975 
  81.37154   0.87439    0.67064    1.14801    0.2048535    0.190327352  0.142663397 4.8815373 
  74.50206   0.81190    0.67065    1.05618    0.2121868    0.19202629   0.14478927  4.7128285 
  56.01462   0.62987    0.67067    0.80365    0.2116284    0.200567498  0.154795141 4.7252637 
  83.09848   0.88966    0.67067    1.17097    0.2067312    0.190486687  0.142919557 4.8371992 
  91.80699   0.96332    0.67068    1.28576    0.1684575    0.187195479  0.139183671 5.9362154 
  100.59879  1.03205    0.67069    1.40054    0.2072971    0.191171265  0.142488402 4.8239942 
  84.82985   0.90477    0.67070    1.19393    0.1920184    0.190463144  0.143009444 5.2078342 
  102.36135  1.04514    0.67071    1.42350    0.2143915    0.189722977  0.141078978 4.664364  
  95.31347   0.99147    0.67071    1.33167    0.1891344    0.185627817  0.137628671 5.2872455 
  60.99518   0.68079    0.67073    0.87252    0.194364     0.197542836  0.151522843 5.1449857 
  86.56435   0.91971    0.67074    1.21688    0.2052095    0.189961192  0.142711466 4.8730687 
  98.83150   1.01879    0.67074    1.37759    0.1917588    0.188610019  0.140638052 5.2148845 
  93.55412   0.97754    0.67075    1.30872    0.1816078    0.185494585  0.13798296  5.5063714 
  62.66364   0.69759    0.67077    0.89548    0.1940103    0.198717232  0.152726479 5.1543655 
  90.04899   0.94903    0.67078    1.26280    0.214125     0.18773362   0.140649059 4.6701693 
  97.06665   1.00529    0.67078    1.35463    0.1618101    0.185985333  0.138556782 6.1800839 
  72.78775   0.79600    0.67079    1.03323    0.186851     0.193135942  0.146695812 5.3518579 
  77.91565   0.84354    0.67081    1.10210    0.1919857    0.18919601   0.142691062 5.2087213 
  88.29974   0.93450    0.67082    1.23984    0.1871003    0.188617046  0.141910028 5.3447269 
  76.20017   0.82784    0.67082    1.07914    0.1801443    0.189829231  0.143430819 5.5511054 
  79.63340   0.85911    0.67083    1.12505    0.209113     0.188923784  0.142492215 4.7821035 
  67.70029   0.74734    0.67083    0.96435    0.2116482    0.198920637  0.152885983 4.7248217 
  59.32346   0.66396    0.67083    0.84956    0.1988377    0.196564945  0.151058085 5.0292274 
  69.39039   0.76369    0.67083    0.98731    0.1818443    0.197241468  0.151135545 5.49921   
  100.58572  1.03218    0.67084    1.40054    0.2032527    0.189439112  0.142469777 4.9199838 
  71.08476   0.77993    0.67084    1.01027    0.2237838    0.195055791  0.148930805 4.4685987 
  81.35585   0.87453    0.67085    1.14801    0.153817     0.18899267   0.142648494 6.501232  
  102.34904  1.04526    0.67085    1.42350    0.1381755    0.187989854  0.141048354 7.237173  
  64.33374   0.71431    0.67086    0.91844    0.2171597    0.199414972  0.153686318 4.604906  
  91.79222   0.96346    0.67086    1.28576    0.1736594    0.185646959  0.139185754 5.7583983 
  83.08328   0.88979    0.67087    1.17097    0.1607482    0.189149616  0.14290721  6.2209095 
  95.29999   0.99160    0.67087    1.33167    0.1555934    0.184066046  0.137616661 6.4270078 
  74.48614   0.81203    0.67088    1.05618    0.1900819    0.1908146    0.144788984 5.2608902 
  57.65979   0.64701    0.67088    0.82661    0.1892528    0.197448565  0.152263162 5.2839377 
  84.81517   0.90490    0.67089    1.19393    0.1999281    0.189127412  0.143001629 5.0017981 
  66.01114   0.73091    0.67090    0.94139    0.1954306    0.199438026  0.153796253 5.116906  
  98.81771   1.01893    0.67090    1.37759    0.2030405    0.186836073  0.140615967 4.9251258 
  93.53998   0.97768    0.67092    1.30872    0.1722816    0.183922954  0.137979048 5.8044504 
  86.54943   0.91984    0.67093    1.21688    0.1837897    0.188553512  0.142708704 5.4410013 
  97.05301   1.00542    0.67094    1.35463    0.1838699    0.184301626  0.138537194 5.4386281 
  90.03442   0.94917    0.67096    1.26280    0.2072276    0.186249561  0.140652905 4.825612  
  55.99817   0.62999    0.67098    0.80365    0.1855277    0.199451047  0.154756169 5.3900307 
  100.57265  1.03231    0.67099    1.40054    0.1758181    0.18764966   0.142450921 5.6876965 
  102.33585  1.04540    0.67100    1.42350    0.160919     0.186073477  0.141014891 6.2143066 
  88.28538   0.93463    0.67100    1.23984    0.17375      0.187207633  0.141911755 5.7553957 
  60.97849   0.68092    0.67102    0.87252    0.180943     0.196368662  0.151490262 5.5266023 
  95.28651   0.99173    0.67103    1.33167    0.2214347    0.182475813  0.137604737 4.516004  
  77.89981   0.84367    0.67103    1.10210    0.1747157    0.187901573  0.142679927 5.7235841 
  72.77149   0.79613    0.67103    1.03323    0.1807896    0.19190583   0.146700371 5.5312916 
  91.77826   0.96359    0.67103    1.28576    0.2119259    0.184157619  0.139187736 4.7186304 
  79.61800   0.85924    0.67104    1.12505    0.2075486    0.187628053  0.142478199 4.8181486 
  76.18464   0.82797    0.67104    1.07914    0.2077545    0.188593513  0.143424957 4.8133735 
  98.80478   1.01905    0.67105    1.37759    0.2350825    0.185145573  0.140595262 4.2538258 
  81.34092   0.87466    0.67105    1.14801    0.1877087    0.187699529  0.142634309 5.3274036 
  62.64711   0.69772    0.67105    0.89548    0.181712     0.197536223  0.152695105 5.5032139 
  83.06808   0.88993    0.67107    1.17097    0.1672221    0.187795642  0.142894854 5.9800708 
  69.37416   0.76382    0.67108    0.98731    0.2142719    0.196048185  0.151140011 4.6669675 
  71.06884   0.78005    0.67108    1.01027    0.1908962    0.193869535  0.148937251 5.238449  
  84.79971   0.90503    0.67109    1.19393    0.2127463    0.187713055  0.142993376 4.7004343 
  93.52583   0.97781    0.67109    1.30872    0.2110669    0.182345189  0.137975189 4.7378343 
  67.68379   0.74746    0.67109    0.96435    0.1893617    0.197719013  0.152883809 5.2808989 
  97.03937   1.00555    0.67110    1.35463    0.1687859    0.182613684  0.138517694 5.9246655 
  74.47023   0.81216    0.67111    1.05618    0.1644671    0.189580824  0.144788752 6.0802434 
  86.53451   0.91997    0.67112    1.21688    0.1859273    0.187147547  0.142705903 5.3784463 
  59.30665   0.66408    0.67113    0.84956    0.1885606    0.195383786  0.151031548 5.3033348 
  64.31740   0.71444    0.67113    0.91844    0.2392462    0.198231186  0.153663032 4.1797947 
  102.32353  1.04553    0.67114    1.42350    0.17747      0.184294975  0.140983003 5.6347552 
  100.55958  1.03245    0.67114    1.40054    0.1914033    0.185870965  0.142431829 5.2245703 
  90.01986   0.94930    0.67114    1.26280    0.2264875    0.184775825  0.140656732 4.4152547 
  65.99441   0.73104    0.67117    0.94139    0.1763846    0.198218385  0.153783604 5.6694292 
  57.64343   0.64713    0.67118    0.82661    0.2150263    0.196304869  0.152242107 4.6505939 
  88.27103   0.93476    0.67118    1.23984    0.1837664    0.185819479  0.141913451 5.4416912 
  95.27219   0.99187    0.67120    1.33167    0.1991099    0.180821943  0.137592159 5.022352  
  98.79098   1.01919    0.67121    1.37759    0.1994777    0.183384815  0.140573174 5.0130917 
  91.76349   0.96373    0.67121    1.28576    0.177295     0.182616245  0.13918985  5.640317  
  77.88470   0.84380    0.67124    1.10210    0.1991176    0.186677447  0.142669347 5.0221578 
  79.60260   0.85937    0.67125    1.12505    0.1631579    0.186350799  0.142464217 6.1290321 
  81.32524   0.87479    0.67126    1.14801    0.1976026    0.186367638  0.142619432 5.0606622 
  76.16911   0.82810    0.67126    1.07914    0.1932235    0.187367297  0.143419146 5.1753539 
  72.75590   0.79626    0.67126    1.03323    0.2180829    0.190724162  0.146704767 4.5854122 
  97.02572   1.00569    0.67126    1.35463    0.2093255    0.180982207  0.138498279 4.7772488 
  93.51169   0.97795    0.67126    1.30872    0.2072079    0.18081792   0.137971387 4.8260708 
  83.05288   0.89006    0.67127    1.17097    0.1982216    0.186474796  0.142882485 5.0448589 
  84.78503   0.90516    0.67128    1.19393    0.1931437    0.186403751  0.142985511 5.1774922 
  55.98174   0.63011    0.67129    0.80365    0.1984741    0.198269738  0.154716972 5.0384408 
  102.31034  1.04567    0.67129    1.42350    0.1981395    0.182467375  0.140948171 5.0469492 
  100.54652  1.03258    0.67129    1.40054    0.1952902    0.184166532  0.142412505 5.1205846 
  60.96238   0.68104    0.67130    0.87252    0.1940237    0.195192087  0.151458883 5.1540095 
  86.51959   0.92011    0.67131    1.21688    0.1863666    0.185789606  0.142703067 5.3657683 
  71.05292   0.78018    0.67132    1.01027    0.2245193    0.192682892  0.148943691 4.4539601 
  90.00529   0.94943    0.67132    1.26280    0.1987204    0.183364081  0.140660541 5.032196  
  62.63059   0.69784    0.67133    0.89548    0.2017545    0.196318795  0.152663719 4.9565189 
  69.35794   0.76394    0.67133    0.98731    0.211398     0.194849496  0.151144442 4.7304137 
  74.45501   0.81228    0.67133    1.05618    0.1799107    0.188408869  0.144788576 5.5583131 
  67.66794   0.74759    0.67134    0.96435    0.2411356    0.196542743  0.152881641 4.1470442 
  98.77805   1.01932    0.67136    1.37759    0.1883526    0.181833105  0.140552464 5.3091914 
  95.25871   0.99200    0.67136    1.33167    0.178606     0.179355142  0.137580407 5.598916  
  88.25588   0.93490    0.67137    1.23984    0.1686988    0.184426404  0.141915205 5.9277244 
  91.74953   0.96386    0.67138    1.28576    0.1757172    0.181245684  0.139191864 5.6909625 
  64.30107   0.71457    0.67140    0.91844    0.1949543    0.197018525  0.153639668 5.1294073 
  97.01208   1.00582    0.67142    1.35463    0.1720722    0.179473596  0.138478951 5.811514  
  59.29041   0.66421    0.67142    0.84956    0.2005456    0.194191192  0.151006054 4.9863971 
  65.97830   0.73116    0.67143    0.94139    0.1723518    0.197018314  0.153771324 5.8020862 
  93.49755   0.97808    0.67143    1.30872    0.1626492    0.179403794  0.137967643 6.1482012 
  102.29715  1.04580    0.67144    1.42350    0.1527429    0.180794578  0.140912603 6.5469492 
  100.53345  1.03271    0.67144    1.40054    0.2109069    0.182604315  0.142392946 4.7414286 
  77.86887   0.84393    0.67146    1.10210    0.1914211    0.185439786  0.142658309 5.2240845 
  79.58721   0.85950    0.67146    1.12505    0.2044837    0.185126138  0.142450269 4.8903653 
  83.03769   0.89019    0.67147    1.17097    0.1947605    0.185225888  0.142870112 5.1345114 
  81.30956   0.87493    0.67147    1.14801    0.1737276    0.185101098  0.142604565 5.7561378 
  84.76958   0.90530    0.67148    1.19393    0.2157987    0.185113365  0.1429772   4.6339482 
  76.15288   0.82823    0.67149    1.07914    0.1771102    0.186127507  0.143413132 5.6462022 
  57.62653   0.64726    0.67149    0.82661    0.2085747    0.195071403  0.152220467 4.7944453 
  72.73964   0.79639    0.67150    1.03323    0.171751     0.189516935  0.146709386 5.8223824 
  89.99072   0.94957    0.67150    1.26280    0.1499986    0.182070596  0.140664338 6.6667289 
  86.50467   0.92024    0.67150    1.21688    0.2037594    0.184531459  0.142700195 4.907749  
  98.76426   1.01946    0.67152    1.37759    0.1847852    0.180350139  0.140530373 5.4116888 
  95.24439   0.99214    0.67153    1.33167    0.1900382    0.177955309  0.137568013 5.2620999 
  91.73558   0.96399    0.67155    1.28576    0.172432     0.18001029   0.139193886 5.7993876 
  88.24153   0.93503    0.67155    1.23984    0.1803278    0.183225402  0.141916832 5.5454567 
  74.43910   0.81241    0.67156    1.05618    0.1867397    0.187229535  0.144788447 5.3550477 
  71.03634   0.78031    0.67157    1.01027    0.2031156    0.191473358  0.148950398 4.9233048 
  69.34172   0.76407    0.67158    0.98731    0.1971982    0.193669617  0.151148827 5.0710402 
  102.28484  1.04593    0.67158    1.42350    0.1733733    0.179430813  0.140878763 5.7679008 
  96.99844   1.00596    0.67158    1.35463    0.1885231    0.178145116  0.138459708 5.3043898 
  60.94571   0.68117    0.67159    0.87252    0.2129895    0.193950751  0.151426457 4.6950671 
  100.52039  1.03285    0.67159    1.40054    0.1894234    0.181242602  0.142373146 5.2791788 
  93.48341   0.97821    0.67160    1.30872    0.1809193    0.178155986  0.137963952 5.5273263 
  67.65145   0.74772    0.67160    0.96435    0.1956427    0.195340338  0.152879307 5.1113586 
  62.61407   0.69797    0.67161    0.89548    0.1991709    0.195087309  0.152632309 5.0208138 
  55.96478   0.63024    0.67161    0.80365    0.1869949    0.197002604  0.154676248 5.3477394 
  83.02250   0.89032    0.67167    1.17097    0.1732986    0.184090437  0.142857727 5.7703871 
  64.28474   0.71469    0.67167    0.91844    0.1976881    0.195812788  0.153616227 5.0584734 
  79.57182   0.85963    0.67167    1.12505    0.2029732    0.183992405  0.142436351 4.9267588 
  98.75133   1.01959    0.67167    1.37759    0.1642479    0.179170808  0.140509661 6.0883579 
  81.29464   0.87505    0.67167    1.14801    0.190024     0.183994698  0.142590414 5.2624932 
  84.75491   0.90543    0.67167    1.19393    0.1752274    0.184009729  0.142969284 5.70687   
  77.85304   0.84406    0.67168    1.10210    0.178849     0.184286686  0.142647324 5.5913089 
  89.97616   0.94970    0.67168    1.26280    0.1762612    0.180940329  0.140668115 5.6733983 
  95.23091   0.99227    0.67169    1.33167    0.1769947    0.176833543  0.137556435 5.6498867 
  86.48976   0.92037    0.67169    1.21688    0.1735384    0.183414101  0.142697287 5.7624134 
  65.96219   0.73129    0.67169    0.94139    0.1915597    0.195840945  0.153758957 5.2203047 
  76.13736   0.82836    0.67171    1.07914    0.1577715    0.185019865  0.143407436 6.3382804 
  59.27361   0.66433    0.67172    0.84956    0.181308     0.192949479  0.150979845 5.5154764 
  91.72081   0.96413    0.67173    1.28576    0.1866001    0.178895253  0.13919605  5.3590539 
  102.27165  1.04607    0.67173    1.42350    0.189851     0.178231559  0.140841783 5.2672886 
  72.72406   0.79652    0.67173    1.03323    0.1732234    0.188419784  0.146713851 5.7728921 
  100.50732  1.03298    0.67174    1.40054    0.1737957    0.180128518  0.142353102 5.7538823 
  96.98481   1.00609    0.67174    1.35463    0.1957352    0.177043096  0.138440554 5.1089431 
  88.22638   0.93517    0.67174    1.23984    0.1852494    0.182126133  0.141918518 5.3981281 
  93.46928   0.97835    0.67177    1.30872    0.2009561    0.177116556  0.137960318 4.9762112 
  57.61018   0.64738    0.67179    0.82661    0.2098752    0.193865685  0.152199652 4.7647364 
  74.42320   0.81254    0.67179    1.05618    0.1969486    0.186128136  0.14478837  5.0774669 
  71.02042   0.78044    0.67181    1.01027    0.1846424    0.190371373  0.148956837 5.4158741 
  69.32551   0.76420    0.67183    0.98731    0.1998524    0.192540711  0.151153177 5.0036927 
  98.73753   1.01973    0.67183    1.37759    0.1512383    0.178177843  0.140487566 6.6120817 
  95.21744   0.99240    0.67185    1.33167    0.2223303    0.175934344  0.137544943 4.4978125 
  89.96241   0.94983    0.67185    1.26280    0.1798441    0.180052602  0.140671667 5.5603715 
  67.63496   0.74785    0.67186    0.96435    0.1912994    0.194183509  0.152876893 5.2274079 
  84.74023   0.90556    0.67186    1.19393    0.1947416    0.183053453  0.142961336 5.1350097 
  86.47563   0.92050    0.67187    1.21688    0.1721208    0.182512605  0.1426945   5.8098731 
  83.00731   0.89045    0.67187    1.17097    0.1959669    0.183097205  0.14284533  5.1029026 
  102.25933  1.04619    0.67187    1.42350    0.1794858    0.177384542  0.140806613 5.5714714 
  79.55643   0.85976    0.67188    1.12505    0.1948648    0.182976298  0.142422467 5.1317632 
  60.92903   0.68129    0.67188    0.87252    0.2172849    0.192721728  0.151394119 4.6022526 
  81.27897   0.87519    0.67188    1.14801    0.1740705    0.182966079  0.142575574 5.7447988 
  62.59755   0.69809    0.67189    0.89548    0.1936616    0.193878195  0.152600887 5.1636463 
  100.49426  1.03311    0.67189    1.40054    0.1620649    0.179289441  0.142332819 6.1703676 
  91.70686   0.96426    0.67190    1.28576    0.2130314    0.17804763   0.139198103 4.6941437 
  96.97117   1.00622    0.67190    1.35463    0.145765     0.176193816  0.138421488 6.8603574 
  77.83722   0.84420    0.67190    1.10210    0.1742859    0.183245264  0.14263639  5.7376988 
  55.94835   0.63036    0.67192    0.80365    0.2031208    0.195772598  0.154636536 4.9231787 
  88.21203   0.93530    0.67192    1.23984    0.1818037    0.181264577  0.141920079 5.5004381 
  76.12184   0.82849    0.67193    1.07914    0.1726363    0.184005332  0.143401797 5.7925245 
  93.45514   0.97848    0.67194    1.30872    0.2006613    0.176307154  0.13795674  4.983522  
  64.26842   0.71482    0.67194    0.91844    0.1921407    0.194627069  0.153592708 5.2045194 
  65.94547   0.73141    0.67196    0.94139    0.1970757    0.194665535  0.153746011 5.0741923 
  72.70781   0.79665    0.67197    1.03323    0.2045464    0.187353042  0.146718535 4.8888663 
  98.72461   1.01985    0.67198    1.37759    0.1760662    0.177511742  0.140466851 5.6796818 
  59.25737   0.66445    0.67201    0.84956    0.1932338    0.191758913  0.150954668 5.1750781 
  102.24614  1.04633    0.67202    1.42350    0.1711829    0.176785912  0.140768191 5.841705  
  74.40730   0.81267    0.67202    1.05618    0.1763015    0.185117863  0.14478834  5.6721015 
  95.20312   0.99254    0.67202    1.33167    0.1979499    0.175236114  0.137532823 5.0517833 
  89.94785   0.94996    0.67203    1.26280    0.2008832    0.179314084  0.14067541  4.9780171 
  100.48119  1.03324    0.67204    1.40054    0.1639866    0.178739853  0.142312295 6.0980592 
  71.00452   0.78057    0.67205    1.01027    0.1789432    0.189340458  0.148963275 5.5883655 
  86.46072   0.92063    0.67206    1.21688    0.1723354    0.181735546  0.142691519 5.8026383 
  96.95753   1.00636    0.67206    1.35463    0.1880851    0.175610656  0.138402509 5.3167423 
  84.72479   0.90569    0.67206    1.19393    0.1915882    0.182216085  0.142952946 5.2195281 
  82.99213   0.89058    0.67207    1.17097    0.2153212    0.182255673  0.142832929 4.6442245 
  91.69210   0.96440    0.67208    1.28576    0.178325     0.177381594  0.139200291 5.6077387 
  81.26404   0.87531    0.67208    1.14801    0.1919118    0.182122033  0.142561451 5.210727  
  69.30930   0.76433    0.67208    0.98731    0.1616777    0.191477341  0.15115748  6.1851449 
  57.59329   0.64750    0.67210    0.82661    0.2036061    0.192629438  0.152178269 4.9114442 
  79.54031   0.85990    0.67210    1.12505    0.1983169    0.182047257  0.142407959 5.0424346 
  93.44183   0.97861    0.67210    1.30872    0.1654249    0.175764019  0.137953422 6.0450392 
  88.19689   0.93543    0.67211    1.23984    0.1533385    0.180556988  0.141921694 6.5215194 
  77.82212   0.84432    0.67211    1.10210    0.1906951    0.182363099  0.142626003 5.2439732 
  67.61912   0.74797    0.67211    0.96435    0.225232     0.193126374  0.152874499 4.4398664 
  98.71082   1.01999    0.67214    1.37759    0.172528     0.177089244  0.140444752 5.7961606 
  76.10562   0.82862    0.67216    1.07914    0.1582217    0.183060777  0.143395957 6.3202456 
  60.91237   0.68142    0.67217    0.87252    0.1951883    0.191523064  0.151361862 5.1232579 
  102.23295  1.04647    0.67217    1.42350    0.1876274    0.17650547   0.140729028 5.329712  
  62.58105   0.69822    0.67217    0.89548    0.1823866    0.192695316  0.15256945  5.4828589 
  95.18965   0.99267    0.67218    1.33167    0.1735234    0.174823558  0.137521505 5.7629115 
  100.46813  1.03338    0.67219    1.40054    0.1873563    0.178476531  0.142291523 5.3374239 
  72.69156   0.79678    0.67221    1.03323    0.1701524    0.186382844  0.146723252 5.8770843 
  89.93329   0.95009    0.67221    1.26280    0.1922113    0.178785782  0.140679136 5.2026078 
  64.25210   0.71494    0.67221    0.91844    0.1976665    0.193503064  0.153569112 5.0590262 
  96.94390   1.00649    0.67222    1.35463    0.1990564    0.175289009  0.138383618 5.0237018 
  65.92937   0.73154    0.67222    0.94139    0.1984755    0.193590029  0.153733456 5.0384052 
  55.93193   0.63048    0.67223    0.80365    0.1964423    0.194560153  0.154596561 5.0905533 
  86.44581   0.92077    0.67225    1.21688    0.1673514    0.1811408    0.142688501 5.9754505 
  74.39140   0.81280    0.67225    1.05618    0.1710464    0.184212505  0.144788368 5.8463668 
  84.71012   0.90582    0.67225    1.19393    0.1803471    0.18158571   0.142944948 5.5448632 
  91.67815   0.96453    0.67225    1.28576    0.1505136    0.176967602  0.139202374 6.6439179 
  93.42770   0.97874    0.67227    1.30872    0.1816685    0.175412196  0.137949946 5.5045316 
  82.97694   0.89072    0.67227    1.17097    0.1629474    0.18157015   0.142820516 6.1369497 
  70.98861   0.78069    0.67229    1.01027    0.2057289    0.188394925  0.148969711 4.8607658 
  88.18255   0.93556    0.67229    1.23984    0.1715288    0.18007348   0.141923187 5.8299248 
  81.24838   0.87545    0.67229    1.14801    0.2016466    0.181382118  0.142546634 4.9591711 
  98.69789   1.02012    0.67229    1.37759    0.1898494    0.176945219  0.140424034 5.2673329 
  59.24058   0.66458    0.67231    0.84956    0.1917282    0.190567713  0.150928796 5.2157168 
  79.52492   0.86003    0.67231    1.12505    0.1736511    0.18129543   0.142394146 5.7586736 
  102.22064  1.04659    0.67231    1.42350    0.1978831    0.176508919  0.140691773 5.0534887 
  69.29309   0.76446    0.67233    0.98731    0.2063922    0.190494601  0.15116174  4.8451443 
  77.80630   0.84445    0.67233    1.10210    0.1650465    0.181562174  0.142615173 6.0588986 
  100.45506  1.03351    0.67234    1.40054    0.195082     0.178474362  0.142270499 5.1260496 
  95.17533   0.99281    0.67235    1.33167    0.1698106    0.174621957  0.13750957  5.8889139 
  67.60264   0.74810    0.67237    0.96435    0.1855041    0.192101516  0.152871929 5.3907164 
  76.09010   0.82875    0.67238    1.07914    0.1780922    0.182263435  0.143390433 5.615069  
  96.93026   1.00662    0.67238    1.35463    0.2284821    0.175201901  0.138364814 4.3767105 
  89.91873   0.95023    0.67239    1.26280    0.1642859    0.178446533  0.140682845 6.0869496 
  57.57695   0.64763    0.67240    0.82661    0.1806023    0.191472436  0.152157685 5.537028  
  91.66421   0.96466    0.67242    1.28576    0.1944379    0.176735409  0.139204468 5.1430302 
  86.43091   0.92090    0.67244    1.21688    0.2169484    0.180703854  0.142685449 4.609391  
  72.67599   0.79691    0.67244    1.03323    0.2163075    0.185538795  0.146727805 4.6230482 
  93.41357   0.97888    0.67244    1.30872    0.1520453    0.175260698  0.13794653  6.5769873 
  60.89628   0.68154    0.67245    0.87252    0.2200747    0.190409779  0.151330793 4.5439117 
  62.56454   0.69835    0.67245    0.89548    0.1851385    0.191571662  0.15253799  5.4013617 
  84.69468   0.90596    0.67245    1.19393    0.1983904    0.181071963  0.142936505 5.0405665 
  98.68410   1.02026    0.67245    1.37759    0.2014827    0.177026629  0.140401934 4.9632053 
  102.20746  1.04673    0.67246    1.42350    0.1628055    0.176757624  0.140651125 6.1422986 
  88.16820   0.93569    0.67247    1.23984    0.1846765    0.179744263  0.141924652 5.4148741 
  82.96176   0.89085    0.67247    1.17097    0.1790696    0.181018124  0.142808096 5.5844208 
  74.37551   0.81293    0.67248    1.05618    0.1777409    0.183398813  0.144788442 5.6261671 
  65.91328   0.73166    0.67248    0.94139    0.1998668    0.192574579  0.153720803 5.0033322 
  64.23518   0.71507    0.67249    0.91844    0.1962957    0.192395832  0.153544564 5.0943551 
  100.44200  1.03364    0.67249    1.40054    0.1501448    0.178693848  0.14224923  6.6602373 
  81.23271   0.87558    0.67250    1.14801    0.1984177    0.180769597  0.142531833 5.039873  
  95.16186   0.99294    0.67251    1.33167    0.1849424    0.174619839  0.137498426 5.4070889 
  79.50954   0.86016    0.67252    1.12505    0.1919563    0.180651337  0.142380369 5.209519  
  96.91663   1.00676    0.67254    1.35463    0.1842397    0.175308109  0.1383461   5.4277118 
  70.97205   0.78082    0.67254    1.01027    0.2030109    0.18748863   0.148976413 4.9258439 
  55.91499   0.63060    0.67255    0.80365    0.1751212    0.193337011  0.154555013 5.7103309 
  77.79049   0.84459    0.67255    1.10210    0.1733202    0.18086306   0.14260439  5.7696679 
  89.90417   0.95036    0.67257    1.26280    0.1800271    0.178265194  0.140686534 5.5547193 
  69.27689   0.76458    0.67258    0.98731    0.2060714    0.189583465  0.151165959 4.852687  
  98.67117   1.02039    0.67260    1.37759    0.2016823    0.177280951  0.140381212 4.9582933 
  91.64944   0.96479    0.67260    1.28576    0.1805439    0.176653722  0.139206697 5.5388191 
  59.22436   0.66470    0.67260    0.84956    0.1871867    0.189456581  0.150903936 5.3422599 
  76.07459   0.82888    0.67260    1.07914    0.2013156    0.181558215  0.14338496  4.9673249 
  102.19427  1.04687    0.67261    1.42350    0.1504152    0.177210499  0.14060968  6.6482643 
  93.39943   0.97901    0.67261    1.30872    0.1846851    0.175272707  0.137943167 5.414622  
  67.58617   0.74823    0.67263    0.96435    0.1826768    0.191143397  0.152869278 5.4741489 
  86.41600   0.92103    0.67263    1.21688    0.1742194    0.180397841  0.142682358 5.7398889 
  84.68002   0.90608    0.67264    1.19393    0.1790568    0.180702704  0.142928454 5.58482   
  100.42894  1.03377    0.67264    1.40054    0.1929621    0.179087986  0.142227713 5.1823648 
  88.15307   0.93583    0.67266    1.23984    0.1711937    0.179531577  0.14192616  5.8413365 
  82.94658   0.89098    0.67267    1.17097    0.1724174    0.180576363  0.142795664 5.7998787 
  95.14755   0.99307    0.67268    1.33167    0.1623052    0.174771069  0.137486679 6.161232  
  72.65975   0.79704    0.67268    1.03323    0.1743993    0.184737342  0.14673258  5.733968  
  57.56062   0.64775    0.67270    0.82661    0.2189269    0.190357843  0.152137211 4.5677347 
  96.90299   1.00689    0.67270    1.35463    0.1934592    0.175559853  0.138327472 5.1690486 
  81.21780   0.87571    0.67270    1.14801    0.1644879    0.180283462  0.142517747 6.0794745 
  74.35962   0.81306    0.67271    1.05618    0.2134332    0.182667188  0.144788568 4.6853067 
  79.49416   0.86029    0.67273    1.12505    0.2036225    0.180098629  0.142366621 4.9110486 
  62.54805   0.69847    0.67273    0.89548    0.1934204    0.190508     0.152506521 5.1700855 
  60.87963   0.68166    0.67274    0.87252    0.198029     0.189292411  0.15129869  5.0497654 
  89.88962   0.95050    0.67275    1.26280    0.1817659    0.178190507  0.140690206 5.501582  
  65.89657   0.73179    0.67275    0.94139    0.1341675    0.19158323   0.153707565 7.4533699 
  102.18196  1.04699    0.67275    1.42350    0.1812934    0.177752966  0.14057031  5.5159206 
  64.21887   0.71520    0.67276    0.91844    0.1963191    0.191386283  0.153520812 5.0937479 
  98.65739   1.02052    0.67276    1.37759    0.1694669    0.177675035  0.140359106 5.9008573 
  91.63550   0.96492    0.67277    1.28576    0.1613322    0.176677538  0.139208816 6.1983906 
  77.77468   0.84472    0.67277    1.10210    0.1767074    0.180249508  0.14259366  5.6590726 
  93.38530   0.97914    0.67278    1.30872    0.1898158    0.175388804  0.137939855 5.2682653 
  70.95615   0.78095    0.67278    1.01027    0.2031919    0.186687788  0.148982845 4.921456  
  100.41588  1.03391    0.67279    1.40054    0.1773075    0.179588677  0.14220594  5.6399193 
  86.40110   0.92116    0.67282    1.21688    0.1894836    0.180172542  0.142679232 5.2775016 
  76.05838   0.82901    0.67283    1.07914    0.1885491    0.180886555  0.143379298 5.3036583 
  69.26069   0.76471    0.67283    0.98731    0.187521     0.188726912  0.151170135 5.3327361 
  88.13873   0.93596    0.67284    1.23984    0.1826478    0.179405431  0.141927552 5.475018  
  95.13408   0.99320    0.67284    1.33167    0.1849397    0.17499381   0.137475709 5.4071678 
  84.66458   0.90622    0.67284    1.19393    0.1499233    0.180389273  0.142919955 6.6700773 
  55.89858   0.63073    0.67286    0.80365    0.1635086    0.192204575  0.154514507 6.1158863 
  96.88936   1.00702    0.67286    1.35463    0.2027067    0.175887393  0.138308935 4.933236  
  82.93141   0.89111    0.67287    1.17097    0.1690564    0.180198612  0.142783229 5.9151857 
  67.57034   0.74835    0.67288    0.96435    0.1880592    0.190269775  0.15286665  5.3174745 
  59.20758   0.66482    0.67290    0.84956    0.1662521    0.188354506  0.15087838  6.0149616 
  102.16877  1.04713    0.67290    1.42350    0.170959     0.178394441  0.140527336 5.8493557 
  81.20214   0.87584    0.67291    1.14801    0.1885597    0.179829843  0.142502975 5.3033602 
  72.64351   0.79717    0.67292    1.03323    0.1727228    0.183992832  0.146737391 5.7896236 
  98.64360   1.02066    0.67292    1.37759    0.1657514    0.178130584  0.140337001 6.0331315 
  89.87507   0.95063    0.67293    1.26280    0.1922249    0.178174389  0.14069386  5.2022397 
  74.34373   0.81319    0.67294    1.05618    0.1432854    0.181987952  0.144788746 6.9790781 
  79.47878   0.86042    0.67294    1.12505    0.2036597    0.179597402  0.14235291  4.9101516 
  93.37117   0.97928    0.67295    1.30872    0.1949211    0.175554007  0.137936603 5.1302809 
  100.40195  1.03405    0.67295    1.40054    0.2064862    0.18016874   0.142182439 4.8429387 
  91.62074   0.96506    0.67295    1.28576    0.1543462    0.176755409  0.139211075 6.4789415 
  77.75887   0.84485    0.67299    1.10210    0.2043924    0.179678532  0.142582983 4.8925498 
  86.38620   0.92130    0.67301    1.21688    0.1773633    0.179981473  0.142676069 5.638145  
  62.53155   0.69860    0.67301    0.89548    0.2086124    0.189487613  0.152475039 4.7935789 
  57.54375   0.64787    0.67301    0.82661    0.1884584    0.189250157  0.152116171 5.3062108 
  95.11977   0.99334    0.67301    1.33167    0.1773628    0.175252384  0.137464147 5.6381609 
  65.88049   0.73192    0.67301    0.94139    0.1779858    0.190671331  0.15369473  5.6184257 
  70.94026   0.78108    0.67302    1.01027    0.1850766    0.185925195  0.14898927  5.4031682 
  96.87573   1.00716    0.67302    1.35463    0.1806466    0.176227434  0.138290488 5.5356702 
  64.20257   0.71532    0.67303    0.91844    0.199114     0.190419715  0.153496985 5.0222486 
  84.64992   0.90635    0.67303    1.19393    0.1631499    0.18012118   0.142911854 6.1293326 
  88.12359   0.93610    0.67303    1.23984    0.1692143    0.179299326  0.141928987 5.909666  
  60.86298   0.68179    0.67303    0.87252    0.2214758    0.188237878  0.151266677 4.515166  
  102.15646  1.04726    0.67304    1.42350    0.2141561    0.17897871   0.140486527 4.6694911 
  76.04288   0.82914    0.67305    1.07914    0.1740808    0.180280677  0.143373941 5.7444589 
  98.63067   1.02079    0.67307    1.37759    0.1619996    0.178534588  0.140316274 6.1728547 
  82.91623   0.89124    0.67307    1.17097    0.17711      0.179843988  0.142770782 5.6462086 
  69.24450   0.76484    0.67308    0.98731    0.1899709    0.187910955  0.151174268 5.2639641 
  100.38889  1.03418    0.67310    1.40054    0.2162043    0.180670021  0.142160137 4.6252549 
  89.86051   0.95076    0.67311    1.26280    0.1607319    0.178144918  0.140697493 6.2215403 
  81.18723   0.87597    0.67311    1.14801    0.156187     0.179410588  0.142488918 6.4025815 
  91.60680   0.96519    0.67312    1.28576    0.1701191    0.176806911  0.13921322  5.8782347 
  93.35705   0.97941    0.67312    1.30872    0.1727346    0.175691452  0.137933402 5.7892281 
  67.55388   0.74848    0.67314    0.96435    0.1880144    0.18939892   0.152863841 5.3187415 
  72.62795   0.79729    0.67315    1.03323    0.1799274    0.183293711  0.146742036 5.5577972 
  79.46268   0.86055    0.67316    1.12505    0.205307     0.179073772  0.142338587 4.8707545 
  95.10630   0.99347    0.67317    1.33167    0.1999547    0.175446423  0.137453351 5.0011328 
  74.32784   0.81332    0.67317    1.05618    0.1874429    0.181318523  0.144788976 5.334958  
  55.88218   0.63085    0.67317    0.80365    0.2148876    0.19111653   0.1544737   4.6535956 
  96.86210   1.00729    0.67318    1.35463    0.1622766    0.1765054    0.138272129 6.1623179 
  59.19137   0.66495    0.67319    0.84956    0.169022     0.187311342  0.150853837 5.9163896 
  102.14327  1.04739    0.67319    1.42350    0.1955569    0.179513136  0.140441993 5.1136012 
  86.37130   0.92143    0.67320    1.21688    0.1703169    0.179764627  0.142672868 5.8714079 
  77.74378   0.84498    0.67320    1.10210    0.1979862    0.179134898  0.142572842 5.0508571 
  88.10926   0.93622    0.67321    1.23984    0.1690919    0.179163648  0.141930313 5.9139438 
  84.63449   0.90648    0.67323    1.19393    0.1992725    0.179811081  0.142903302 5.0182539 
  98.61689   1.02093    0.67323    1.37759    0.1849046    0.178875175  0.140294162 5.4081943 
  100.37583  1.03431    0.67325    1.40054    0.2064689    0.181062765  0.14213758  4.8433444 
  70.92370   0.78121    0.67327    1.01027    0.1839452    0.185140369  0.148995963 5.4364017 
  82.90106   0.89137    0.67327    1.17097    0.1982022    0.179456146  0.142758329 5.0453527 
  76.02668   0.82927    0.67328    1.07914    0.1924353    0.179638483  0.1433684   5.1965518 
  65.86379   0.73205    0.67328    0.94139    0.1875796    0.189746226  0.153681296 5.3310701 
  93.34292   0.97954    0.67329    1.30872    0.1742342    0.175742176  0.137930253 5.7394013 
  89.84596   0.95090    0.67329    1.26280    0.1694108    0.178048101  0.140701107 5.9028114 
  62.51507   0.69872    0.67329    0.89548    0.182847     0.188497115  0.152443543 5.4690534 
  91.59204   0.96533    0.67330    1.28576    0.135002     0.176779456  0.139215503 7.4072977 
  64.18627   0.71544    0.67330    0.91844    0.2046736    0.189476778  0.153473077 4.885828  
  57.52743   0.64799    0.67331    0.82661    0.2255222    0.18821704   0.152095914 4.4341533 
  81.17158   0.87610    0.67332    1.14801    0.1560097    0.178934431  0.142474172 6.4098578 
  60.84633   0.68191    0.67332    0.87252    0.1760038    0.187215678  0.151234748 5.6816955 
  69.22831   0.76497    0.67333    0.98731    0.1714946    0.187101424  0.151178358 5.8310874 
  102.13009  1.04753    0.67334    1.42350    0.1707842    0.179877183  0.140396694 5.8553426 
  95.09199   0.99361    0.67334    1.33167    0.1942279    0.1755313    0.137441974 5.1485909 
  96.84847   1.00742    0.67334    1.35463    0.145747     0.176653957  0.138253861 6.8612047 
  79.44731   0.86068    0.67337    1.12505    0.1721518    0.178540409  0.142324943 5.8088269 
  98.60397   1.02106    0.67338    1.37759    0.19635      0.179042614  0.140273433 5.0929463 
  86.35640   0.92156    0.67339    1.21688    0.1768399    0.179468787  0.142669631 5.6548324 
  72.61172   0.79742    0.67339    1.03323    0.1796452    0.182559346  0.146746904 5.5665278 
  88.09413   0.93636    0.67340    1.23984    0.1574034    0.178925597  0.141931676 6.3531029 
  67.53742   0.74861    0.67340    0.96435    0.2002561    0.188535909  0.15286095  4.9936057 
  100.36277  1.03444    0.67340    1.40054    0.173374     0.181283263  0.142114759 5.7678775 
  74.31196   0.81345    0.67340    1.05618    0.2178911    0.180635099  0.144789251 4.5894486 
  77.72798   0.84511    0.67342    1.10210    0.1915515    0.178528447  0.142562269 5.2205282 
  84.61906   0.90662    0.67343    1.19393    0.1422556    0.179419818  0.142894721 7.0296002 
  93.32879   0.97968    0.67346    1.30872    0.2065358    0.175648574  0.137927159 4.8417756 
  91.57811   0.96546    0.67347    1.28576    0.2067832    0.176622553  0.139217672 4.8359828 
  89.83142   0.95103    0.67347    1.26280    0.1815593    0.177830182  0.140704703 5.5078423 
  82.88513   0.89151    0.67348    1.17097    0.1836022    0.178970914  0.142745244 5.4465578 
  102.11690  1.04766    0.67349    1.42350    0.1830397    0.180010495  0.140350515 5.4632957 
  59.17460   0.66507    0.67349    0.84956    0.1613715    0.186294352  0.150828617 6.1968811 
  55.86526   0.63097    0.67349    0.80365    0.1918207    0.190040046  0.154431292 5.2132017 
  95.07852   0.99374    0.67350    1.33167    0.1866016    0.17544793   0.137431356 5.3590109 
  76.01118   0.82940    0.67350    1.07914    0.1877456    0.178993509  0.143363152 5.3263565 
  96.83484   1.00756    0.67350    1.35463    0.156898     0.176620875  0.13823568  6.3735675 
  70.90782   0.78134    0.67351    1.01027    0.1970309    0.184382413  0.149002381 5.075346  
  81.15593   0.87624    0.67353    1.14801    0.1798937    0.178387298  0.142459438 5.5588384 
  65.84772   0.73217    0.67354    0.94139    0.2218296    0.188872817  0.153668267 4.5079647 
  98.59018   1.02119    0.67354    1.37759    0.1544003    0.179003801  0.140251319 6.4766714 
  100.34971  1.03458    0.67355    1.40054    0.1889869    0.181273927  0.142091678 5.291372  
  64.16998   0.71557    0.67357    0.91844    0.1922494    0.188557643  0.1534491   5.2015767 
  62.49858   0.69885    0.67357    0.89548    0.1851797    0.18753869   0.152412027 5.40016   
  88.07980   0.93649    0.67358    1.23984    0.1623155    0.178567733  0.141932932 6.1608411 
  69.21212   0.76509    0.67358    0.98731    0.1586615    0.18628896   0.151182403 6.3027262 
  79.43194   0.86081    0.67358    1.12505    0.1770478    0.177939067  0.142311341 5.6481922 
  86.34151   0.92169    0.67358    1.21688    0.2070485    0.179051689  0.142666358 4.8297863 
  60.83027   0.68204    0.67360    0.87252    0.1657488    0.186264642  0.151204    6.0332262 
  84.60441   0.90675    0.67362    1.19393    0.2094822    0.178935712  0.142886542 4.7736753 
  57.51057   0.64812    0.67362    0.82661    0.1721242    0.187184686  0.152075093 5.8097583 
  93.31467   0.97981    0.67363    1.30872    0.1971307    0.175359613  0.13792412  5.0727766 
  102.10459  1.04779    0.67363    1.42350    0.2117126    0.179870756  0.140306693 4.7233844 
  72.59549   0.79755    0.67363    1.03323    0.1482028    0.181794772  0.146751808 6.7475108 
  77.71218   0.84524    0.67364    1.10210    0.1607499    0.177854966  0.142551744 6.2208437 
  74.29540   0.81358    0.67364    1.05618    0.1768581    0.179877789  0.1447896   5.6542505 
  89.81687   0.95116    0.67365    1.26280    0.1832128    0.177443251  0.140708278 5.4581339 
  91.56335   0.96559    0.67365    1.28576    0.1646171    0.176266784  0.139219977 6.0747031 
  96.82121   1.00769    0.67366    1.35463    0.1440639    0.176348353  0.138217592 6.9413642 
  67.52097   0.74874    0.67366    0.96435    0.1634808    0.187671599  0.152857978 6.1169263 
  95.06422   0.99387    0.67367    1.33167    0.2015725    0.175126009  0.137420164 4.9609942 
  82.86997   0.89164    0.67368    1.17097    0.1869162    0.178392675  0.142732774 5.3499911 
  98.57726   1.02132    0.67369    1.37759    0.1963067    0.178716661  0.140230583 5.0940696 
  100.33665  1.03471    0.67370    1.40054    0.18317      0.180991672  0.14206833  5.4594093 
  75.99498   0.82953    0.67373    1.07914    0.1846469    0.178243309  0.143357732 5.4157422 
  81.14102   0.87637    0.67373    1.14801    0.2068909    0.177756267  0.142445422 4.8334654 
  70.89194   0.78146    0.67375    1.01027    0.1590755    0.183586525  0.149008796 6.2863232 
  86.32662   0.92183    0.67377    1.21688    0.1845861    0.178466883  0.142663046 5.417526  
  88.06467   0.93663    0.67377    1.23984    0.1738785    0.178001497  0.141934223 5.7511423 
  102.09141  1.04793    0.67378    1.42350    0.1581752    0.179406119  0.140258893 6.3221036 
  79.41657   0.86094    0.67379    1.12505    0.2067292    0.177228867  0.14229777  4.837246  
  59.15784   0.66519    0.67379    0.84956    0.1803132    0.18530041   0.150803562 5.5459057 
  55.84887   0.63109    0.67380    0.80365    0.1961399    0.189035897  0.154389897 5.0984017 
  93.30054   0.97994    0.67380    1.30872    0.1967877    0.174833272  0.137921131 5.0816184 
  65.83103   0.73230    0.67381    0.94139    0.2040621    0.18794929   0.153654644 4.900469  
  96.80758   1.00782    0.67382    1.35463    0.1626487    0.175807667  0.138199594 6.1482201 
  91.54942   0.96572    0.67382    1.28576    0.1977353    0.17571303   0.139222167 5.057266  
  84.58899   0.90688    0.67382    1.19393    0.1899682    0.178263683  0.142877906 5.2640389 
  69.19594   0.76522    0.67383    0.98731    0.1722896    0.185438985  0.151186405 5.8041809 
  95.05075   0.99400    0.67383    1.33167    0.192039     0.1745764    0.137409721 5.2072756 
  89.80232   0.95129    0.67383    1.26280    0.1796192    0.176847586  0.140711837 5.5673336 
  64.15308   0.71570    0.67385    0.91844    0.1894987    0.187598634  0.153424156 5.2770811 
  62.48210   0.69897    0.67385    0.89548    0.2308006    0.18658429   0.152380507 4.3327444 
  100.32359  1.03484    0.67385    1.40054    0.2124193    0.180403819  0.142044719 4.7076702 
  98.56348   1.02146    0.67385    1.37759    0.2058015    0.178114243  0.140208464 4.8590511 
  77.69638   0.84537    0.67386    1.10210    0.1689197    0.177076576  0.142541278 5.9199726 
  72.57994   0.79768    0.67386    1.03323    0.2174282    0.181000586  0.14675653  4.5992194 
  74.27952   0.81371    0.67387    1.05618    0.2038667    0.179076591  0.14478998  4.905166  
  82.85480   0.89177    0.67388    1.17097    0.2195321    0.177668139  0.142720296 4.5551425 
  60.81363   0.68216    0.67389    0.87252    0.2171283    0.185296762  0.151172239 4.6055719 
  67.50515   0.74886    0.67391    0.96435    0.1703222    0.186814436  0.152855042 5.8712252 
  102.07822  1.04806    0.67393    1.42350    0.184773     0.178611939  0.140210299 5.4120461 
  57.49372   0.64824    0.67393    0.82661    0.1801895    0.186200698  0.152054379 5.5497129 
  81.12538   0.87650    0.67394    1.14801    0.1873502    0.176956575  0.142430723 5.3375977 
  88.05034   0.93676    0.67395    1.23984    0.175537     0.177281142  0.141935408 5.6968047 
  75.97949   0.82966    0.67395    1.07914    0.1451947    0.1774353    0.1433526   6.8873037 
  86.31173   0.92196    0.67396    1.21688    0.1959803    0.177709538  0.142659701 5.1025537 
  93.28642   0.98008    0.67397    1.30872    0.169418     0.174068493  0.137918197 5.9025605 
  96.79396   1.00795    0.67398    1.35463    0.1775812    0.174998667  0.138181685 5.6312267 
  91.53467   0.96586    0.67400    1.28576    0.187071     0.17489756   0.139224499 5.345564  
  95.03645   0.99414    0.67400    1.33167    0.1429997    0.173731237  0.137398714 6.9930217 
  100.31054  1.03497    0.67400    1.40054    0.1812384    0.179524886  0.142020843 5.5175945 
  70.87540   0.78159    0.67400    1.01027    0.1764962    0.182703269  0.149015477 5.6658444 
  89.78778   0.95143    0.67401    1.26280    0.1951864    0.176045162  0.14071537  5.1233078 
  84.57433   0.90701    0.67401    1.19393    0.1818522    0.17747205   0.142869678 5.4989711 
  79.40048   0.86108    0.67401    1.12505    0.1586795    0.176368499  0.142283594 6.3020113 
  98.54970   1.02159    0.67401    1.37759    0.1676672    0.177212376  0.140186342 5.9641957 
  65.81497   0.73242    0.67407    0.94139    0.1959008    0.187060528  0.153641427 5.1046244 
  102.06592  1.04819    0.67407    1.42350    0.2093067    0.177578209  0.140164135 4.7776779 
  82.83964   0.89190    0.67408    1.17097    0.1708461    0.176798493  0.142707813 5.8532211 
  59.14164   0.66532    0.67408    0.84956    0.1814639    0.184386368  0.150779494 5.5107379 
  69.17976   0.76535    0.67408    0.98731    0.1498294    0.184563776  0.151190362 6.6742575 
  77.68059   0.84550    0.67408    1.10210    0.1917399    0.176200282  0.142530861 5.2153986 
  74.26365   0.81384    0.67410    1.05618    0.1934932    0.178204245  0.144790412 5.1681403 
  72.56372   0.79781    0.67410    1.03323    0.1667807    0.18011892   0.146761494 5.9958976 
  64.13680   0.71582    0.67412    0.91844    0.1770527    0.186684905  0.153400028 5.6480359 
  55.83196   0.63121    0.67412    0.80365    0.1923701    0.188049988  0.154346867 5.198313  
  62.46563   0.69910    0.67413    0.89548    0.1882478    0.185654582  0.152348975 5.3121471 
  88.03522   0.93689    0.67414    1.23984    0.150726     0.176325299  0.141936625 6.6345554 
  93.27230   0.98021    0.67414    1.30872    0.1709399    0.173070738  0.137915318 5.8500093 
  96.78033   1.00809    0.67414    1.35463    0.1795979    0.173932049  0.138163868 5.5679938 
  86.29684   0.92209    0.67415    1.21688    0.2089843    0.176778131  0.142656316 4.7850484 
  81.10973   0.87663    0.67415    1.14801    0.1950389    0.176029541  0.142416037 5.1271823 
  95.02299   0.99427    0.67416    1.33167    0.1993209    0.17270075   0.137388446 5.0170353 
  100.29661  1.03511    0.67416    1.40054    0.1773189    0.178283893  0.141995072 5.6395568 
  98.53678   1.02172    0.67416    1.37759    0.1924128    0.176111344  0.140165601 5.1971594 
  91.52073   0.96599    0.67417    1.28576    0.1659337    0.173918055  0.139226709 6.0265034 
  67.48870   0.74899    0.67417    0.96435    0.2044513    0.185913303  0.152851904 4.8911403 
  60.79701   0.68229    0.67418    0.87252    0.1628993    0.184367222  0.151140563 6.1387618 
  75.96330   0.82979    0.67418    1.07914    0.1617816    0.176511101  0.143347294 6.1811726 
  89.77324   0.95156    0.67419    1.26280    0.1880786    0.17504307   0.140718887 5.316926  
  84.55892   0.90715    0.67421    1.19393    0.1835139    0.176482224  0.14286099  5.4491785 
  102.05273  1.04833    0.67422    1.42350    0.1702591    0.176198815  0.140113837 5.8734012 
  79.38512   0.86121    0.67422    1.12505    0.1552722    0.175438173  0.142270098 6.4403029 
  57.47742   0.64836    0.67423    0.82661    0.2053358    0.185315928  0.152034445 4.8700714 
  70.85952   0.78172    0.67424    1.01027    0.1740307    0.181825178  0.149021883 5.7461126 
  82.82448   0.89203    0.67428    1.17097    0.1644399    0.175800483  0.142695323 6.0812491 
  77.66480   0.84563    0.67430    1.10210    0.1707221    0.175233639  0.142520497 5.8574725 
  96.76671   1.00822    0.67430    1.35463    0.203871     0.172639535  0.13814614  4.9050625 
  100.28355  1.03524    0.67431    1.40054    0.2006446    0.176877178  0.141970626 4.9839368 
  93.25818   0.98034    0.67431    1.30872    0.1580987    0.171866664  0.137912489 6.3251627 
  88.02089   0.93702    0.67432    1.23984    0.1806022    0.175253289  0.141937741 5.5370311 
  98.52300   1.02186    0.67432    1.37759    0.1542898    0.17470261   0.140143472 6.4813098 
  69.16359   0.76548    0.67433    0.98731    0.1704106    0.183668549  0.151194269 5.8681796 
  95.00869   0.99441    0.67433    1.33167    0.1503333    0.171389045  0.137377628 6.6518862 
  74.24779   0.81397    0.67433    1.05618    0.1865459    0.177275678  0.144790894 5.360611  
  65.79829   0.73255    0.67434    0.94139    0.1658416    0.186141834  0.153627602 6.0298502 
  72.54751   0.79794    0.67434    1.03323    0.1987959    0.179191097  0.146766483 5.0302848 
  86.28117   0.92223    0.67435    1.21688    0.1731601    0.175630044  0.142652714 5.7750024 
  91.50599   0.96613    0.67435    1.28576    0.1884566    0.172687961  0.139229061 5.3062615 
  81.09409   0.87677    0.67436    1.14801    0.1931209    0.174982131  0.142401367 5.1781035 
  102.03955  1.04846    0.67437    1.42350    0.1579197    0.174584592  0.140062684 6.3323322 
  89.75870   0.95169    0.67437    1.26280    0.1792319    0.173868492  0.140722381 5.5793639 
  59.12489   0.66544    0.67438    0.84956    0.181139     0.183494729  0.150754764 5.5206223 
  64.12052   0.71595    0.67439    0.91844    0.1673541    0.185792967  0.153375825 5.9753541 
  75.94781   0.82992    0.67440    1.07914    0.1651373    0.175555052  0.143342277 6.0555671 
  84.54350   0.90728    0.67441    1.19393    0.208064     0.175349827  0.142852275 4.8062135 
  62.44916   0.69922    0.67441    0.89548    0.2098856    0.184757366  0.152317433 4.7645003 
  67.47226   0.74911    0.67443    0.96435    0.1881784    0.185002524  0.15284869  5.3141062 
  79.36976   0.86133    0.67443    1.12505    0.1666994    0.174412054  0.142256633 5.9988218 
  55.81558   0.63133    0.67443    0.80365    0.2109568    0.187182928  0.154304879 4.740307  
  100.27050  1.03538    0.67446    1.40054    0.1849763    0.175297276  0.141945918 5.406098  
  96.75308   1.00835    0.67446    1.35463    0.1335791    0.17117732   0.138128505 7.4862011 
  98.51008   1.02199    0.67447    1.37759    0.1428345    0.1732201    0.140122724 7.0011097 
  60.78038   0.68241    0.67447    0.87252    0.1893995    0.183479623  0.151108975 5.279845  
  93.24406   0.98048    0.67448    1.30872    0.2027186    0.170508372  0.137909715 4.9329465 
  82.80932   0.89217    0.67448    1.17097    0.1678       0.174694429  0.142682824 5.9594756 
  70.84299   0.78185    0.67449    1.01027    0.1658278    0.180880545  0.149028548 6.030352  
  94.99523   0.99453    0.67449    1.33167    0.187786     0.170005075  0.137367534 5.3252106 
  88.00577   0.93716    0.67451    1.23984    0.1906351    0.173993007  0.141938881 5.2456237 
  102.02725  1.04859    0.67451    1.42350    0.1722655    0.172936244  0.14001411  5.8049929 
  77.64901   0.84576    0.67452    1.10210    0.1822663    0.174195872  0.142510186 5.4864778 
  91.49206   0.96625    0.67452    1.28576    0.1708379    0.171395376  0.139231295 5.8535021 
  86.26628   0.92236    0.67454    1.21688    0.1593133    0.17442708   0.142649252 6.2769398 
  57.46058   0.64849    0.67454    0.82661    0.1873264    0.184461853  0.152013934 5.3382759 
  89.74416   0.95183    0.67455    1.26280    0.1582197    0.172572938  0.140725852 6.3203255 
  74.23192   0.81410    0.67456    1.05618    0.1864074    0.176304059  0.144791428 5.3645939 
  81.07920   0.87689    0.67456    1.14801    0.1864295    0.173909477  0.142387409 5.363958  
  69.14742   0.76560    0.67458    0.98731    0.1951347    0.182764172  0.151198136 5.1246652 
  72.53129   0.79807    0.67458    1.03323    0.1615965    0.178232525  0.146771502 6.1882528 
  65.78223   0.73268    0.67460    0.94139    0.1879084    0.185273332  0.153614197 5.3217419 
  84.52885   0.90741    0.67460    1.19393    0.2030751    0.174192369  0.142843971 4.9242866 
  100.25744  1.03551    0.67461    1.40054    0.175135     0.173610436  0.14192092  5.7098809 
  96.73946   1.00849    0.67462    1.35463    0.161571     0.169607983  0.138110959 6.1892295 
  98.49630   1.02212    0.67463    1.37759    0.1580337    0.171533953  0.14010059  6.3277643 
  75.93163   0.83005    0.67463    1.07914    0.1519561    0.174517405  0.143337092 6.580848  
  79.35441   0.86146    0.67464    1.12505    0.1879671    0.173336512  0.14224321  5.32008   
  93.22995   0.98061    0.67465    1.30872    0.2060299    0.169058256  0.137906994 4.8536644 
  94.98093   0.99467    0.67466    1.33167    0.1913926    0.168442483  0.137356902 5.2248624 
  102.01406  1.04872    0.67466    1.42350    0.1456241    0.171091045  0.139961244 6.8669952 
  64.10364   0.71608    0.67467    0.91844    0.1769919    0.184904085  0.153350649 5.6499761 
  82.79417   0.89230    0.67468    1.17097    0.1956046    0.173531255  0.142670323 5.1123542 
  59.10815   0.66556    0.67468    0.84956    0.1911309    0.182671744  0.150730189 5.2320164 
  62.43270   0.69934    0.67469    0.89548    0.2092322    0.183918729  0.152285882 4.7793791 
  87.99145   0.93729    0.67469    1.23984    0.1824572    0.172736613  0.141939926 5.4807374 
  67.45583   0.74924    0.67469    0.96435    0.2196617    0.184127047  0.152845392 4.552455  
  91.47731   0.96639    0.67470    1.28576    0.1758948    0.169957171  0.139233667 5.6852164 
  70.82712   0.78198    0.67473    1.01027    0.1847805    0.179990592  0.149034944 5.4118265 
  86.25140   0.92249    0.67473    1.21688    0.1689653    0.173175729  0.142645755 5.918375  
  89.72962   0.95196    0.67473    1.26280    0.165032     0.171224897  0.140729306 6.0594309 
  77.63323   0.84589    0.67474    1.10210    0.1613016    0.173141497  0.14249993  6.1995665 
  55.79869   0.63146    0.67475    0.80365    0.1736387    0.186394158  0.154261201 5.7590848 
  100.24439  1.03564    0.67476    1.40054    0.2061201    0.171899956  0.141895647 4.8515404 
  60.76377   0.68253    0.67476    0.87252    0.1718692    0.182667851  0.151077474 5.8183782 
  81.06357   0.87703    0.67477    1.14801    0.1956769    0.172762365  0.142372773 5.1104653 
  74.21606   0.81423    0.67479    1.05618    0.1642718    0.175344924  0.144792012 6.0874721 
  98.48252   1.02226    0.67479    1.37759    0.1694111    0.169828214  0.140078452 5.9028009 
  96.72499   1.00863    0.67479    1.35463    0.159868     0.167913781  0.138092417 6.2551605 
  84.51344   0.90754    0.67480    1.19393    0.1604056    0.172951373  0.142835202 6.2341963 
  102.00088  1.04886    0.67481    1.42350    0.174401     0.169244686  0.139907458 5.7339121 
  72.51508   0.79820    0.67482    1.03323    0.1729333    0.177299463  0.14677655  5.7825763 
  93.21583   0.98074    0.67482    1.30872    0.1753563    0.167585714  0.137904323 5.7026751 
  94.96663   0.99481    0.67483    1.33167    0.208094     0.166860521  0.137346368 4.8055206 
  69.13125   0.76573    0.67483    0.98731    0.207428     0.181901743  0.151201952 4.8209499 
  57.44429   0.64861    0.67484    0.82661    0.2003158    0.183733999  0.151994192 4.9921174 
  75.91615   0.83018    0.67485    1.07914    0.2197101    0.173540005  0.143332191 4.5514521 
  79.33832   0.86160    0.67486    1.12505    0.1745653    0.172213928  0.142229179 5.7285153 
  65.76556   0.73280    0.67487    0.94139    0.1798615    0.184435197  0.153600177 5.5598335 
  91.46339   0.96652    0.67487    1.28576    0.1635463    0.16858126   0.139235919 6.1144765 
  87.97634   0.93742    0.67488    1.23984    0.1693092    0.171390273  0.14194099  5.9063536 
  82.77826   0.89243    0.67489    1.17097    0.1940584    0.172307786  0.142657183 5.1530879 
  89.71509   0.95209    0.67491    1.26280    0.1648867    0.169868879  0.140732736 6.0647705 
  100.23134  1.03577    0.67491    1.40054    0.1787537    0.170216624  0.141870097 5.5942898 
  86.23652   0.92262    0.67492    1.21688    0.1535566    0.17191818   0.142642221 6.5122567 
  64.08737   0.71620    0.67494    0.91844    0.2045575    0.184118795  0.153326292 4.888601  
  98.46961   1.02239    0.67494    1.37759    0.1750633    0.168260809  0.140057694 5.7122195 
  77.61816   0.84602    0.67495    1.10210    0.1794835    0.172146691  0.142490188 5.5715428 
  67.43940   0.74937    0.67495    0.96435    0.19523      0.183290828  0.152842007 5.1221636 
  96.71136   1.00876    0.67495    1.35463    0.1823382    0.166347657  0.138075061 5.4843143 
  101.98770  1.04899    0.67496    1.42350    0.1601315    0.167461891  0.139852785 6.2448675 
  62.41624   0.69947    0.67497    0.89548    0.1989569    0.18314094   0.152254315 5.0262142 
  59.09141   0.66569    0.67498    0.84956    0.1820502    0.181946581  0.150705789 5.4929904 
  81.04793   0.87716    0.67498    1.14801    0.2271519    0.17162779   0.142358149 4.4023405 
  70.81060   0.78211    0.67498    1.01027    0.1750613    0.179100601  0.149041598 5.7122848 
  93.20171   0.98088    0.67499    1.30872    0.1751611    0.166147073  0.137901706 5.7090301 
  84.49880   0.90767    0.67499    1.19393    0.1848261    0.171787045  0.142826847 5.4104913 
  94.95317   0.99494    0.67499    1.33167    0.2116262    0.165414786  0.137336537 4.7253128 
  74.20021   0.81436    0.67502    1.05618    0.1760268    0.174420985  0.144792646 5.6809531 
  60.74715   0.68266    0.67505    0.87252    0.161672     0.181938008  0.151046062 6.185363  
  72.49955   0.79832    0.67505    1.03323    0.1739883    0.176449617  0.146781415 5.7475129 
  91.44864   0.96666    0.67505    1.28576    0.1425314    0.167186479  0.139238313 7.0159979 
  100.21741  1.03591    0.67507    1.40054    0.1553121    0.168535408  0.141842533 6.4386484 
  55.78179   0.63158    0.67507    0.80365    0.2064018    0.185706798  0.154217185 4.844919  
  79.32298   0.86173    0.67507    1.12505    0.1743144    0.171185923  0.142215832 5.7367607 
  87.96122   0.93756    0.67507    1.23984    0.1893794    0.170104186  0.141942019 5.2804054 
  75.89997   0.83031    0.67508    1.07914    0.1883552    0.172568016  0.143327119 5.3091181 
  89.70055   0.95222    0.67509    1.26280    0.1786145    0.168582899  0.140736146 5.5986496 
  69.11445   0.76586    0.67509    0.98731    0.1631116    0.181073448  0.151205876 6.1307718 
  82.76310   0.89256    0.67509    1.17097    0.1810487    0.171195692  0.142644667 5.5233758 
  98.45583   1.02252    0.67510    1.37759    0.1788011    0.166700681  0.140035547 5.5928068 
  101.97540  1.04912    0.67510    1.42350    0.1643665    0.165920721  0.139800943 6.0839648 
  86.22164   0.92276    0.67511    1.21688    0.174885     0.170729382  0.142638649 5.7180433 
  96.69774   1.00889    0.67511    1.35463    0.1526927    0.164885497  0.138057795 6.5491016 
  65.74951   0.73293    0.67513    0.94139    0.2350848    0.183707902  0.153586585 4.2537842 
  57.42746   0.64873    0.67515    0.82661    0.1604579    0.183094838  0.151973874 6.2321643 
  94.93887   0.99507    0.67516    1.33167    0.2020252    0.163993202  0.137326188 4.9498775 
  93.18760   0.98101    0.67516    1.30872    0.162491     0.164814258  0.137899137 6.154187  
  77.60239   0.84615    0.67517    1.10210    0.1781523    0.171185179  0.142480032 5.6131748 
  81.03230   0.87729    0.67519    1.14801    0.1776633    0.170580827  0.142343542 5.6286245 
  84.48339   0.90781    0.67519    1.19393    0.1732354    0.170652534  0.142818028 5.7724922 
  67.42360   0.74949    0.67520    0.96435    0.1953715    0.182586202  0.152838678 5.1184538 
  64.07111   0.71632    0.67521    0.91844    0.1768002    0.183434333  0.153301869 5.6561022 
  91.43472   0.96679    0.67522    1.28576    0.14934      0.165980623  0.139240582 6.6961296 
  100.20436  1.03604    0.67522    1.40054    0.1668291    0.167118174  0.141816386 5.9941581 
  70.79474   0.78223    0.67522    1.01027    0.1652604    0.178343961  0.149047983 6.0510564 
  74.18435   0.81449    0.67525    1.05618    0.1776291    0.173594058  0.144793326 5.6297082 
  101.96222  1.04926    0.67525    1.42350    0.1563002    0.164446677  0.139744493 6.3979445 
  62.39979   0.69959    0.67525    0.89548    0.1832873    0.182485892  0.152222747 5.4559154 
  87.94691   0.93769    0.67525    1.23984    0.1828919    0.168994084  0.141942955 5.4677107 
  98.44206   1.02266    0.67526    1.37759    0.1540061    0.165307806  0.140013397 6.4932493 
  89.68602   0.95236    0.67527    1.26280    0.1299457    0.167419376  0.140739532 7.6955221 
  59.07524   0.66581    0.67527    0.84956    0.1862439    0.181365175  0.150682364 5.3693034 
  96.68412   1.00902    0.67527    1.35463    0.1695712    0.16357631   0.138040622 5.8972278 
  79.30763   0.86186    0.67528    1.12505    0.1805949    0.17025839   0.142202513 5.5372549 
  82.74796   0.89269    0.67529    1.17097    0.2087505    0.170191611  0.142632141 4.7904077 
  72.48335   0.79845    0.67529    1.03323    0.1954805    0.175669992  0.14678652  5.1155998 
  75.88450   0.83044    0.67530    1.07914    0.1735179    0.171741977  0.143322328 5.7630942 
  86.20676   0.92289    0.67530    1.21688    0.1745533    0.169659952  0.142635043 5.7289092 
  94.92542   0.99520    0.67532    1.33167    0.1868102    0.162808184  0.137316535 5.3530268 
  69.09829   0.76599    0.67534    0.98731    0.1907626    0.180391343  0.151209598 5.2421177 
  93.17266   0.98115    0.67534    1.30872    0.171276     0.163569995  0.137896476 5.8385296 
  60.73055   0.68278    0.67534    0.87252    0.1646912    0.181339135  0.151014738 6.0719698 
  100.19131  1.03617    0.67537    1.40054    0.1880268    0.165895414  0.141789964 5.3183908 
  55.76543   0.63170    0.67538    0.80365    0.1993695    0.185186066  0.154174222 5.0158123 
  81.01742   0.87742    0.67539    1.14801    0.179026     0.169707186  0.142329647 5.5857808 
  84.46799   0.90794    0.67539    1.19393    0.1910474    0.169659231  0.14280918  5.2343031 
  77.58661   0.84628    0.67539    1.10210    0.1899586    0.170348335  0.14246993  5.264305  
  65.73286   0.73306    0.67540    0.94139    0.1858767    0.183081032  0.15357237  5.3799104 
  101.94904  1.04939    0.67540    1.42350    0.1976534    0.163193175  0.139687089 5.0593615 
  91.41998   0.96692    0.67540    1.28576    0.1439927    0.164872355  0.139242995 6.9447965 
  98.42914   1.02279    0.67541    1.37759    0.2033371    0.164192317  0.139992626 4.9179417 
  96.67051   1.00916    0.67543    1.35463    0.1696725    0.162460709  0.13802354  5.893707  
  87.93180   0.93782    0.67544    1.23984    0.2080194    0.167986573  0.141943904 4.8072439 
  89.67149   0.95249    0.67545    1.26280    0.1731109    0.166425129  0.140742897 5.7766438 
  70.77889   0.78236    0.67546    1.01027    0.1841589    0.177716153  0.149054356 5.4300933 
  67.40718   0.74962    0.67546    0.96435    0.1873137    0.181986134  0.152835135 5.3386378 
  57.41064   0.64885    0.67546    0.82661    0.1656825    0.182606251  0.151953663 6.0356405 
  74.16781   0.81462    0.67549    1.05618    0.1927623    0.17287808   0.144794093 5.1877364 
  64.05424   0.71645    0.67549    0.91844    0.1904527    0.182867061  0.153276465 5.2506475 
  82.73281   0.89282    0.67549    1.17097    0.1972345    0.169341744  0.142619611 5.0701069 
  94.91113   0.99534    0.67549    1.33167    0.1529532    0.161757656  0.137306372 6.5379476 
  86.19189   0.92302    0.67549    1.21688    0.1576666    0.168755971  0.142631395 6.3424974 
  79.29156   0.86199    0.67550    1.12505    0.1786301    0.169442616  0.142188606 5.5981607 
  93.15855   0.98128    0.67551    1.30872    0.1408484    0.162599728  0.137894018 7.0998322 
  100.17826  1.03631    0.67552    1.40054    0.1878945    0.164898144  0.141763247 5.3221356 
  62.38335   0.69972    0.67553    0.89548    0.1897653    0.181976257  0.152191171 5.2696673 
  75.86833   0.83057    0.67553    1.07914    0.1735563    0.171031928  0.143317383 5.7618191 
  72.46715   0.79858    0.67553    1.03323    0.1907101    0.17503858   0.146791649 5.2435608 
  101.93586  1.04953    0.67555    1.42350    0.1525413    0.162188109  0.139628765 6.5556017 
  59.05851   0.66593    0.67557    0.84956    0.1758408    0.180919486  0.150658286 5.6869623 
  98.41537   1.02292    0.67557    1.37759    0.1652362    0.163238159  0.139970466 6.0519426 
  91.40524   0.96706    0.67558    1.28576    0.1542588    0.163982298  0.139245418 6.4826123 
  84.45335   0.90807    0.67558    1.19393    0.1876201    0.168893993  0.142800753 5.3299193 
  96.65689   1.00929    0.67559    1.35463    0.1604344    0.161571551  0.13800655  6.2330772 
  69.08214   0.76611    0.67559    0.98731    0.1949986    0.17986802   0.151213272 5.1282419 
  81.00180   0.87755    0.67560    1.14801    0.172501     0.168969511  0.142315076 5.7970678 
  77.57084   0.84641    0.67561    1.10210    0.1903678    0.169685473  0.142459883 5.2529892 
  87.91748   0.93795    0.67562    1.23984    0.1515763    0.167229008  0.141944769 6.5973374 
  89.65696   0.95262    0.67563    1.26280    0.176418     0.165640783  0.140746241 5.6683558 
  60.71395   0.68291    0.67563    0.87252    0.1882907    0.18091004   0.150983504 5.3109368 
  94.89767   0.99547    0.67565    1.33167    0.1955304    0.160990111  0.137296895 5.1142942 
  65.71620   0.73318    0.67567    0.94139    0.1903301    0.182628788  0.15355806  5.2540297 
  100.16521  1.03644    0.67567    1.40054    0.1819709    0.164141029  0.141736232 5.4953842 
  93.14444   0.98141    0.67568    1.30872    0.1674993    0.161856241  0.137891607 5.9701742 
  86.17701   0.92315    0.67568    1.21688    0.1823069    0.168058202  0.142627713 5.4852559 
  82.71767   0.89296    0.67569    1.17097    0.1921694    0.168688146  0.142607075 5.2037421 
  101.92268  1.04966    0.67570    1.42350    0.1692357    0.161441904  0.139569514 5.9089187 
  55.74856   0.63182    0.67570    0.80365    0.1939595    0.184830143  0.154129537 5.1557155 
  70.76237   0.78249    0.67571    1.01027    0.165601     0.177242565  0.149060989 6.0386109 
  79.27622   0.86212    0.67571    1.12505    0.1439385    0.168856239  0.142175364 6.9474116 
  74.15197   0.81475    0.67572    1.05618    0.157176     0.172377885  0.144794875 6.3622945 
  67.39076   0.74975    0.67572    0.96435    0.197027     0.181563858  0.152831504 5.0754465 
  98.40160   1.02306    0.67573    1.37759    0.1670357    0.162540519  0.139948301 5.9867442 
  96.64327   1.00942    0.67575    1.35463    0.1549141    0.1609226    0.137989654 6.4551903 
  75.85287   0.83070    0.67575    1.07914    0.22155      0.170539802  0.143312708 4.5136538 
  91.39132   0.96719    0.67575    1.28576    0.1645111    0.163364393  0.139247713 6.0786172 
  57.39436   0.64897    0.67576    0.82661    0.1725117    0.182309905  0.151934192 5.7967083 
  64.03799   0.71658    0.67576    0.91844    0.1557929    0.182498758  0.153251895 6.4187777 
  72.45096   0.79871    0.67577    1.03323    0.1772815    0.174597966  0.146796812 5.6407465 
  84.43795   0.90820    0.67578    1.19393    0.202137     0.168305194  0.142791854 4.9471398 
  80.98618   0.87768    0.67581    1.14801    0.177087     0.168445207  0.142300518 5.6469419 
  87.90238   0.93809    0.67581    1.23984    0.166719     0.166661212  0.141945643 5.9981166 
  62.36690   0.69984    0.67581    0.89548    0.2292472    0.181647593  0.152159589 4.3621034 
  89.64163   0.95276    0.67582    1.26280    0.1486087    0.165063554  0.140749745 6.7290811 
  94.88338   0.99560    0.67582    1.33167    0.1970462    0.16042383   0.137286921 5.074952  
  77.55507   0.84654    0.67583    1.10210    0.1513372    0.169226474  0.142449891 6.6077607 
  100.15129  1.03658    0.67583    1.40054    0.1664013    0.163601907  0.141707092 6.0095684 
  69.06599   0.76624    0.67584    0.98731    0.1951746    0.179529088  0.151216905 5.1236175 
  101.91038  1.04979    0.67584    1.42350    0.1756219    0.160977737  0.139513325 5.6940507 
  93.13033   0.98155    0.67585    1.30872    0.1585201    0.161354168  0.13788925  6.3083483 
  86.16214   0.92328    0.67587    1.21688    0.1903904    0.167587627  0.142623993 5.2523657 
  59.04179   0.66606    0.67587    0.84956    0.2021358    0.180661007  0.150634372 4.9471692 
  98.38868   1.02319    0.67588    1.37759    0.1346878    0.162123906  0.139927514 7.4245774 
  82.70177   0.89309    0.67590    1.17097    0.1789052    0.168237568  0.142593908 5.5895525 
  96.62966   1.00955    0.67591    1.35463    0.2166123    0.160519864  0.137972848 4.616543  
  60.69735   0.68303    0.67592    0.87252    0.1927493    0.180668897  0.150952368 5.1880863 
  65.70017   0.73331    0.67593    0.94139    0.1782372    0.182378603  0.15354418  5.6105011 
  79.26015   0.86225    0.67593    1.12505    0.1599835    0.168467904  0.142161533 6.2506446 
  91.37659   0.96732    0.67593    1.28576    0.1470684    0.162960722  0.139250151 6.7995572 
  74.13612   0.81488    0.67595    1.05618    0.1672257    0.172081081  0.144795707 5.9799421 
  70.74587   0.78262    0.67596    1.01027    0.1714567    0.176978092  0.149067615 5.8323763 
  84.42255   0.90834    0.67598    1.19393    0.1482258    0.167961224  0.142782927 6.7464638 
  75.83670   0.83083    0.67598    1.07914    0.1736632    0.170243729  0.143307877 5.7582723 
  100.13824  1.03671    0.67598    1.40054    0.1392593    0.163344194  0.141679474 7.180849  
  67.37435   0.74988    0.67598    0.96435    0.2053752    0.181341646  0.152827788 4.8691371 
  101.89720  1.04992    0.67599    1.42350    0.16545      0.160720309  0.139452168 6.0441221 
  94.86909   0.99574    0.67599    1.33167    0.1558699    0.160119012  0.137277041 6.4156069 
  89.62710   0.95289    0.67600    1.26280    0.1674518    0.164766993  0.14075304  5.9718677 
  87.88727   0.93822    0.67600    1.23984    0.1902305    0.166347227  0.141946478 5.2567806 
  72.43477   0.79884    0.67601    1.03323    0.1813532    0.174368455  0.146801997 5.5141018 
  55.73221   0.63194    0.67601    0.80365    0.2137411    0.184674808  0.154085896 4.6785574 
  93.11622   0.98168    0.67602    1.30872    0.1513411    0.161098548  0.137886941 6.6075904 
  80.97056   0.87782    0.67602    1.14801    0.1690576    0.168156055  0.142285983 5.9151437 
  64.02174   0.71670    0.67603    0.91844    0.19555      0.182321418  0.153227255 5.1137816 
  98.37491   1.02332    0.67604    1.37759    0.1687467    0.161926768  0.139905337 5.9260418 
  77.53930   0.84667    0.67605    1.10210    0.1500723    0.168992666  0.142439947 6.6634549 
  86.14649   0.92342    0.67607    1.21688    0.1621336    0.167350812  0.142620038 6.167753  
  57.37755   0.64910    0.67607    0.82661    0.1620645    0.182199352  0.151914143 6.1703828 
  96.61519   1.00969    0.67608    1.35463    0.1625428    0.160355852  0.137955093 6.1522258 
  69.04984   0.76637    0.67609    0.98731    0.1871233    0.179390847  0.151220485 5.3440699 
  91.36267   0.96745    0.67610    1.28576    0.1676975    0.162816664  0.139252461 5.9631181 
  82.68663   0.89322    0.67610    1.17097    0.1753557    0.168045727  0.142581359 5.7026946 
  62.34988   0.69997    0.67610    0.89548    0.2001689    0.181511508  0.152126868 4.9957811 
  100.12519  1.03684    0.67613    1.40054    0.1314849    0.163309086  0.141651551 7.6054361 
  79.24481   0.86238    0.67614    1.12505    0.1466484    0.168325911  0.142148369 6.8190311 
  101.88402  1.05006    0.67614    1.42350    0.1324629    0.160693821  0.139390059 7.5492836 
  94.85564   0.99587    0.67615    1.33167    0.1278066    0.160064712  0.13726783  7.8243221 
  84.40793   0.90846    0.67617    1.19393    0.1920593    0.167863834  0.142774426 5.2067252 
  59.02507   0.66618    0.67617    0.84956    0.1845547    0.180607034  0.150610622 5.4184478 
  89.61258   0.95302    0.67618    1.26280    0.1689965    0.164714193  0.140756314 5.9172823 
  87.87296   0.93835    0.67618    1.23984    0.1920705    0.166286203  0.14194723  5.2064216 
  74.12029   0.81500    0.67618    1.05618    0.1772495    0.172002363  0.144796588 5.6417649 
  93.10211   0.98181    0.67619    1.30872    0.1833369    0.161083831  0.137884685 5.4544393 
  70.73002   0.78275    0.67620    1.01027    0.1585221    0.176934461  0.149073966 6.3082687 
  98.36114   1.02346    0.67620    1.37759    0.1724758    0.161970351  0.139883152 5.7979148 
  65.68352   0.73343    0.67620    0.94139    0.2200918    0.182326508  0.153529676 4.5435586 
  60.68076   0.68316    0.67621    0.87252    0.1648028    0.18062798   0.150921316 6.0678581 
  75.82054   0.83096    0.67621    1.07914    0.170435     0.170180554  0.143303102 5.8673395 
  80.95494   0.87795    0.67623    1.14801    0.1847545    0.168109872  0.142271462 5.4125881 
  96.60158   1.00983    0.67624    1.35463    0.1645035    0.160438404  0.137938478 6.078898  
  67.35794   0.75000    0.67624    0.96435    0.1685084    0.181325146  0.152823994 5.9344223 
  72.41858   0.79897    0.67625    1.03323    0.1869107    0.174361668  0.146807215 5.3501485 
  86.13162   0.92355    0.67626    1.21688    0.1587748    0.167374216  0.142616243 6.2982287 
  77.52354   0.84680    0.67627    1.10210    0.1389042    0.168991573  0.142430064 7.1992064 
  91.34794   0.96759    0.67628    1.28576    0.2038644    0.162912916  0.139254915 4.9052213 
  100.11214  1.03697    0.67628    1.40054    0.1662575    0.163484934  0.141623321 6.0147663 
  101.87084  1.05019    0.67629    1.42350    0.1573838    0.160879241  0.139326989 6.3538941 
  82.67149   0.89335    0.67630    1.17097    0.1701407    0.168092977  0.142568805 5.8774885 
  64.00489   0.71683    0.67631    0.91844    0.1774256    0.182350256  0.153201626 5.6361652 
  94.84135   0.99600    0.67632    1.33167    0.2144852    0.160243816  0.137258135 4.6623264 
  55.71534   0.63207    0.67633    0.80365    0.2020858    0.184719452  0.154040497 4.9483932 
  79.22948   0.86251    0.67635    1.12505    0.1642884    0.168415161  0.142135243 6.086857  
  69.03306   0.76650    0.67635    0.98731    0.1458035    0.179477804  0.151224155 6.8585459 
  98.34823   1.02359    0.67635    1.37759    0.1478166    0.162214956  0.139862348 6.76514   
  93.08801   0.98194    0.67636    1.30872    0.1477101    0.161300651  0.137882481 6.7700178 
  89.59806   0.95316    0.67636    1.26280    0.149852     0.16490012   0.140759562 6.6732509 
  84.39253   0.90860    0.67637    1.19393    0.1821606    0.168008272  0.14276545  5.4896613 
  87.85786   0.93848    0.67637    1.23984    0.1571394    0.166468103  0.141947987 6.3637764 
  62.33345   0.70009    0.67638    0.89548    0.1972757    0.181593988  0.152095275 5.069048  
  57.36075   0.64922    0.67638    0.82661    0.1878286    0.182298637  0.151894195 5.3240028 
  96.58796   1.00996    0.67640    1.35463    0.157126     0.160734677  0.137921955 6.3643191 
  74.10376   0.81514    0.67642    1.05618    0.1804901    0.172161713  0.144797559 5.5404701 
  80.94007   0.87807    0.67643    1.14801    0.1783699    0.168292785  0.142257645 5.6063271 
  101.85854  1.05032    0.67643    1.42350    0.1781363    0.161222065  0.139267209 5.613679  
  75.80508   0.83109    0.67643    1.07914    0.1672241    0.170347677  0.143298601 5.9799993 
  100.09822  1.03711    0.67644    1.40054    0.175905     0.163879923  0.141592883 5.6848867 
  86.11676   0.92368    0.67645    1.21688    0.1538193    0.167633134  0.142612409 6.5011348 
  70.71352   0.78288    0.67645    1.01027    0.1858741    0.17711648   0.14908057  5.3799857 
  91.33321   0.96772    0.67646    1.28576    0.1502291    0.163249028  0.139257378 6.6565    
  59.00836   0.66631    0.67647    0.84956    0.2183198    0.180767291  0.150587035 4.5804366 
  65.66688   0.73356    0.67647    0.94139    0.1899857    0.182497165  0.153515067 5.263554  
  72.40307   0.79910    0.67648    1.03323    0.1577689    0.174567967  0.146812237 6.3383848 
  77.50778   0.84693    0.67649    1.10210    0.1658349    0.169223583  0.14242023  6.0300938 
  94.82706   0.99614    0.67649    1.33167    0.136593     0.160645481  0.137248538 7.3210194 
  67.34153   0.75013    0.67650    0.96435    0.1548839    0.181529299  0.152820111 6.456449  
  82.65636   0.89348    0.67650    1.17097    0.1745994    0.168368806  0.142556248 5.7273965 
  60.66417   0.68328    0.67650    0.87252    0.1956743    0.180797277  0.150890356 5.1105332 
  98.33446   1.02372    0.67651    1.37759    0.1800628    0.162669917  0.13984015  5.553618  
  93.07391   0.98208    0.67653    1.30872    0.1494884    0.161729229  0.137880329 6.6894823 
  89.58353   0.95329    0.67654    1.26280    0.168582     0.165307358  0.140762788 5.9318314 
  87.84277   0.93862    0.67656    1.23984    0.1572883    0.166882756  0.141948704 6.357752  
  96.57435   1.01009    0.67656    1.35463    0.1460102    0.161219824  0.137905524 6.8488366 
  84.37714   0.90873    0.67657    1.19393    0.1625281    0.168386623  0.142756448 6.1527822 
  79.21342   0.86265    0.67657    1.12505    0.1754053    0.168742583  0.142121528 5.701082  
  63.98865   0.71695    0.67658    0.91844    0.2087842    0.18258485   0.153176837 4.7896345 
  100.08517  1.03724    0.67659    1.40054    0.1314406    0.164418726  0.141564019 7.6079994 
  69.01692   0.76663    0.67660    0.98731    0.1739617    0.179772704  0.151227637 5.7483917 
  91.31929   0.96785    0.67663    1.28576    0.1674389    0.163763404  0.13925971  5.9723278 
  80.92446   0.87821    0.67664    1.14801    0.1546647    0.168704462  0.142243161 6.4655995 
  86.10190   0.92381    0.67664    1.21688    0.1621464    0.168105529  0.142608539 6.1672661 
  74.08793   0.81527    0.67665    1.05618    0.1853809    0.17253038   0.144798542 5.394299  
  55.69848   0.63219    0.67665    0.80365    0.1796045    0.184974726  0.153994723 5.5677892 
  94.81362   0.99627    0.67665    1.33167    0.1640125    0.161206496  0.137239595 6.0970963 
  62.31702   0.70022    0.67666    0.89548    0.1972224    0.181876701  0.152063678 5.070418  
  75.78893   0.83122    0.67666    1.07914    0.1375192    0.170742018  0.143293946 7.2717119 
  98.32069   1.02386    0.67667    1.37759    0.1649791    0.163302578  0.139817944 6.0613738 
  70.69769   0.78300    0.67669    1.01027    0.2102619    0.177496212  0.149086906 4.7559734 
  57.34395   0.64934    0.67669    0.82661    0.185219     0.18260845   0.151874342 5.3990141 
  93.05980   0.98221    0.67670    1.30872    0.1780046    0.162348569  0.137878225 5.6178323 
  77.49202   0.84706    0.67671    1.10210    0.2045783    0.169674061  0.142410451 4.888104  
  82.64047   0.89362    0.67671    1.17097    0.161258     0.168887565  0.142543057 6.2012427 
  72.38690   0.79922    0.67672    1.03323    0.1779013    0.174997554  0.146817504 5.6210944 
  89.56902   0.95342    0.67672    1.26280    0.1546042    0.165915682  0.140765991 6.4681296 
  96.56074   1.01022    0.67672    1.35463    0.1573762    0.161879774  0.137889187 6.354201  
  65.65086   0.73369    0.67673    0.94139    0.2097675    0.182847056  0.153500904 4.7671827 
  87.82846   0.93875    0.67674    1.23984    0.1842416    0.167473719  0.141949347 5.4276559 
  100.07213  1.03737    0.67674    1.40054    0.1411064    0.165102888  0.141534862 7.0868508 
  67.32513   0.75026    0.67676    0.96435    0.1700221    0.181936056  0.152816142 5.8815883 
  84.36175   0.90887    0.67677    1.19393    0.1624154    0.168982451  0.142747421 6.1570516 
  58.99166   0.66643    0.67677    0.84956    0.193551     0.181120222  0.150563621 5.1665969 
  79.19809   0.86277    0.67678    1.12505    0.1476019    0.169265508  0.142108476 6.7749805 
  60.64759   0.68340    0.67679    0.87252    0.194131     0.181170215  0.150859496 5.1511608 
  91.30457   0.96799    0.67681    1.28576    0.1691391    0.164503978  0.13926219  5.9122935 
  94.79933   0.99641    0.67682    1.33167    0.156406     0.161979254  0.137230183 6.3936166 
  98.30693   1.02400    0.67683    1.37759    0.148028     0.164094897  0.139795728 6.7554787 
  86.08704   0.92395    0.67683    1.21688    0.1887344    0.168780552  0.142604633 5.2984512 
  69.00079   0.76675    0.67685    0.98731    0.1785988    0.180274449  0.15123107  5.5991418 
  80.90885   0.87834    0.67685    1.14801    0.1751869    0.16933189   0.142228692 5.7081894 
  63.97181   0.71708    0.67686    0.91844    0.1179691    0.183038628  0.15315106  8.476796  
  75.77348   0.83135    0.67688    1.07914    0.2006434    0.171323775  0.143289554 4.9839666 
  74.07210   0.81539    0.67688    1.05618    0.173393     0.173105964  0.144799569 5.7672455 
  96.54713   1.01035    0.67688    1.35463    0.1481535    0.162691762  0.137872942 6.7497562 
  93.04487   0.98235    0.67688    1.30872    0.1620642    0.163193222  0.137876052 6.1703942 
  100.05908  1.03750    0.67689    1.40054    0.1469084    0.165923353  0.141505376 6.8069627 
  89.55450   0.95355    0.67690    1.26280    0.1715287    0.166707558  0.140769168 5.8299282 
  82.62534   0.89375    0.67691    1.17097    0.1576095    0.169583067  0.142530488 6.3447952 
  77.47627   0.84719    0.67693    1.10210    0.1701563    0.170329111  0.142400727 5.8769496 
  87.81337   0.93888    0.67693    1.23984    0.1894534    0.168293929  0.141949985 5.2783429 
  70.68120   0.78313    0.67694    1.01027    0.1798682    0.178103016  0.149093497 5.5596264 
  62.30060   0.70034    0.67694    0.89548    0.1767182    0.18236501   0.152032078 5.6587267 
  55.68215   0.63231    0.67696    0.80365    0.2211465    0.185426552  0.153950008 4.5218893 
  72.37072   0.79935    0.67696    1.03323    0.1691511    0.175630611  0.146822797 5.9118741 
  84.34713   0.90899    0.67696    1.19393    0.1590585    0.169737896  0.14273882  6.286995  
  98.29402   1.02412    0.67698    1.37759    0.1880801    0.164963486  0.139774893 5.3168836 
  94.78505   0.99654    0.67699    1.33167    0.1506874    0.162909457  0.137220869 6.6362549 
  57.32770   0.64946    0.67699    0.82661    0.1666777    0.183111728  0.151855195 5.9996028 
  91.28984   0.96812    0.67699    1.28576    0.1570678    0.165417589  0.139264675 6.3666773 
  65.63423   0.73381    0.67700    0.94139    0.1934135    0.183431493  0.153486107 5.1702699 
  79.18204   0.86291    0.67700    1.12505    0.1717507    0.170022432  0.142094845 5.8223926 
  67.30874   0.75038    0.67702    0.96435    0.1933745    0.182553939  0.152812095 5.1713127 
  86.07139   0.92408    0.67703    1.21688    0.1640347    0.169678965  0.142600481 6.0962711 
  96.53267   1.01049    0.67705    1.35463    0.1896169    0.163699235  0.137855784 5.2737915 
  100.04517  1.03764    0.67705    1.40054    0.1565788    0.166919138  0.141473585 6.3865606 
  93.03077   0.98248    0.67705    1.30872    0.1603959    0.164143167  0.137874049 6.2345733 
  80.89324   0.87847    0.67706    1.14801    0.1894375    0.170145255  0.142214246 5.2787859 
  58.97496   0.66655    0.67707    0.84956    0.2040328    0.181697408  0.150540359 4.9011728 
  60.63102   0.68353    0.67708    0.87252    0.1984225    0.181747579  0.150828721 5.039751  
  89.53918   0.95369    0.67709    1.26280    0.164419     0.167712302  0.140772497 6.0820222 
  68.98466   0.76688    0.67710    0.98731    0.1735162    0.180963845  0.151234453 5.7631506 
  82.61022   0.89388    0.67711    1.17097    0.1828382    0.170446148  0.142517914 5.4693166 
  74.05627   0.81552    0.67711    1.05618    0.1563544    0.173862117  0.144800645 6.3957266 
  75.75733   0.83148    0.67711    1.07914    0.1875492    0.172117089  0.143285025 5.3319342 
  87.79827   0.93902    0.67712    1.23984    0.1829238    0.169274436  0.141950584 5.4667572 
  63.95558   0.71720    0.67713    0.91844    0.1643901    0.183666436  0.153126135 6.0830914 
  98.28025   1.02426    0.67714    1.37759    0.211157     0.166005805  0.139752661 4.7358127 
  77.46052   0.84732    0.67715    1.10210    0.1857171    0.171159458  0.142391058 5.3845338 
  94.77161   0.99667    0.67715    1.33167    0.1523566    0.163907408  0.137212188 6.5635489 
  84.33174   0.90913    0.67716    1.19393    0.1719302    0.170690026  0.142729741 5.8163138 
  91.27593   0.96825    0.67716    1.28576    0.17438      0.166414634  0.139267027 5.7346026 
  70.66537   0.78326    0.67718    1.01027    0.1782261    0.178860098  0.14909981  5.6108505 
  100.03212  1.03777    0.67720    1.40054    0.1411214    0.16795423   0.141443456 7.0860975 
  72.35455   0.79948    0.67720    1.03323    0.1647984    0.176441529  0.146828117 6.0680201 
  96.51906   1.01063    0.67721    1.35463    0.1691622    0.164763409  0.137839731 5.9114861 
  79.16672   0.86304    0.67721    1.12505    0.1521833    0.170901957  0.142081872 6.5710232 
  93.01667   0.98261    0.67722    1.30872    0.1587452    0.165217098  0.137872098 6.2994031 
  62.28418   0.70047    0.67722    0.89548    0.1850678    0.183033608  0.152000476 5.4034251 
  86.05654   0.92421    0.67722    1.21688    0.1658513    0.170681056  0.142596497 6.0294975 
  80.87764   0.87860    0.67727    1.14801    0.2179563    0.171112965  0.142199816 4.5880757 
  65.61760   0.73394    0.67727    0.94139    0.1853387    0.184190002  0.153471205 5.3955272 
  89.52466   0.95382    0.67727    1.26280    0.1453654    0.168796007  0.140775627 6.8792161 
  55.66530   0.63243    0.67728    0.80365    0.2066113    0.186092484  0.153903497 4.8400063 
  67.29235   0.75051    0.67728    0.96435    0.1645873    0.183342551  0.152807957 6.0758029 
  57.31091   0.64959    0.67730    0.82661    0.1686811    0.183819434  0.151835482 5.9283464 
  87.78398   0.93915    0.67730    1.23984    0.1864502    0.170327489  0.141951114 5.3633624 
  98.26649   1.02439    0.67730    1.37759    0.222926     0.167150535  0.13973042  4.4857935 
  94.75732   0.99681    0.67732    1.33167    0.2035802    0.165076093  0.137203059 4.9120691 
  82.59434   0.89401    0.67732    1.17097    0.183935     0.171499872  0.142504708 5.4367032 
  75.74119   0.83161    0.67734    1.07914    0.1661383    0.173068018  0.143280552 6.0190817 
  91.26121   0.96839    0.67734    1.28576    0.153742     0.167586311  0.139269523 6.5044035 
  74.03976   0.81565    0.67735    1.05618    0.1510783    0.174812169  0.144801822 6.6190843 
  100.01908  1.03791    0.67735    1.40054    0.1623959    0.169074009  0.141413    6.1577909 
  84.31636   0.90926    0.67736    1.19393    0.1475096    0.171775717  0.142720638 6.7792198 
  68.96789   0.76701    0.67736    0.98731    0.2021188    0.181849441  0.151237917 4.9475853 
  58.95882   0.66667    0.67736    0.84956    0.199901     0.182423956  0.150518034 5.0024762 
  60.61445   0.68365    0.67737    0.87252    0.195321     0.182502773  0.150798041 5.1197772 
  77.44477   0.84745    0.67737    1.10210    0.1896029    0.17213349   0.142381439 5.2741809 
  96.50546   1.01076    0.67737    1.35463    0.1580787    0.165920962  0.137823769 6.325963  
  93.00258   0.98274    0.67739    1.30872    0.1588803    0.166391445  0.137870194 6.2940465 
  63.93875   0.71733    0.67741    0.91844    0.1860777    0.184490118  0.153100212 5.3740991 
  86.04168   0.92435    0.67741    1.21688    0.1627063    0.171797597  0.142592477 6.1460435 
  79.15067   0.86317    0.67743    1.12505    0.1601857    0.171958731  0.142068324 6.2427545 
  70.64888   0.78339    0.67743    1.01027    0.189456     0.179802717  0.149106382 5.2782704 
  72.33838   0.79961    0.67744    1.03323    0.1807433    0.177399608  0.146833458 5.5327085 
  89.51015   0.95395    0.67745    1.26280    0.1759189    0.169979798  0.140778729 5.6844375 
  98.25272   1.02453    0.67746    1.37759    0.1832479    0.168379919  0.139708168 5.4570885 
  80.86204   0.87874    0.67748    1.14801    0.1738532    0.172201444  0.142185401 5.7519793 
  94.74304   0.99694    0.67749    1.33167    0.1521383    0.166333188  0.137194028 6.5729668 
  87.76889   0.93928    0.67749    1.23984    0.1664314    0.171539522  0.141951632 6.0084816 
  100.00517  1.03804    0.67751    1.40054    0.1624059    0.170347235  0.141380166 6.1574118 
  62.26719   0.70059    0.67751    0.89548    0.1852798    0.18389749   0.151967743 5.3972424 
  91.24649   0.96852    0.67752    1.28576    0.1296513    0.168849446  0.139272027 7.7129963 
  82.57921   0.89414    0.67752    1.17097    0.1993871    0.172611086  0.142492127 5.0153696 
  96.49185   1.01089    0.67753    1.35463    0.1714708    0.167153067  0.137807901 5.8318967 
  65.60160   0.73406    0.67753    0.94139    0.1911545    0.185069797  0.15345676  5.2313704 
  67.27596   0.75064    0.67754    0.96435    0.1892674    0.184279209  0.152803735 5.2835301 
  92.98848   0.98288    0.67756    1.30872    0.1697215    0.167642304  0.137868346 5.8920054 
  84.30098   0.90939    0.67756    1.19393    0.1879239    0.172961351  0.142711509 5.3213029 
  75.72575   0.83174    0.67756    1.07914    0.1679756    0.174093316  0.143276329 5.9532456 
  74.02395   0.81578    0.67758    1.05618    0.1575112    0.175845564  0.144802998 6.3487549 
  77.42903   0.84758    0.67759    1.10210    0.1901148    0.173218487  0.142371881 5.2599798 
  55.64846   0.63255    0.67760    0.80365    0.1844745    0.186935132  0.15385657  5.4208034 
  86.02683   0.92448    0.67760    1.21688    0.1795044    0.172997917  0.14258842  5.5708941 
  98.23982   1.02466    0.67761    1.37759    0.1606597    0.169592981  0.139687295 6.2243363 
  57.29413   0.64971    0.67761    0.82661    0.172236     0.184701941  0.151815844 5.8059871 
  68.95177   0.76714    0.67761    0.98731    0.1619156    0.182836489  0.151241194 6.1760572 
  89.49564   0.95409    0.67763    1.26280    0.1433204    0.17123552   0.140781808 6.9773738 
  79.13536   0.86330    0.67764    1.12505    0.1666036    0.173063848  0.142055426 6.0022713 
  94.72960   0.99707    0.67765    1.33167    0.1759135    0.167575707  0.137185613 5.684612  
  60.59789   0.68377    0.67766    0.87252    0.173116     0.183409461  0.150767463 5.7764736 
  58.94214   0.66680    0.67766    0.84956    0.1913902    0.183336255  0.150495092 5.2249279 
  99.99212   1.03818    0.67766    1.40054    0.1856173    0.171598488  0.141349039 5.3874289 
  63.92253   0.71745    0.67768    0.91844    0.2077369    0.185423023  0.153075148 4.8137813 
  87.75380   0.93942    0.67768    1.23984    0.1362702    0.17282344   0.14195211  7.3383616 
  72.32222   0.79974    0.67768    1.03323    0.1793924    0.178473643  0.14683883  5.5743722 
  70.63240   0.78352    0.67768    1.01027    0.2264002    0.180870845  0.149112938 4.4169572 
  91.23258   0.96865    0.67769    1.28576    0.1626409    0.170099722  0.139274398 6.1485149 
  80.84644   0.87887    0.67769    1.14801    0.1787471    0.173376223  0.14217101  5.5944964 
  96.47739   1.01103    0.67770    1.35463    0.1452803    0.168521459  0.137791142 6.8832457 
  82.56410   0.89427    0.67772    1.17097    0.1702277    0.17379406   0.142479539 5.8744846 
  92.97439   0.98301    0.67773    1.30872    0.1912712    0.168944728  0.137866539 5.2281786 
  84.28637   0.90952    0.67775    1.19393    0.182959     0.174149028  0.142702813 5.4657054 
  98.22606   1.02479    0.67777    1.37759    0.182077     0.170932324  0.139665021 5.4921819 
  62.25078   0.70072    0.67779    0.89548    0.2048096    0.184871695  0.151936138 4.8825836 
  75.70961   0.83187    0.67779    1.07914    0.1848085    0.175253485  0.143271975 5.4110065 
  86.01198   0.92461    0.67779    1.21688    0.1647239    0.174250851  0.142584324 6.0707645 
  67.25958   0.75076    0.67780    0.96435    0.1837548    0.185333147  0.152799426 5.4420347 
  65.58498   0.73419    0.67780    0.94139    0.1843652    0.186109522  0.153441664 5.4240171 
  89.48113   0.95422    0.67781    1.26280    0.1756192    0.172540206  0.140784862 5.6941382 
  99.97908   1.03831    0.67781    1.40054    0.1991607    0.172894394  0.14131759  5.0210709 
  74.00813   0.81591    0.67781    1.05618    0.1772585    0.1769749    0.144804223 5.6414784 
  94.71532   0.99720    0.67782    1.33167    0.157585     0.168939722  0.137176767 6.3457816 
  77.41257   0.84772    0.67782    1.10210    0.1484268    0.174442034  0.142361942 6.7373278 
  79.11931   0.86343    0.67786    1.12505    0.1827699    0.174293891  0.142041962 5.4713604 
  87.73951   0.93954    0.67786    1.23984    0.1851718    0.174081799  0.141952527 5.4003903 
  68.93566   0.76726    0.67786    0.98731    0.207602     0.183934342  0.151244427 4.8169093 
  96.46379   1.01116    0.67786    1.35463    0.1511394    0.16984718   0.137775465 6.6164084 
  91.21786   0.96879    0.67787    1.28576    0.1402945    0.171461752  0.139276916 7.1278632 
  80.83085   0.87900    0.67790    1.14801    0.1646627    0.174614616  0.142156635 6.0730208 
  92.95946   0.98315    0.67791    1.30872    0.1859686    0.170360805  0.137864684 5.3772519 
  70.61659   0.78364    0.67792    1.01027    0.185945     0.181998468  0.149119221 5.3779343 
  55.63163   0.63268    0.67792    0.80365    0.1872649    0.187948861  0.153809261 5.340029  
  72.30606   0.79987    0.67792    1.03323    0.16071      0.179645168  0.146844223 6.2223882 
  57.27736   0.64983    0.67792    0.82661    0.183733     0.185751247  0.15179629  5.4426804 
  82.54822   0.89441    0.67793    1.17097    0.1634641    0.175090821  0.142466322 6.1175512 
  98.21230   1.02493    0.67793    1.37759    0.1939915    0.172305955  0.139642735 5.154865  
  84.27099   0.90965    0.67795    1.19393    0.2103705    0.175441605  0.142693634 4.7535182 
  60.58133   0.68390    0.67795    0.87252    0.1670496    0.184464582  0.150736973 5.986246  
  58.92546   0.66692    0.67796    0.84956    0.1755109    0.184404494  0.15047232  5.6976518 
  63.90571   0.71758    0.67796    0.91844    0.1597479    0.186529522  0.153049081 6.2598632 
  99.96517   1.03845    0.67797    1.40054    0.1643566    0.174297106  0.141283685 6.0843313 
  85.99635   0.92474    0.67799    1.21688    0.1732249    0.175603127  0.142579976 5.7728421 
  94.70105   0.99734    0.67799    1.33167    0.1576257    0.170315365  0.137168015 6.3441431 
  89.46662   0.95435    0.67799    1.26280    0.1585252    0.173856996  0.140787893 6.3081453 
  75.69347   0.83200    0.67802    1.07914    0.1633453    0.176482368  0.143267683 6.1220004 
  96.45018   1.01129    0.67802    1.35463    0.1343134    0.171180143  0.137759881 7.4452735 
  77.39683   0.84785    0.67804    1.10210    0.1504608    0.175655184  0.142352491 6.6462494 
  73.99163   0.81604    0.67805    1.05618    0.205223     0.178213187  0.144805549 4.8727482 
  87.72442   0.93968    0.67805    1.23984    0.1818956    0.175417153  0.141952924 5.4976591 
  91.20314   0.96892    0.67805    1.28576    0.1716766    0.172827441  0.139279437 5.8249057 
  67.24320   0.75089    0.67806    0.96435    0.2001664    0.186498213  0.152795033 4.9958435 
  65.56837   0.73432    0.67807    0.94139    0.1817098    0.18726812   0.153426475 5.5032805 
  79.10400   0.86356    0.67807    1.12505    0.1601676    0.17549878   0.142029146 6.24346   
  62.23438   0.70084    0.67807    0.89548    0.1831618    0.185971731  0.151904526 5.4596537 
  92.94537   0.98328    0.67808    1.30872    0.1770358    0.171687473  0.137862982 5.648575  
  98.19853   1.02506    0.67809    1.37759    0.188639     0.173674769  0.139620435 5.3011307 
  80.81600   0.87912    0.67810    1.14801    0.1600563    0.175805722  0.142142965 6.2478016 
  68.91890   0.76739    0.67812    0.98731    0.182716     0.185159653  0.151247731 5.4729745 
  99.95213   1.03858    0.67812    1.40054    0.1546765    0.175611802  0.141251548 6.4651062 
  82.53311   0.89454    0.67813    1.17097    0.1726106    0.176328371  0.142453728 5.793387  
  84.25562   0.90979    0.67815    1.19393    0.1827794    0.176729113  0.14268443  5.4710761 
  72.28990   0.80000    0.67816    1.03323    0.1550696    0.180862208  0.146849646 6.4487172 
  94.68677   0.99748    0.67816    1.33167    0.1467052    0.171676962  0.137159359 6.816391  
  70.60012   0.78377    0.67817    1.01027    0.1856013    0.183226195  0.14912576  5.3878933 
  85.98150   0.92488    0.67818    1.21688    0.1717299    0.176873694  0.142575802 5.8230978 
  96.43658   1.01142    0.67818    1.35463    0.2273049    0.17249734   0.13774439  4.3993772 
  89.45131   0.95449    0.67818    1.26280    0.1755993    0.175231179  0.140791061 5.6947835 
  91.18925   0.96905    0.67822    1.28576    0.1649614    0.174092432  0.139281819 6.0620242 
  63.88950   0.71770    0.67823    0.91844    0.1855448    0.18768083   0.153023873 5.389534  
  57.26059   0.64996    0.67823    0.82661    0.1856004    0.186918215  0.15177679  5.3879194 
  55.61532   0.63280    0.67823    0.80365    0.1978595    0.189050191  0.153763014 5.0540914 
  60.56478   0.68402    0.67824    0.87252    0.1843924    0.185621261  0.150706586 5.423217  
  87.70934   0.93981    0.67824    1.23984    0.1870223    0.176729565  0.141953281 5.346956  
  98.18563   1.02519    0.67824    1.37759    0.1794056    0.174933824  0.139599517 5.573962  
  75.67734   0.83213    0.67825    1.07914    0.1918878    0.177731032  0.143263446 5.2113787 
  92.93128   0.98341    0.67825    1.30872    0.1430271    0.172989327  0.13786133  6.991682  
  58.90878   0.66704    0.67826    0.84956    0.1758467    0.185578838  0.150449709 5.6867715 
  77.38110   0.84798    0.67826    1.10210    0.147387     0.176889538  0.142343096 6.7848589 
  99.93909   1.03871    0.67827    1.40054    0.1836468    0.176903666  0.141219067 5.4452351 
  73.97583   0.81617    0.67828    1.05618    0.1697698    0.179435238  0.144806872 5.8903291 
  79.08797   0.86369    0.67829    1.12505    0.1424607    0.176767388  0.142015761 7.0194798 
  80.80041   0.87926    0.67831    1.14801    0.1728759    0.177048941  0.14212863  5.7844963 
  67.22682   0.75102    0.67832    0.96435    0.1960054    0.187723939  0.152790553 5.1019003 
  94.67333   0.99760    0.67832    1.33167    0.1835185    0.172921871  0.137151303 5.4490419 
  82.51800   0.89467    0.67833    1.17097    0.1628131    0.177549442  0.142441128 6.1420119 
  65.55176   0.73444    0.67834    0.94139    0.1929901    0.188497652  0.153411182 5.1816129 
  96.42213   1.01156    0.67835    1.35463    0.1649994    0.173852646  0.137728032 6.0606281 
  84.24025   0.90992    0.67835    1.19393    0.1956589    0.177989803  0.142675202 5.1109354 
  89.43680   0.95462    0.67836    1.26280    0.180824     0.176490832  0.140794038 5.5302393 
  62.21740   0.70097    0.67836    0.89548    0.1876941    0.187204108  0.151871792 5.327818  
  85.96666   0.92501    0.67837    1.21688    0.1685503    0.178109021  0.142571595 5.932947  
  68.90280   0.76752    0.67837    0.98731    0.194584     0.186382814  0.151250854 5.1391687 
  98.17187   1.02532    0.67840    1.37759    0.1604627    0.176229373  0.139577192 6.2319779 
  91.17453   0.96919    0.67840    1.28576    0.1738965    0.175381687  0.139284353 5.750547  
  72.27375   0.80013    0.67840    1.03323    0.2219822    0.182107322  0.146855089 4.5048657 
  70.58365   0.78390    0.67842    1.01027    0.1995157    0.184491552  0.149132282 5.0121369 
  92.91719   0.98354    0.67842    1.30872    0.2072919    0.174235595  0.137859724 4.8241152 
  99.92518   1.03885    0.67843    1.40054    0.177801     0.178221449  0.141184051 5.6242653 
  87.69426   0.93995    0.67843    1.23984    0.1752862    0.177990333  0.141953597 5.7049557 
  75.66192   0.83226    0.67847    1.07914    0.2054427    0.178919829  0.143259456 4.8675373 
  77.36537   0.84811    0.67848    1.10210    0.1544471    0.178096324  0.142333752 6.4747088 
  94.65906   0.99774    0.67849    1.33167    0.1947166    0.174169466  0.137142832 5.135669  
  79.07267   0.86382    0.67850    1.12505    0.1896039    0.177941509  0.142003022 5.2741531 
  63.87269   0.71783    0.67851    0.91844    0.2018064    0.188935393  0.152997664 4.9552442 
  96.40853   1.01169    0.67851    1.35463    0.1993549    0.175051703  0.137712731 5.0161797 
  73.96002   0.81630    0.67851    1.05618    0.2108417    0.180646002  0.144808238 4.7428948 
  80.78482   0.87939    0.67852    1.14801    0.1841103    0.178248164  0.142114317 5.4315266 
  60.54823   0.68414    0.67853    0.87252    0.1914445    0.186849042  0.150676296 5.223446  
  82.50213   0.89480    0.67854    1.17097    0.1815318    0.178775749  0.142427897 5.5086767 
  89.42230   0.95475    0.67854    1.26280    0.1878439    0.177676731  0.140796987 5.3235692 
  57.24383   0.65008    0.67854    0.82661    0.2130338    0.188175733  0.151757368 4.6940908 
  55.59850   0.63292    0.67855    0.80365    0.1930681    0.190281991  0.15371489  5.1795196 
  84.22488   0.91005    0.67855    1.19393    0.2085644    0.179187294  0.142665947 4.7946821 
  58.89211   0.66717    0.67856    0.84956    0.1806371    0.186826012  0.150427249 5.5359613 
  98.15811   1.02546    0.67856    1.37759    0.2034243    0.177441975  0.139554852 4.9158336 
  85.95103   0.92514    0.67857    1.21688    0.1887279    0.1793372    0.142567127 5.2986336 
  67.21046   0.75114    0.67858    0.96435    0.2082974    0.1889731    0.152785988 4.800828  
  91.15982   0.96932    0.67858    1.28576    0.1550033    0.176585254  0.139286889 6.4514755 
  99.91214   1.03898    0.67858    1.40054    0.1873965    0.179378608  0.141150877 5.336279  
  92.90227   0.98368    0.67860    1.30872    0.1821469    0.175463235  0.137858079 5.4900742 
  65.53515   0.73457    0.67861    0.94139    0.2168211    0.189759076  0.15339579  4.6120973 
  87.67998   0.94007    0.67861    1.23984    0.1972562    0.179110199  0.14195386  5.0695491 
  68.88669   0.76764    0.67862    0.98731    0.2007789    0.187622252  0.151253931 4.980603  
  72.25760   0.80026    0.67864    1.03323    0.1670483    0.183345866  0.146860557 5.9862926 
  62.20101   0.70109    0.67864    0.89548    0.1881202    0.188440767  0.151840189 5.3157502 
  70.56784   0.78403    0.67866    1.01027    0.1693019    0.185709486  0.149138533 5.9066083 
  94.64479   0.99787    0.67866    1.33167    0.1912652    0.175324285  0.137134459 5.2283426 
  96.39493   1.01182    0.67867    1.35463    0.1805307    0.176160552  0.137697524 5.5392241 
  77.34964   0.84824    0.67870    1.10210    0.2056866    0.179273313  0.142324468 4.8617654 
  75.64579   0.83239    0.67870    1.07914    0.1972662    0.180135864  0.143255339 5.0692922 
  98.14436   1.02559    0.67872    1.37759    0.1882986    0.178550158  0.139532498 5.3107139 
  79.05664   0.86396    0.67872    1.12505    0.1947459    0.179129689  0.141989722 5.1348963 
  89.40780   0.95488    0.67872    1.26280    0.1949618    0.178775955  0.14079991  5.1292099 
  80.76924   0.87952    0.67873    1.14801    0.195336     0.179395253  0.142100019 5.119384  
  99.89910   1.03911    0.67873    1.40054    0.1544776    0.180435949  0.141117351 6.4734305 
  82.48702   0.89493    0.67874    1.17097    0.2050271    0.179882589  0.142415292 4.877404  
  84.20951   0.91019    0.67875    1.19393    0.1778512    0.180312686  0.142656671 5.6226778 
  73.94353   0.81643    0.67875    1.05618    0.1937466    0.18189696   0.144809716 5.1613809 
  85.93619   0.92527    0.67876    1.21688    0.1988761    0.180423901  0.142562842 5.0282563 
  91.14511   0.96946    0.67876    1.28576    0.1971043    0.177688037  0.13928943  5.073456  
  92.88819   0.98381    0.67877    1.30872    0.1819847    0.176519194  0.137856571 5.4949674 
  63.85649   0.71795    0.67878    0.91844    0.2031148    0.190185339  0.152972327 4.9233241 
  87.66490   0.94021    0.67880    1.23984    0.1855079    0.180201461  0.141954094 5.390606  
  96.38133   1.01196    0.67883    1.35463    0.1749465    0.177154041  0.137682411 5.7160332 
  94.63052   0.99801    0.67883    1.33167    0.1804685    0.176359993  0.137126182 5.5411332 
  60.53112   0.68427    0.67883    0.87252    0.1765827    0.188181915  0.15064506  5.6630689 
  67.19409   0.75127    0.67884    0.96435    0.2055231    0.190245288  0.152781336 4.8656331 
  57.22707   0.65020    0.67885    0.82661    0.185947     0.18949284   0.151738008 5.3778765 
  58.87545   0.66729    0.67886    0.84956    0.2077053    0.188134164  0.150404959 4.8145136 
  55.58168   0.63304    0.67887    0.80365    0.2161404    0.191585738  0.153666341 4.6266223 
  65.51917   0.73469    0.67887    0.94139    0.200041     0.191002873  0.153380875 4.9989752 
  98.13060   1.02573    0.67888    1.37759    0.1652972    0.179526734  0.139510126 6.0497093 
  68.86995   0.76777    0.67888    0.98731    0.1826959    0.188920868  0.151257073 5.4735766 
  72.24145   0.80038    0.67888    1.03323    0.1905196    0.18457351   0.146866049 5.2488038 
  99.88519   1.03924    0.67889    1.40054    0.189114     0.181424654  0.141081209 5.2878158 
  70.55139   0.78416    0.67891    1.01027    0.1804165    0.186972968  0.149145031 5.5427303 
  89.39250   0.95502    0.67891    1.26280    0.1730542    0.17982155   0.140802968 5.7785364 
  62.18462   0.70121    0.67892    0.89548    0.2079586    0.189722079  0.151808588 4.8086494 
  77.33391   0.84837    0.67892    1.10210    0.1974456    0.180403329  0.142315236 5.0646862 
  79.04134   0.86408    0.67893    1.12505    0.1869718    0.180206884  0.141977065 5.3484001 
  91.13121   0.96958    0.67893    1.28576    0.1904123    0.178618365  0.139291832 5.2517616 
  75.62967   0.83252    0.67893    1.07914    0.1622751    0.181314374  0.143251289 6.1623749 
  92.87410   0.98394    0.67894    1.30872    0.1746688    0.177454328  0.137855118 5.7251209 
  80.75366   0.87965    0.67894    1.14801    0.1684171    0.18047316   0.142085743 5.9376393 
  84.19491   0.91031    0.67894    1.19393    0.1697976    0.181299219  0.142647832 5.8893647 
  85.92135   0.92540    0.67895    1.21688    0.1722095    0.1814167    0.142558519 5.8068806 
  82.47116   0.89507    0.67895    1.17097    0.1734175    0.180963245  0.142402056 5.7664307 
  73.92774   0.81656    0.67898    1.05618    0.1784097    0.183064798  0.144811186 5.6050764 
  94.61709   0.99814    0.67899    1.33167    0.1549074    0.177209486  0.13711848  6.4554695 
  87.64983   0.94034    0.67899    1.23984    0.1973654    0.18118464   0.141954288 5.0667442 
  96.36688   1.01209    0.67900    1.35463    0.1826278    0.178062004  0.137666453 5.4756176 
  98.11770   1.02586    0.67903    1.37759    0.1772289    0.180303625  0.139489137 5.6424206 
  99.87216   1.03938    0.67904    1.40054    0.146545     0.182199064  0.141046958 6.8238425 
  63.83969   0.71808    0.67906    0.91844    0.1990295    0.191506504  0.152945978 5.0243808 
  89.37800   0.95515    0.67909    1.26280    0.1597023    0.180692135  0.140805839 6.2616506 
  67.17773   0.75140    0.67910    0.96435    0.2027582    0.191521925  0.152776598 4.931983  
  92.86002   0.98408    0.67911    1.30872    0.1976203    0.178256189  0.137853705 5.0602089 
  91.11650   0.96972    0.67911    1.28576    0.1924276    0.179474086  0.13929438  5.1967597 
  60.51458   0.68440    0.67912    0.87252    0.1763425    0.189503553  0.150614962 5.6707827 
  72.22531   0.80051    0.67912    1.03323    0.1703606    0.185774228  0.146871566 5.8699018 
  68.85386   0.76790    0.67913    0.98731    0.2016774    0.190156228  0.151260039 4.9584138 
  65.50258   0.73482    0.67914    0.94139    0.2055961    0.192300726  0.153365291 4.8639055 
  85.90652   0.92553    0.67914    1.21688    0.17391      0.182305093  0.142554162 5.7501006 
  84.17955   0.91045    0.67914    1.19393    0.1844084    0.182240292  0.142638506 5.4227465 
  77.31819   0.84850    0.67914    1.10210    0.1976534    0.181474785  0.142306059 5.0593615 
  82.45606   0.89520    0.67915    1.17097    0.1702784    0.181904951  0.142389442 5.8727355 
  79.02531   0.86422    0.67915    1.12505    0.1776033    0.181264859  0.141963852 5.630526  
  80.73808   0.87978    0.67915    1.14801    0.1557646    0.181471921  0.142071488 6.4199439 
  96.35329   1.01223    0.67916    1.35463    0.171234     0.178751128  0.13765153  5.8399617 
  57.21032   0.65032    0.67916    0.82661    0.1876462    0.190843063  0.151718707 5.329178  
  75.61355   0.83265    0.67916    1.07914    0.1623555    0.182433546  0.143247294 6.1593232 
  70.53493   0.78429    0.67916    1.01027    0.1915494    0.18820683   0.149151516 5.2205854 
  94.60282   0.99827    0.67916    1.33167    0.1846899    0.177951817  0.137110388 5.4144812 
  58.85823   0.66742    0.67917    0.84956    0.2051402    0.189515974  0.150382093 4.874715  
  87.63476   0.94048    0.67918    1.23984    0.2277825    0.182036795  0.141954441 4.3901529 
  55.56487   0.63316    0.67919    0.80365    0.1883267    0.192913613  0.153617359 5.3099215 
  99.85912   1.03951    0.67919    1.40054    0.18302      0.182799159  0.14101236  5.4638837 
  98.10395   1.02599    0.67919    1.37759    0.2125311    0.180958591  0.139466732 4.7051937 
  62.16766   0.70134    0.67921    0.89548    0.1764573    0.191056338  0.151775861 5.6670934 
  73.91126   0.81669    0.67922    1.05618    0.1928448    0.184233171  0.14481276  5.1855171 
  89.36350   0.95528    0.67927    1.26280    0.1790396    0.181430203  0.140808682 5.5853565 
  91.10180   0.96985    0.67929    1.28576    0.1926636    0.180180799  0.139296934 5.190394  
  92.84511   0.98421    0.67929    1.30872    0.2080653    0.178942511  0.137852268 4.8061834 
  96.33969   1.01236    0.67932    1.35463    0.2149512    0.17929261   0.137636698 4.6522187 
  94.58855   0.99841    0.67933    1.33167    0.2071706    0.178546744  0.137102389 4.8269397 
  63.82350   0.71820    0.67933    0.91844    0.1936416    0.192771551  0.152920501 5.1641796 
  85.89090   0.92567    0.67934    1.21688    0.1789015    0.183126267  0.142549532 5.5896681 
  84.16419   0.91058    0.67934    1.19393    0.1618306    0.183080365  0.142629154 6.1793011 
  99.84522   1.03964    0.67935    1.40054    0.1616808    0.183257399  0.140975048 6.1850263 
  98.09019   1.02613    0.67935    1.37759    0.1658686    0.181446094  0.139444309 6.0288686 
  82.44096   0.89533    0.67935    1.17097    0.2003328    0.182760213  0.142376831 4.9916938 
  67.16137   0.75152    0.67936    0.96435    0.2191835    0.192774086  0.152771767 4.5623872 
  80.72250   0.87991    0.67936    1.14801    0.1542245    0.182390194  0.142057255 6.4840541 
  79.01002   0.86434    0.67936    1.12505    0.1780489    0.182205661  0.141951273 5.6164346 
  72.20917   0.80064    0.67936    1.03323    0.1793008    0.186931623  0.146877106 5.57722   
  77.30175   0.84863    0.67937    1.10210    0.1909925    0.182530129  0.142296523 5.2358077 
  87.61969   0.94061    0.67937    1.23984    0.1670723    0.182784128  0.141954549 5.9854327 
  75.59814   0.83278    0.67938    1.07914    0.1858407    0.18346951   0.14324353  5.3809526 
  68.83712   0.76803    0.67939    0.98731    0.2135216    0.191420754  0.151263069 4.6833669 
  70.51914   0.78441    0.67940    1.01027    0.1771974    0.189378672  0.149157725 5.6434237 
  60.49805   0.68452    0.67941    0.87252    0.1819453    0.190824833  0.15058497  5.4961574 
  65.48599   0.73495    0.67941    0.94139    0.1859307    0.193590086  0.153349608 5.378348  
  73.89546   0.81682    0.67945    1.05618    0.1842361    0.185326031  0.144814321 5.4278179 
  89.34820   0.95542    0.67946    1.26280    0.1294627    0.182093307  0.140811653 7.7242325 
  57.19411   0.65044    0.67946    0.82661    0.1828949    0.192178227  0.151700074 5.467621  
  92.83103   0.98435    0.67946    1.30872    0.1705276    0.179459498  0.137850956 5.8641534 
  91.08709   0.96999    0.67947    1.28576    0.1525307    0.180764109  0.139299488 6.5560572 
  58.84158   0.66754    0.67947    0.84956    0.1980725    0.190882299  0.150360127 5.0486564 
  96.32525   1.01250    0.67949    1.35463    0.2110338    0.179699192  0.137621041 4.7385774 
  62.15128   0.70146    0.67949    0.89548    0.2325079    0.192364541  0.151744267 4.3009291 
  99.83218   1.03977    0.67950    1.40054    0.1730753    0.183509449  0.140939706 5.777832  
  94.57428   0.99854    0.67950    1.33167    0.1593182    0.178989176  0.137094487 6.2767468 
  55.54807   0.63328    0.67951    0.80365    0.1976153    0.194277994  0.153567937 5.0603369 
  98.07644   1.02626    0.67951    1.37759    0.1913236    0.181760825  0.139421869 5.2267467 
  85.87607   0.92580    0.67953    1.21688    0.1871705    0.183818711  0.142545098 5.3427223 
  84.14883   0.91071    0.67954    1.19393    0.1991532    0.183841352  0.142619778 5.02126   
  87.60541   0.94074    0.67955    1.23984    0.2042274    0.183395095  0.141954615 4.8965026 
  82.42511   0.89546    0.67956    1.17097    0.1815587    0.183588791  0.142363581 5.5078605 
  80.70693   0.88004    0.67957    1.14801    0.1494984    0.183250506  0.142043044 6.6890348 
  78.99400   0.86448    0.67958    1.12505    0.1703565    0.183141157  0.141938142 5.8700431 
  77.28604   0.84876    0.67959    1.10210    0.2013419    0.183497804  0.142287461 4.9666761 
  72.19304   0.80077    0.67960    1.03323    0.1838664    0.188072505  0.14688267  5.4387316 
  63.80671   0.71833    0.67961    0.91844    0.1964962    0.194094913  0.152894014 5.0891569 
  75.58203   0.83291    0.67961    1.07914    0.1774832    0.184511514  0.143239649 5.6343361 
  67.14439   0.75165    0.67963    0.96435    0.1945296    0.194073206  0.152766667 5.1406059 
  92.81694   0.98448    0.67963    1.30872    0.1490536    0.179855792  0.137849694 6.708996  
  68.82104   0.76815    0.67964    0.98731    0.2038271    0.192624125  0.151265928 4.906119  
  89.33371   0.95555    0.67964    1.26280    0.1886747    0.182618242  0.140814438 5.3001277 
  91.07320   0.97012    0.67964    1.28576    0.1789586    0.181208663  0.139301905 5.5878846 
  96.31165   1.01263    0.67965    1.35463    0.1804541    0.179938952  0.137606402 5.5415754 
  70.50269   0.78454    0.67965    1.01027    0.1940887    0.190577944  0.149164183 5.1522835 
  99.81828   1.03991    0.67966    1.40054    0.190225     0.183604971  0.140901608 5.2569326 
  94.56085   0.99867    0.67966    1.33167    0.1985058    0.179282678  0.137087141 5.0376362 
  98.06269   1.02639    0.67967    1.37759    0.1776809    0.181920144  0.139399408 5.6280669 
  65.46941   0.73507    0.67968    0.94139    0.1843982    0.194874302  0.153333827 5.4230464 
  73.87968   0.81694    0.67968    1.05618    0.1740724    0.186387419  0.14481593  5.7447361 
  60.48153   0.68464    0.67970    0.87252    0.2021111    0.192160363  0.150555077 4.9477738 
  85.86124   0.92593    0.67972    1.21688    0.1886823    0.184437937  0.142540627 5.2999142 
  87.59034   0.94087    0.67974    1.23984    0.1907434    0.183957666  0.141954644 5.2426454 
  84.13348   0.91085    0.67974    1.19393    0.1943998    0.184534189  0.142610378 5.1440382 
  82.41001   0.89559    0.67976    1.17097    0.2054831    0.184321357  0.142350962 4.8665803 
  57.17738   0.65057    0.67977    0.82661    0.2134215    0.193561289  0.151680879 4.6855635 
  58.82493   0.66766    0.67977    0.84956    0.196909     0.192245634  0.15033832  5.078488  
  80.69136   0.88018    0.67978    1.14801    0.1622686    0.18406157   0.14202885  6.1626217 
  62.13433   0.70159    0.67978    0.89548    0.1785414    0.193709171  0.151711555 5.6009419 
  92.80287   0.98461    0.67980    1.30872    0.1967847    0.180156944  0.137848476 5.0816959 
  78.97799   0.86461    0.67980    1.12505    0.1741528    0.184033214  0.141925056 5.742084  
  99.80524   1.04004    0.67981    1.40054    0.1804877    0.183560021  0.14086551  5.5405438 
  77.27033   0.84889    0.67981    1.10210    0.1877639    0.184429854  0.142278455 5.3258374 
  96.29806   1.01276    0.67981    1.35463    0.20679      0.180067796  0.137591854 4.8358238 
  91.05850   0.97025    0.67982    1.28576    0.2141455    0.181593961  0.139304468 4.6697222 
  89.31922   0.95568    0.67982    1.26280    0.156219     0.183068521  0.140817201 6.40127   
  98.04893   1.02653    0.67983    1.37759    0.2420752    0.181955166  0.139376926 4.1309477 
  94.54659   0.99880    0.67983    1.33167    0.2377804    0.179493597  0.137079423 4.2055611 
  55.53127   0.63341    0.67983    0.80365    0.1945966    0.195627086  0.153518067 5.1388359 
  72.17691   0.80090    0.67984    1.03323    0.1621276    0.189189987  0.146888257 6.1679813 
  75.56592   0.83304    0.67984    1.07914    0.1406255    0.185522792  0.143235835 7.1110858 
  63.78993   0.71846    0.67989    0.91844    0.1912159    0.195403265  0.152867464 5.2296906 
  68.80496   0.76828    0.67989    0.98731    0.1954951    0.193813658  0.151268728 5.1152177 
  67.12805   0.75178    0.67989    0.96435    0.1945531    0.195305747  0.15276166  5.1399849 
  70.48625   0.78467    0.67990    1.01027    0.2053598    0.191758102  0.149170622 4.8695022 
  73.86321   0.81708    0.67992    1.05618    0.1787597    0.187474019  0.14481766  5.594102  
  85.84563   0.92607    0.67992    1.21688    0.1817865    0.185042368  0.142535877 5.5009585 
  87.57528   0.94101    0.67993    1.23984    0.2042674    0.184472675  0.141954628 4.8955438 
  84.11812   0.91098    0.67994    1.19393    0.2026024    0.185192796  0.142600955 4.9357757 
  65.45283   0.73520    0.67995    0.94139    0.2093362    0.196146065  0.153317948 4.7770046 
  99.79221   1.04017    0.67996    1.40054    0.2091717    0.183427259  0.140829033 4.7807615 
  82.39417   0.89573    0.67997    1.17097    0.2105384    0.18506425   0.142337709 4.7497274 
  92.78796   0.98475    0.67998    1.30872    0.1877897    0.18041676   0.137847239 5.3251057 
  96.28362   1.01290    0.67998    1.35463    0.1610066    0.180129726  0.137576498 6.2109255 
  98.03518   1.02666    0.67999    1.37759    0.1678178    0.181912811  0.139354422 5.9588435 
  80.67579   0.88031    0.67999    1.14801    0.1957362    0.184853684  0.142014679 5.108917  
  60.46444   0.68477    0.68000    0.87252    0.1961407    0.193523817  0.150524254 5.0983809 
  89.30473   0.95581    0.68000    1.26280    0.1827453    0.18348313   0.140819931 5.472097  
  94.53233   0.99894    0.68000    1.33167    0.2101684    0.179645894  0.137071802 4.7580892 
  91.04380   0.97038    0.68000    1.28576    0.1773204    0.181934321  0.139307031 5.639509  
  78.96270   0.86474    0.68001    1.12505    0.1697448    0.184871312  0.141912603 5.8911967 
  77.25462   0.84902    0.68003    1.10210    0.1639074    0.185352191  0.1422695   6.1010058 
  62.11796   0.70171    0.68006    0.89548    0.1816347    0.194993454  0.151679971 5.5055559 
  58.80829   0.66778    0.68007    0.84956    0.1702961    0.193590474  0.150316671 5.8721251 
  75.54981   0.83317    0.68007    1.07914    0.1840759    0.186528618  0.143232081 5.4325417 
  72.16011   0.80103    0.68009    1.03323    0.1944155    0.190348568  0.146894097 5.1436228 
  57.16010   0.65069    0.68009    0.82661    0.2038195    0.194963965  0.151661121 4.9063019 
  85.83080   0.92620    0.68011    1.21688    0.1881735    0.185610785  0.142531329 5.3142446 
  87.56022   0.94114    0.68012    1.23984    0.1789706    0.184980291  0.141954573 5.5875099 
  99.77831   1.04031    0.68012    1.40054    0.1879937    0.183243477  0.140789728 5.3193272 
  84.10277   0.91111    0.68014    1.19393    0.1897207    0.185852194  0.142591508 5.2709061 
  98.02229   1.02679    0.68014    1.37759    0.140396     0.181852061  0.139333306 7.12271   
  96.27003   1.01303    0.68014    1.35463    0.1758407    0.180168996  0.13756214  5.6869655 
  68.78824   0.76841    0.68015    0.98731    0.1799043    0.195042647  0.151271589 5.5585108 
  70.46981   0.78480    0.68015    1.01027    0.1727846    0.192933254  0.149177051 5.7875528 
  92.77388   0.98488    0.68015    1.30872    0.1646785    0.180655069  0.137846116 6.0724381 
  55.51448   0.63353    0.68015    0.80365    0.200882     0.196955442  0.153467761 4.9780468 
  73.84743   0.81720    0.68015    1.05618    0.1753068    0.188514349  0.144819359 5.7042853 
  67.11171   0.75191    0.68015    0.96435    0.1822611    0.196531893  0.15275657  5.4866343 
  63.77375   0.71858    0.68016    0.91844    0.185969     0.196645053  0.152841789 5.3772403 
  82.37908   0.89585    0.68017    1.17097    0.1807842    0.185780047  0.142325088 5.5314568 
  94.51806   0.99907    0.68017    1.33167    0.1917695    0.179793145  0.137064277 5.2145936 
  91.02910   0.97052    0.68018    1.28576    0.1843423    0.182278556  0.139309598 5.4246909 
  89.28944   0.95595    0.68019    1.26280    0.1675011    0.183926855  0.140822785 5.97011   
  80.66022   0.88044    0.68020    1.14801    0.1782888    0.18565587   0.14200053  5.6088773 
  65.43625   0.73533    0.68022    0.94139    0.200716     0.197400392  0.153301971 4.9821639 
  78.94669   0.86487    0.68023    1.12505    0.1834868    0.185765311  0.1418996   5.4499833 
  77.23891   0.84915    0.68025    1.10210    0.1980902    0.186290426  0.142260601 5.0482053 
  99.76528   1.04044    0.68027    1.40054    0.2128973    0.183095314  0.140752474 4.6971004 
  60.44792   0.68489    0.68029    0.87252    0.2076638    0.194819246  0.150494565 4.8154758 
  98.00854   1.02692    0.68030    1.37759    0.2376404    0.181826975  0.139310757 4.2080387 
  75.53371   0.83330    0.68030    1.07914    0.2073605    0.187552382  0.143228383 4.8225192 
  96.25644   1.01316    0.68030    1.35463    0.1585053    0.180249156  0.137547874 6.3089373 
  85.81520   0.92633    0.68031    1.21688    0.166232     0.186253216  0.142526503 6.0156889 
  87.54516   0.94127    0.68031    1.23984    0.1942101    0.185532732  0.141954474 5.1490628 
  92.75981   0.98501    0.68032    1.30872    0.1894126    0.180942411  0.137845046 5.2794798 
  72.14399   0.80116    0.68033    1.03323    0.1872307    0.191470766  0.146899725 5.3410044 
  84.08742   0.91124    0.68034    1.19393    0.1897907    0.186558444  0.142582036 5.2689621 
  94.50380   0.99921    0.68034    1.33167    0.1490723    0.179997766  0.137056845 6.7081544 
  62.10102   0.70184    0.68035    0.89548    0.2070933    0.196298631  0.151647265 4.8287414 
  91.01440   0.97065    0.68036    1.28576    0.193091     0.182686898  0.139312169 5.1789053 
  89.27495   0.95608    0.68037    1.26280    0.1556413    0.1844161    0.140825459 6.4250299 
  58.79166   0.66791    0.68037    0.84956    0.2033826    0.19490405   0.15029518  4.9168415 
  82.36324   0.89599    0.68038    1.17097    0.1859275    0.186582885  0.142311832 5.3784405
[truncated: 1,697,446 more chars]
