# Supplementary material for: POWTEX visits POWGEN
Source: J Appl Crystallogr. 2023 Apr 25;56(Pt 3):633–42. doi: 10.1107/S1600576723002819 (PMC10241063; doi:10.1107/S1600576723002819)
Supplement: Supplementary file 1 [file j-56-00633-sup1.zip › BaZnNCN2_2D_without_pattern.cif]

data_PTX_BaZnNCN2_2D
_pd_block_id
   2022-12-05T17:19|PTX_BaZnNCN2_2D|HoubenAndreas|POWTEX
_audit_creation_method  "created in GSAS-II"
_audit_creation_date  2022-12-05T17:19
_audit_author_name  "Houben, Andreas"
_audit_update_record
   "2022-12-05T17:19  Initial software-generated CIF"
# GSAS-II edited template follows Publication_Template
#=============================================================================
# this information describes the project, paper etc. for the CIF             #
# Acta Cryst. Section C papers and editorial correspondence is generated     #
# from the information in this section                                       #
#                                                                            #
#   (from)   CIF submission form for Rietveld refinements (Acta Cryst. C)    #
#                                                 Version 14 December 1998   #
#=============================================================================
# 1. SUBMISSION DETAILS

_publ_contact_author_name        'Prof. Richard Dronskowski'
_publ_contact_author_address
;    
Institute of Inorganic Chemistry
RWTH Aachen University     
D-52056 Aachen
Germany
;
_publ_contact_author_email       drons@HAL9000.ac.rwth-aachen.de
_publ_contact_author_phone       00492418093642
_publ_contact_author_fax         00492418092642

_publ_requested_journal              'Journal of Applied Crystallography'

#==============================================================================
# 2. PROCESSING SUMMARY (IUCr Office Use Only)

_journal_data_validation_number      ?

_journal_date_recd_electronic        ?
_journal_date_to_coeditor            ?
_journal_date_from_coeditor          ?
_journal_date_accepted               ?
_journal_date_printers_first         ?
_journal_date_printers_final         ?
_journal_date_proofs_out             ?
_journal_date_proofs_in              ?
_journal_coeditor_name               ?
_journal_coeditor_code               ?
_journal_coeditor_notes
; ?
;
_journal_techeditor_code             ?
_journal_techeditor_notes
; ?
;
_journal_coden_ASTM                  ?
_journal_name_full                   ?
_journal_year                        ?
_journal_volume                      ?
_journal_issue                       ?
_journal_page_first                  ?
_journal_page_last                   ?
_journal_paper_category              ?
_journal_suppl_publ_number           ?
_journal_suppl_publ_pages            ?

#==============================================================================
# 3. TITLE AND AUTHOR LIST

_publ_section_title
; POWTEX visits POWGEN
;   
 
# The loop structure below should contain the names and addresses of all 
# authors, in the required order of publication. Repeat as necessary.

loop_
	_publ_author_name
	_publ_author_address
'Houben, Andreas'
; 
Chair of Solid-State and Quantum Chemistry
Institute of Inorganic Chemistry
RWTH Aachen University
D-52056 Aachen
Germany
;

'Meinerzhagen, Yannick'
; 
Chair of Solid-State and Quantum Chemistry
Institute of Inorganic Chemistry
RWTH Aachen University
D-52056 Aachen
Germany
;

'Nachtigall, Noah'
; 
Chair of Solid-State and Quantum Chemistry
Institute of Inorganic Chemistry
RWTH Aachen University
D-52056 Aachen
Germany
;

'Jacobs, Philipp'
;
Chair of Glass and Glass-Ceramics
Institute of Mineral Engineering
RWTH Aachen University
D-52074 Aachen
Germany
;

'Dronskowski, Richard'
; 
Chair of Solid-State and Quantum Chemistry
Institute of Inorganic Chemistry
RWTH Aachen University
D-52056 Aachen
Germany
;

#==============================================================================
# 4. TEXT

#=============================================================================
# 5. OVERALL REFINEMENT & COMPUTING DETAILS

#==============================================================================
# 6. SAMPLE PREPARATION DATA

# (In the unusual case where multiple samples are used in a single
#  Rietveld study, this information should be moved into the phase
#  blocks)

# The following three fields describe the preparation of the material.
# The cooling rate is in K/min.  The pressure at which the sample was  
# prepared is in kPa.  The temperature of preparation is in K.

_pd_proc_info_datetime  2022-12-05T17:19
_pd_calc_method  "Rietveld Refinement"
_computing_structure_refinement
   "GSAS-II (Toby & Von Dreele, J. Appl. Cryst. 46, 544-549, 2013)"
_refine_ls_number_parameters  66
_refine_ls_goodness_of_fit_all  0.043

# OVERALL WEIGHTED R-FACTOR
_refine_ls_wR_factor_obs  0.09857
_refine_ls_matrix_type  full
# GSAS-II edited template follows Phase_Template

#==============================================================================
# 7. CHEMICAL, STRUCTURAL AND CRYSTAL DATA

_chemical_name_common             'Barium Zinc Carbodiimide'
_chemical_formula_structural      BaZn(NCN)2
_cell_measurement_temperature     293

#==============================================================================
# 8. Phase information from GSAS

# phase info for BaZnNCN2 follows
_pd_phase_name  BaZnNCN2
_cell_length_a  12.0252(13)
_cell_length_b  11.9873(14)
_cell_length_c  6.8715(6)
_cell_angle_alpha  90
_cell_angle_beta   90
_cell_angle_gamma  90
_cell_volume  990.53(11)
_exptl_crystal_density_diffrn  3.7922
_symmetry_cell_setting  orthorhombic
_symmetry_space_group_name_H-M  "P b c a"
_symmetry_space_group_name_Hall "-P 2ac 2ab"
loop_
    _space_group_symop_id
    _space_group_symop_operation_xyz
     1  x,y,z
     2  1/2-x,1/2+y,z
     3  x,1/2-y,1/2+z
     4  1/2-x,-y,1/2+z
     5  -x,-y,-z
     6  1/2+x,1/2-y,-z
     7  -x,1/2+y,1/2-z
     8  1/2+x,y,1/2-z

# ATOMIC COORDINATES AND DISPLACEMENT PARAMETERS
loop_ 
   _atom_site_label
   _atom_site_type_symbol
   _atom_site_fract_x
   _atom_site_fract_y
   _atom_site_fract_z
   _atom_site_occupancy
   _atom_site_adp_type
   _atom_site_U_iso_or_equiv
   _atom_site_site_symmetry_multiplicity
Ba     Ba   0.8467(7)   0.8728(6)   0.0305(12)  1.000      Uiso 0.0007(12) 8   
Zn     Zn   0.9208(7)   0.1258(10)  0.2837(15)  1.000      Uiso 0.0103(13) 8   
C1     C    0.3665(6)   0.1612(9)   0.6092(12)  1.000      Uiso 0.0084(13) 8   
C2     C    0.6134(8)   0.4266(9)   0.5235(16)  1.000      Uiso 0.0121(13) 8   
N1     N    0.6568(7)   0.4967(6)   0.4164(10)  1.000      Uiso 0.0186(11) 8   
N2     N    0.4182(5)   0.0952(6)   0.5111(8)   1.000      Uiso 0.0146(12) 8   
N3     N    0.3166(7)   0.2415(6)   0.6764(11)  1.000      Uiso 0.0180(16) 8   
N4     N    0.5807(6)   0.3490(5)   0.6303(9)   1.000      Uiso 0.0153(13) 8   

loop_  _atom_type_symbol _atom_type_number_in_cell
        _atom_type_scat_Cromer_Mann_a1 _atom_type_scat_Cromer_Mann_a2 _atom_type_scat_Cromer_Mann_a3
        _atom_type_scat_Cromer_Mann_a4 _atom_type_scat_Cromer_Mann_b1 _atom_type_scat_Cromer_Mann_b2
        _atom_type_scat_Cromer_Mann_b3 _atom_type_scat_Cromer_Mann_b4 _atom_type_scat_Cromer_Mann_c
        _atom_type_scat_length_neutron _atom_type_scat_source
  C       16     2.31       1.02       1.5886     0.865      20.8439    10.2075    0.5687     51.6512    0.2156     0.6648
      https://subversion.xray.aps.anl.gov/pyGSAS/trunk/atmdata.py
  Ba      8      20.3361    19.297     10.888     2.6959     3.216      0.2756     20.2073    167.202    2.7731     0.507
      https://subversion.xray.aps.anl.gov/pyGSAS/trunk/atmdata.py
  N       32     12.2126    3.1322     2.0125     1.1663     0.0057     9.8933     28.9975    0.5826     -11.529    0.936
      https://subversion.xray.aps.anl.gov/pyGSAS/trunk/atmdata.py
  Zn      8      14.0743    7.0318     5.1652     2.41       3.2655     0.2333     10.3163    58.7097    1.3041     0.568
      https://subversion.xray.aps.anl.gov/pyGSAS/trunk/atmdata.py

# Note that Z affects _cell_formula_sum and _weight
_cell_formula_units_Z  8
_chemical_formula_sum  "C2 Ba N4 Zn"
_chemical_formula_weight  282.76

# MOLECULAR GEOMETRY
loop_
   _geom_bond_atom_site_label_1
   _geom_bond_atom_site_label_2
   _geom_bond_distance
   _geom_bond_site_symmetry_1
   _geom_bond_site_symmetry_2
   _geom_bond_publ_flag
  Ba     N1     2.877(12)    1_555    3_564 yes
  Ba     N2     2.856(11)    1_555    4_664 yes
  Ba     N2     2.816(10)    1_555    8_565 yes
  Ba     N3     2.890(10)    1_555    7_655 yes
  Ba     N4     2.899(10)    1_555    2_654 yes
  Ba     N4     2.881(10)    1_555    4_664 yes
  Zn     N1     2.024(12)    1_555    2_645 yes
  Zn     N2     2.059(12)    1_555    8_555 yes
  Zn     N3     2.043(14)    1_555    6_556 yes
  Zn     N4     2.034(12)    1_555    6_556 yes
  C1     N2     1.211(11)    1_555    1_555 yes
  C1     N3     1.226(11)    1_555    1_555 yes
  C2     N1     1.233(13)    1_555    1_555 yes
  C2     N4     1.248(11)    1_555    1_555 yes
  N1     Ba     2.877(12)    1_555    3_565 yes
  N1     Zn     2.024(12)    1_555    2_655 yes
  N1     C2     1.233(13)    1_555    1_555 yes
  N2     Ba     2.856(11)    1_555    4_665 yes
  N2     Ba     2.816(10)    1_555    8_445 yes
  N2     Zn     2.059(12)    1_555    8_455 yes
  N2     C1     1.211(11)    1_555    1_555 yes
  N3     Ba     2.890(10)    1_555    7_645 yes
  N3     Zn     2.043(14)    1_555    6_456 yes
  N3     C1     1.226(11)    1_555    1_555 yes
  N4     Ba     2.899(10)    1_555    2_646 yes
  N4     Ba     2.881(10)    1_555    4_665 yes
  N4     Zn     2.034(12)    1_555    6_456 yes
  N4     C2     1.248(11)    1_555    1_555 yes

loop_
   _geom_angle_atom_site_label_1
   _geom_angle_atom_site_label_2
   _geom_angle_atom_site_label_3
   _geom_angle
   _geom_angle_site_symmetry_1
   _geom_angle_site_symmetry_2
   _geom_angle_site_symmetry_3
   _geom_angle_publ_flag
  N2     C1     N3     167.1(12)     1_555  1_555    1_555 yes
  N1     C2     N4     172.8(10)     1_555  1_555    1_555 yes
_pd_proc_ls_pref_orient_corr
   "March-Dollase correction coef. = 1.000 axis = [0, 0, 1]"
_pd_proc_ls_profile_function
;
Houben-Jacobs-Meinerzhagen function parameters for multi-dimensional data sets (pfType = 8.0)
   similar to Von Dreele-Jorgenson-Windsor function parameters
   alpha-0,alpha-1,beta-0,beta-1,beta-q,L2A,L2B,div,DthDet,Dtt,DL,DthF,Add,W-Pixel,W-Sample,Eta
302.560526, 416.110419, 334.561780, 682.162588, 0.000000, 0.810000, 0.000000, 0.001920, 0.006780, 0.000623, 0.002000, 1.031257, 0.001480, 0.000000, 0.004330, 0.210000, 
  Crystallite size in microns with "isotropic" model:
  parameters: Size, G/L mix
    1.000, 1.000, 
  Microstrain, "isotropic" model (10^6^ * delta Q/Q)
    parameters: Mustrain, G/L mix
    1000.000, 1.000, 

;
# GSAS-II edited template follows Instrument_Template
#==============================================================================
# 9. INSTRUMENT CHARACTERIZATION

_pd_instr_location
; POWTEX-detector at POWGEN, SNS, ORNL, USA
;

_diffrn_source                    'neutron spallation source'       

_pd_meas_scan_method              tof       # options are 'step', 'cont',
                                          # 'tof', 'fixed' or
                                          # 'disp' (= dispersive)

# The following two items identify the program(s) used (if appropriate).
_computing_data_reduction         'PowderReduceP2D in Mantid'

# The following items are used to define the size of the instrument.
# Not all distances are appropriate for all instrument types.

_pd_instr_dist_src/spec           60000

# 10. Specimen size and mounting information

_pd_spec_mount_mode               transmission
_pd_spec_shape                    cylinder


_refine_ls_R_F_factor        0.99592
_refine_ls_R_Fsqd_factor     0.99999
_pd_proc_ls_prof_R_factor     0.07831
_pd_proc_ls_prof_wR_factor    0.09857
_gsas_proc_ls_prof_R_B_factor   0.07735
_gsas_proc_ls_prof_wR_B_factor  0.09954
_pd_proc_ls_prof_wR_expected  1.00000
_diffrn_radiation_probe  neutron
_pd_proc_ls_background_function
;
Background functions: chebyshev, chebyshev function with 15 + 15 terms:
    0.072, 0.014, 0.016, -0.152, -0.052, 0.369, 0.041, -0.133, 
    0.068, -0.213, -0.059, 0.006, -0.115, 0.118, 0.103, 0.072, 
    -0.013, 0.001, 0.013, 0.016, -0.026, -0.033, 0.004, -0.004, 
    0.018, 0.040, -0.003, 0.028, -0.009, -0.043, 
;
_diffrn_ambient_temperature  293
_diffrn_ambient_pressure  100

# REFLECTION RANGE
_reflns_number_total  1476
_reflns_limit_h_min  0
_reflns_limit_h_max  18
_reflns_limit_k_min  0
_reflns_limit_k_max  18
_reflns_limit_l_min  0
_reflns_limit_l_max  10
_reflns_d_resolution_low    1.108
_reflns_d_resolution_high   0.651

# POWDER DATA TABLE
_pd_meas_number_of_points  21943

#--eof--eof--eof--eof--eof--eof--eof--eof--eof--eof--eof--eof--eof--eof--eof--#
