# Supplementary material for: POWTEX visits POWGEN
Source: J Appl Crystallogr. 2023 Apr 25;56(Pt 3):633–42. doi: 10.1107/S1600576723002819 (PMC10241063; doi:10.1107/S1600576723002819)
Supplement: Supplementary file 1 [file j-56-00633-sup1.zip › diamond_1D.cif]

data_PTX_diamond_1D
_pd_block_id
   2022-12-15T14:58|PTX_diamond_1D|HoubenAndreas|POWTEX/POWGEN
_audit_creation_method  "created in GSAS-II"
_audit_creation_date  2022-12-15T14:58
_audit_author_name  "Houben, Andreas"
_audit_update_record
   "2022-12-15T14:58  Initial software-generated CIF"
# GSAS-II edited template follows Publication_Template
#=============================================================================
# this information describes the project, paper etc. for the CIF             #
# Acta Cryst. Section C papers and editorial correspondence is generated     #
# from the information in this section                                       #
#                                                                            #
#   (from)   CIF submission form for Rietveld refinements (Acta Cryst. C)    #
#                                                 Version 14 December 1998   #
#=============================================================================
# 1. SUBMISSION DETAILS

_publ_contact_author_name        'Prof. Richard Dronskowski'
_publ_contact_author_address
;    
Institute of Inorganic Chemistry
RWTH Aachen University     
D-52056 Aachen
Germany
;
_publ_contact_author_email       drons@HAL9000.ac.rwth-aachen.de
_publ_contact_author_phone       00492418093642
_publ_contact_author_fax         00492418092642

_publ_requested_journal              'Journal of Applied Crystallography'

#==============================================================================
# 2. PROCESSING SUMMARY (IUCr Office Use Only)

_journal_data_validation_number      ?

_journal_date_recd_electronic        ?
_journal_date_to_coeditor            ?
_journal_date_from_coeditor          ?
_journal_date_accepted               ?
_journal_date_printers_first         ?
_journal_date_printers_final         ?
_journal_date_proofs_out             ?
_journal_date_proofs_in              ?
_journal_coeditor_name               ?
_journal_coeditor_code               ?
_journal_coeditor_notes
; ?
;
_journal_techeditor_code             ?
_journal_techeditor_notes
; ?
;
_journal_coden_ASTM                  ?
_journal_name_full                   ?
_journal_year                        ?
_journal_volume                      ?
_journal_issue                       ?
_journal_page_first                  ?
_journal_page_last                   ?
_journal_paper_category              ?
_journal_suppl_publ_number           ?
_journal_suppl_publ_pages            ?

#==============================================================================
# 3. TITLE AND AUTHOR LIST

_publ_section_title
; POWTEX visits POWGEN
;   
 
# The loop structure below should contain the names and addresses of all 
# authors, in the required order of publication. Repeat as necessary.

loop_
	_publ_author_name
	_publ_author_address
'Houben, Andreas'
; 
Chair of Solid-State and Quantum Chemistry
Institute of Inorganic Chemistry
RWTH Aachen University
D-52056 Aachen
Germany
;

'Meinerzhagen, Yannick'
; 
Chair of Solid-State and Quantum Chemistry
Institute of Inorganic Chemistry
RWTH Aachen University
D-52056 Aachen
Germany
;

'Nachtigall, Noah'
; 
Chair of Solid-State and Quantum Chemistry
Institute of Inorganic Chemistry
RWTH Aachen University
D-52056 Aachen
Germany
;

'Jacobs, Philipp'
;
Chair of Glass and Glass-Ceramics
Institute of Mineral Engineering
RWTH Aachen University
D-52074 Aachen
Germany
;

'Dronskowski, Richard'
; 
Chair of Solid-State and Quantum Chemistry
Institute of Inorganic Chemistry
RWTH Aachen University
D-52056 Aachen
Germany
;

#==============================================================================
# 4. TEXT

#=============================================================================
# 5. OVERALL REFINEMENT & COMPUTING DETAILS

#==============================================================================
# 6. SAMPLE PREPARATION DATA

# (In the unusual case where multiple samples are used in a single
#  Rietveld study, this information should be moved into the phase
#  blocks)

# The following three fields describe the preparation of the material.
# The cooling rate is in K/min.  The pressure at which the sample was  
# prepared is in kPa.  The temperature of preparation is in K.
               
_pd_proc_info_datetime  2022-12-15T14:58
_pd_calc_method  "Rietveld Refinement"
_computing_structure_refinement
   "GSAS-II (Toby & Von Dreele, J. Appl. Cryst. 46, 544-549, 2013)"
_refine_ls_number_parameters  17
_refine_ls_goodness_of_fit_all  14.568

# OVERALL WEIGHTED R-FACTOR
_refine_ls_wR_factor_obs  0.04851
_refine_ls_matrix_type  full
# GSAS-II edited template follows Phase_Template

#==============================================================================
# 7. CHEMICAL, STRUCTURAL AND CRYSTAL DATA

_chemical_name_systematic         Carbon
_chemical_name_common             'Diamond'
_chemical_formula_structural      C
_cell_measurement_temperature     293

#==============================================================================
# 8. Phase information from GSAS
# phase info for C1 follows
_pd_phase_name  C1
_cell_length_a  3.571622(25)
_cell_length_b  3.571622(25)
_cell_length_c  3.571622(25)
_cell_angle_alpha  90
_cell_angle_beta   90
_cell_angle_gamma  90
_cell_volume  45.5613(10)
_exptl_crystal_density_diffrn  3.5020
_symmetry_cell_setting  cubic
_symmetry_space_group_name_H-M  "F d -3 m"
_symmetry_Int_Tables_number        227
_symmetry_space_group_name_Hall	'-F 4vw 2vw'
loop_
    _space_group_symop_id
    _space_group_symop_operation_xyz
     1  x,y,z
     2  z,x,y
     3  y,z,x
     4  1/4+x,1/4+y,-z
     5  -z,1/4+x,1/4+y
     6  1/4+y,-z,1/4+x
     7  1/4-z,1/2+x,3/4-y
     8  3/4-y,1/4-z,1/2+x
     9  1/2+y,1/4-z,3/4-x
    10  3/4-x,1/2+y,1/4-z
    11  1/4-z,3/4-x,1/2+y
    12  1/2+x,3/4-y,1/4-z
    13  y,x,z
    14  z,y,x
    15  x,z,y
    16  1/4+y,1/4+x,-z
    17  -z,1/4+y,1/4+x
    18  1/4+x,-z,1/4+y
    19  1/4-z,1/2+y,3/4-x
    20  3/4-x,1/4-z,1/2+y
    21  1/2+x,1/4-z,3/4-y
    22  3/4-y,1/2+x,1/4-z
    23  1/4-z,3/4-y,1/2+x
    24  1/2+y,3/4-x,1/4-z
    25  -x,-y,-z
    26  -z,-x,-y
    27  -y,-z,-x
    28  3/4-x,3/4-y,z
    29  z,3/4-x,3/4-y
    30  3/4-y,z,3/4-x
    31  3/4+z,1/2-x,1/4+y
    32  1/4+y,3/4+z,1/2-x
    33  1/2-y,3/4+z,1/4+x
    34  1/4+x,1/2-y,3/4+z
    35  3/4+z,1/4+x,1/2-y
    36  1/2-x,1/4+y,3/4+z
    37  -y,-x,-z
    38  -z,-y,-x
    39  -x,-z,-y
    40  3/4-y,3/4-x,z
    41  z,3/4-y,3/4-x
    42  3/4-x,z,3/4-y
    43  3/4+z,1/2-y,1/4+x
    44  1/4+x,3/4+z,1/2-y
    45  1/2-x,3/4+z,1/4+y
    46  1/4+y,1/2-x,3/4+z
    47  3/4+z,1/4+y,1/2-x
    48  1/2-y,1/4+x,3/4+z
    49  x,1/2+y,1/2+z
    50  z,1/2+x,1/2+y
    51  y,1/2+z,1/2+x
    52  1/4+x,3/4+y,1/2-z
    53  -z,3/4+x,3/4+y
    54  1/4+y,1/2-z,3/4+x
    55  1/4-z,x,1/4-y
    56  3/4-y,3/4-z,x
    57  1/2+y,3/4-z,1/4-x
    58  3/4-x,y,3/4-z
    59  1/4-z,1/4-x,y
    60  1/2+x,1/4-y,3/4-z
    61  y,1/2+x,1/2+z
    62  z,1/2+y,1/2+x
    63  x,1/2+z,1/2+y
    64  1/4+y,3/4+x,1/2-z
    65  -z,3/4+y,3/4+x
    66  1/4+x,1/2-z,3/4+y
    67  1/4-z,y,1/4-x
    68  3/4-x,3/4-z,y
    69  1/2+x,3/4-z,1/4-y
    70  3/4-y,x,3/4-z
    71  1/4-z,1/4-y,x
    72  1/2+y,1/4-x,3/4-z
    73  -x,1/2-y,1/2-z
    74  -z,1/2-x,1/2-y
    75  -y,1/2-z,1/2-x
    76  3/4-x,1/4-y,1/2+z
    77  z,1/4-x,1/4-y
    78  3/4-y,1/2+z,1/4-x
    79  3/4+z,-x,3/4+y
    80  1/4+y,1/4+z,-x
    81  1/2-y,1/4+z,3/4+x
    82  1/4+x,-y,1/4+z
    83  3/4+z,3/4+x,-y
    84  1/2-x,3/4+y,1/4+z
    85  -y,1/2-x,1/2-z
    86  -z,1/2-y,1/2-x
    87  -x,1/2-z,1/2-y
    88  3/4-y,1/4-x,1/2+z
    89  z,1/4-y,1/4-x
    90  3/4-x,1/2+z,1/4-y
    91  3/4+z,-y,3/4+x
    92  1/4+x,1/4+z,-y
    93  1/2-x,1/4+z,3/4+y
    94  1/4+y,-x,1/4+z
    95  3/4+z,3/4+y,-x
    96  1/2-y,3/4+x,1/4+z
    97  1/2+x,y,1/2+z
    98  1/2+z,x,1/2+y
    99  1/2+y,z,1/2+x
   100  3/4+x,1/4+y,1/2-z
   101  1/2-z,1/4+x,3/4+y
   102  3/4+y,-z,3/4+x
   103  3/4-z,1/2+x,1/4-y
   104  1/4-y,1/4-z,x
   105  y,1/4-z,1/4-x
   106  1/4-x,1/2+y,3/4-z
   107  3/4-z,3/4-x,y
   108  x,3/4-y,3/4-z
   109  1/2+y,x,1/2+z
   110  1/2+z,y,1/2+x
   111  1/2+x,z,1/2+y
   112  3/4+y,1/4+x,1/2-z
   113  1/2-z,1/4+y,3/4+x
   114  3/4+x,-z,3/4+y
   115  3/4-z,1/2+y,1/4-x
   116  1/4-x,1/4-z,y
   117  x,1/4-z,1/4-y
   118  1/4-y,1/2+x,3/4-z
   119  3/4-z,3/4-y,x
   120  y,3/4-x,3/4-z
   121  1/2-x,-y,1/2-z
   122  1/2-z,-x,1/2-y
   123  1/2-y,-z,1/2-x
   124  1/4-x,3/4-y,1/2+z
   125  1/2+z,3/4-x,1/4-y
   126  1/4-y,z,1/4-x
   127  1/4+z,1/2-x,3/4+y
   128  3/4+y,3/4+z,-x
   129  -y,3/4+z,3/4+x
   130  3/4+x,1/2-y,1/4+z
   131  1/4+z,1/4+x,-y
   132  -x,1/4+y,1/4+z
   133  1/2-y,-x,1/2-z
   134  1/2-z,-y,1/2-x
   135  1/2-x,-z,1/2-y
   136  1/4-y,3/4-x,1/2+z
   137  1/2+z,3/4-y,1/4-x
   138  1/4-x,z,1/4-y
   139  1/4+z,1/2-y,3/4+x
   140  3/4+x,3/4+z,-y
   141  -x,3/4+z,3/4+y
   142  3/4+y,1/2-x,1/4+z
   143  1/4+z,1/4+y,-x
   144  -y,1/4+x,1/4+z
   145  1/2+x,1/2+y,z
   146  1/2+z,1/2+x,y
   147  1/2+y,1/2+z,x
   148  3/4+x,3/4+y,-z
   149  1/2-z,3/4+x,1/4+y
   150  3/4+y,1/2-z,1/4+x
   151  3/4-z,x,3/4-y
   152  1/4-y,3/4-z,1/2+x
   153  y,3/4-z,3/4-x
   154  1/4-x,y,1/4-z
   155  3/4-z,1/4-x,1/2+y
   156  x,1/4-y,1/4-z
   157  1/2+y,1/2+x,z
   158  1/2+z,1/2+y,x
   159  1/2+x,1/2+z,y
   160  3/4+y,3/4+x,-z
   161  1/2-z,3/4+y,1/4+x
   162  3/4+x,1/2-z,1/4+y
   163  3/4-z,y,3/4-x
   164  1/4-x,3/4-z,1/2+y
   165  x,3/4-z,3/4-y
   166  1/4-y,x,1/4-z
   167  3/4-z,1/4-y,1/2+x
   168  y,1/4-x,1/4-z
   169  1/2-x,1/2-y,-z
   170  1/2-z,1/2-x,-y
   171  1/2-y,1/2-z,-x
   172  1/4-x,1/4-y,z
   173  1/2+z,1/4-x,3/4-y
   174  1/4-y,1/2+z,3/4-x
   175  1/4+z,-x,1/4+y
   176  3/4+y,1/4+z,1/2-x
   177  -y,1/4+z,1/4+x
   178  3/4+x,-y,3/4+z
   179  1/4+z,3/4+x,1/2-y
   180  -x,3/4+y,3/4+z
   181  1/2-y,1/2-x,-z
   182  1/2-z,1/2-y,-x
   183  1/2-x,1/2-z,-y
   184  1/4-y,1/4-x,z
   185  1/2+z,1/4-y,3/4-x
   186  1/4-x,1/2+z,3/4-y
   187  1/4+z,-y,1/4+x
   188  3/4+x,1/4+z,1/2-y
   189  -x,1/4+z,1/4+y
   190  3/4+y,-x,3/4+z
   191  1/4+z,3/4+y,1/2-x
   192  -y,3/4+x,3/4+z

# ATOMIC COORDINATES AND DISPLACEMENT PARAMETERS
loop_ 
   _atom_site_label
   _atom_site_type_symbol
   _atom_site_fract_x
   _atom_site_fract_y
   _atom_site_fract_z
   _atom_site_occupancy
   _atom_site_adp_type
   _atom_site_U_iso_or_equiv
   _atom_site_site_symmetry_multiplicity
C1     C    0.12500     0.12500     0.12500     1.000      Uiso 0.00050(3) 8   

loop_  _atom_type_symbol _atom_type_number_in_cell
        _atom_type_scat_Cromer_Mann_a1 _atom_type_scat_Cromer_Mann_a2 _atom_type_scat_Cromer_Mann_a3
        _atom_type_scat_Cromer_Mann_a4 _atom_type_scat_Cromer_Mann_b1 _atom_type_scat_Cromer_Mann_b2
        _atom_type_scat_Cromer_Mann_b3 _atom_type_scat_Cromer_Mann_b4 _atom_type_scat_Cromer_Mann_c
        _atom_type_scat_length_neutron _atom_type_scat_source
  C       8      2.31       1.02       1.5886     0.865      20.8439    10.2075    0.5687     51.6512    0.2156     0.6648
      https://subversion.xray.aps.anl.gov/pyGSAS/trunk/atmdata.py

# Note that Z affects _cell_formula_sum and _weight
_cell_formula_units_Z  8
_chemical_formula_sum  C1
_chemical_formula_weight  12.01

# MOLECULAR GEOMETRY
loop_
   _geom_bond_atom_site_label_1
   _geom_bond_atom_site_label_2
   _geom_bond_distance
   _geom_bond_site_symmetry_1
   _geom_bond_site_symmetry_2
   _geom_bond_publ_flag
  C1     C1     1.54656      1_555    4_555 yes
  C1     C1     1.54656      1_555    5_555 yes
  C1     C1     1.54656      1_555    6_555 yes
  C1     C1     1.54656      1_555   25_555 yes

loop_
   _geom_angle_atom_site_label_1
   _geom_angle_atom_site_label_2
   _geom_angle_atom_site_label_3
   _geom_angle
   _geom_angle_site_symmetry_1
   _geom_angle_site_symmetry_2
   _geom_angle_site_symmetry_3
   _geom_angle_publ_flag
  C1     C1     C1     109.471       4_555  1_555    5_555 yes
  C1     C1     C1     109.471       4_555  1_555    6_555 yes
  C1     C1     C1     109.471       5_555  1_555    6_555 yes
  C1     C1     C1     109.471       4_555  1_555   25_555 yes
  C1     C1     C1     109.471       5_555  1_555   25_555 yes
  C1     C1     C1     109.471       6_555  1_555   25_555 yes
_pd_proc_ls_pref_orient_corr
   "March-Dollase correction coef. = 1.000 axis = [0, 0, 1]"
_pd_proc_ls_profile_function
;
Von Dreele-Jorgenson-Windsor function parameters
   alpha, beta-0, beta-1, beta-q, sig-0, sig-1, sig-2, sig-q, X, Y:
    1.302(17)e5, 1.52(4)e5, 1.93(4)e4, -1.019(25)e5, -5.7(5)e2, -4.5(5)e3, 7.11(28)e3, 3.11(30)e3, -110(9), 70(7), 
  Crystallite size in microns with "isotropic" model:
  parameters: Size, G/L mix
    1.000, 1.000, 
  Microstrain, "isotropic" model (10^6^ * delta Q/Q)
    parameters: Mustrain, G/L mix
    1000.000, 1.000, 

;
# GSAS-II edited template follows Instrument_Template
#==============================================================================
# 9. INSTRUMENT CHARACTERIZATION

# The following item is used to identify the equipment used to record 
# the powder pattern when the diffractogram was measured at a laboratory 
# other than the authors' home institution, e.g. when neutron or synchrotron
# radiation is used.

_pd_instr_location
; POWTEX-detector at POWGEN, SNS, ORNL, USA
;

_diffrn_source                    'neutron spallation source'       

_pd_meas_scan_method              tof       # options are 'step', 'cont',
                                          # 'tof', 'fixed' or
                                          # 'disp' (= dispersive)

# The following two items identify the program(s) used (if appropriate).
_computing_data_reduction         'SNSPowderReduction in Mantid'

# The following items are used to define the size of the instrument.
# Not all distances are appropriate for all instrument types.

_pd_instr_dist_src/spec           60000

# 10. Specimen size and mounting information

_pd_spec_mount_mode               transmission
_pd_spec_shape                    cylinder


_refine_ls_R_F_factor        0.01616
_refine_ls_R_Fsqd_factor     0.04463
_pd_proc_ls_prof_R_factor     0.03585
_pd_proc_ls_prof_wR_factor    0.04851
_gsas_proc_ls_prof_R_B_factor   0.03363
_gsas_proc_ls_prof_wR_B_factor  0.04298
_pd_proc_ls_prof_wR_expected  0.00335
_diffrn_radiation_probe  neutron
_pd_meas_2theta_fixed  90.000
_pd_proc_ls_background_function
;
Background function: "chebyshev-1" function with 3 terms:
    0.557(3), -0.124(5), 0.100(4), 
;
_diffrn_ambient_temperature  293
_diffrn_ambient_pressure  100

# STRUCTURE FACTOR TABLE
loop_
   _refln_index_h
   _refln_index_k
   _refln_index_l
   _refln_F_squared_meas
   _refln_F_squared_calc
   _refln_phase_calc
   _refln_d_spacing
   _gsas_i100_meas
  3    1    1    14.2436    13.9059    -180.0  1.07688  100.00 
  2    2    2    0.0000     0.0000     -180.0  1.03104  0.00   
  4    0    0    27.3110    27.5992    180.0   0.89291  22.66  
  3    3    1    14.2249    13.7362    -0.0    0.81939  33.47  
  4    2    2    27.0510    27.2623    -0.0    0.72905  39.90  
  3    3    3    14.2753    13.5685    0.0     0.68736  5.54   
  5    1    1    14.2753    13.5685    -0.0    0.68736  16.63  
  4    4    0    26.9588    26.9296    -0.0    0.63138  11.18  
  5    3    1    13.6392    13.4029    0.0     0.60371  18.92  
  4    4    2    0.0000     0.0000     180.0   0.59527  0.00   
  6    2    0    26.1908    26.6009    -0.0    0.56472  13.91  
  5    3    3    13.3688    13.2393    180.0   0.54467  6.14   
  6    2    2    0.0000     0.0000     180.0   0.53844  0.00   
  4    4    4    26.1940    26.2762    180.0   0.51552  3.22   
  5    5    1    12.8898    13.0778    180.0   0.50013  4.21   
  7    1    1    12.8898    13.0778    0.0     0.50013  4.21   
  6    4    2    25.0030    25.9555    180.0   0.47728  13.55  
  5    5    3    12.7787    12.9181    -180.0  0.46499  3.12   
  7    3    1    12.7787    12.9181    180.0   0.46499  6.24   
  8    0    0    28.7028    25.6388    -0.0    0.44645  1.49   
  7    3    3    13.7428    12.7605    -180.0  0.43634  2.60   
  6    4    4    0.0000     0.0000     -180.0  0.43312  0.00   
  6    6    0    24.6527    25.3258    180.0   0.42092  2.02   
  8    2    2    24.6527    25.3258    -180.0  0.42092  4.04   
  5    5    5    12.3580    12.6047    -0.0    0.41242  0.62   
  7    5    1    12.3580    12.6047    -180.0  0.41242  3.73   
  6    6    2    0.0000     0.0000     -180.0  0.40969  0.00   
  8    4    0    24.3787    25.0167    180.0   0.39932  3.24   
  7    5    3    12.0928    12.4509    -0.0    0.39204  2.98   
  9    1    1    12.0928    12.4509    180.0   0.39204  1.49   
  8    4    2    0.0000     0.0000     -180.0  0.38970  0.00   
  6    6    4    24.7136    24.7114    -0.0    0.38074  2.71   
  9    3    1    12.3645    12.2989    -180.0  0.37441  2.54   
  8    4    4    24.4151    24.4098    -0.0    0.36453  2.25   
  7    7    1    11.8341    12.1488    -0.0    0.35896  1.03   
  7    5    5    11.8341    12.1488    0.0     0.35896  1.03   
  9    3    3    11.8341    12.1488    -0.0    0.35896  1.03   
  8    6    2    22.7161    24.1119    -0.0    0.35023  3.57   
  10   2    0    22.7161    24.1119    180.0   0.35023  1.78   
  7    7    3    12.2279    12.0006    0.0     0.34528  0.91   
  9    5    1    12.2279    12.0006    -0.0    0.34528  1.81   
  6    6    6    0.0000     0.0000     180.0   0.34368  0.00   
  10   2    2    0.0000     0.0000     -180.0  0.34368  0.00   
  9    5    3    13.7334    11.8541    0.0     0.33306  1.76   
  8    6    4    0.0000     0.0000     180.0   0.33162  0.00   
  10   4    2    23.2100    23.5269    -0.0    0.32604  2.74   
  7    7    5    12.1342    11.7094    180.0   0.32204  0.68   
  11   1    1    12.1342    11.7094    -180.0  0.32204  0.68   
  8    8    0    25.3261    23.2398    -0.0    0.31569  0.66   
  9    5    5    10.9512    11.5665    180.0   0.31205  0.54   
  9    7    1    10.9512    11.5665    0.0     0.31205  1.08   
  11   3    1    10.9512    11.5665    -0.0    0.31205  1.08   
  8    8    2    0.0000     0.0000     0.0     0.31087  0.00   
  10   4    4    0.0000     0.0000     180.0   0.31087  0.00   
  8    6    6    21.7532    22.9562    180.0   0.30626  1.00   
  10   6    0    21.7532    22.9562    -0.0    0.30626  1.00   
  11   3    3    11.4788    11.4253    0.0     0.30294  0.50   
  9    7    3    11.4788    11.4253    180.0   0.30294  1.01   
  10   6    2    0.0000     0.0000     0.0     0.30186  0.00   
_reflns_number_total  59
_reflns_limit_h_min  2
_reflns_limit_h_max  11
_reflns_limit_k_min  0
_reflns_limit_k_max  8
_reflns_limit_l_min  0
_reflns_limit_l_max  6
_reflns_d_resolution_low    1.077
_reflns_d_resolution_high   0.302

# POWDER DATA TABLE
_pd_meas_number_of_points  2368

loop_
   _pd_meas_time_of_flight
   _pd_meas_intensity_total
   _pd_calc_intensity_total
   _pd_proc_intensity_bkg_calc
   _pd_proc_ls_weight
  6782.49845 1.19234935   0.96248691   0.78123757  27135.88  
  6789.27557 1.21320494   0.99593959   0.78089928  26672.26  
  6796.05947 1.21266305   1.04194677   0.78056081  26692.71  
  6802.85015 1.25126461   1.10825658   0.78022217  25882.96  
  6809.64761 1.30840533   1.20985526   0.77988336  24770.95  
  6816.45186 1.4261609    1.37537451   0.77954438  22747.04  
  6823.26292 1.68449423   1.65340017   0.77920523  19280.21  
  6830.08078 2.09509875   2.10463513   0.77886591  15521.58  
  6836.90545 2.57700711   2.71101603   0.77852642  12637.17  
  6843.73694 2.85388262   3.09119759   0.77818676  11429.1   
  6850.57525 2.66548767   2.7930571    0.77784692  12257.59  
  6857.42040 2.22328488   2.22619455   0.77750692  14721.84  
  6864.27239 1.81398271   1.81211453   0.77716675  18077.31  
  6871.13123 1.54852309   1.59064198   0.77682641  21217.11  
  6877.99692 1.43565514   1.51235572   0.7764859   22930.41  
  6884.86946 1.45222586   1.54850146   0.77614523  22714.52  
  6891.74888 1.5797903    1.71033115   0.77580438  20923.28  
  6898.63517 1.91710071   2.04954052   0.77546337  17277.89  
  6905.52834 2.52140894   2.6338184    0.77512218  13164.76  
  6912.42840 3.18043529   3.40441408   0.77478083  10459.34  
  6919.33535 3.48472424   3.81007094   0.77443931  9566.92   
  6926.24921 3.16773727   3.3236743    0.77409762  10547.65  
  6933.16997 2.5262742    2.53165494   0.77375577  13255.59  
  6940.09765 1.93389201   1.94010823   0.77341374  17355.1   
  6947.03225 1.55948211   1.58140594   0.77307155  21570.45  
  6953.97378 1.34413667   1.37741171   0.77272919  25082.7   
  6960.92225 1.24533281   1.26263702   0.77238667  27133.44  
  6967.87766 1.19612141   1.19843077   0.77204398  28312.59  
  6974.84001 1.16468343   1.16584801   0.77170112  29140.71  
  6981.80933 1.15043395   1.15613521   0.77135809  29565.59  
  6988.78561 1.15584033   1.16697135   0.7710149   29490.25  
  6995.76886 1.17594342   1.20003395   0.77067154  29047.41  
  7002.75909 1.22034746   1.26211079   0.77032802  28049.06  
  7009.75630 1.28359649   1.36930251   0.76998433  26722.18  
  7016.76050 1.42527735   1.55612214   0.76964048  24115.21  
  7023.77171 1.70046316   1.88723581   0.76929646  20253.67  
  7030.78992 2.29040171   2.45820846   0.76895227  15067.27  
  7037.81514 3.16276308   3.34412914   0.76860792  10933.14  
  7044.84738 4.03952741   4.34443915   0.76826341  8577.02   
  7051.88664 4.26441653   4.6045661    0.76791873  8140.55   
  7058.93295 3.67131581   3.78754047   0.76757388  9473.94   
  7065.98629 2.7805607    2.7900803    0.76722888  12532.86  
  7073.04668 2.04184993   2.08834637   0.7668837   17099.41  
  7080.11412 1.60303111   1.67273339   0.76653837  21821.15  
  7087.18863 1.36914995   1.44451167   0.76619287  25596.25  
  7094.27020 1.26702954   1.32798759   0.7658472   27710.23  
  7101.35885 1.24225528   1.28597023   0.76550138  28314.58  
  7108.45459 1.29482933   1.31154201   0.76515539  27214.28  
  7115.55741 1.41709043   1.41339447   0.76480924  24911.05  
  7122.66733 1.60493134   1.58683391   0.76446292  22034.67  
  7129.78436 1.73905215   1.7335294    0.76411645  20371.31  
  7136.90850 1.70436594   1.6677716    0.76376981  20822.67  
  7144.03975 1.55998392   1.44772817   0.76342301  22790.17  
  7151.17813 1.35121467   1.25008183   0.76307604  26358.04  
  7158.32365 1.22049747   1.12049392   0.76272892  29233.08  
  7165.47630 1.15398092   1.04442872   0.76238163  30973.85  
  7172.63610 1.11046823   1.0014011    0.76203419  32246.15  
  7179.80306 1.09364982   0.97715289   0.76168658  32802.43  
  7186.97717 1.08387382   0.96407649   0.76133881  33160.19  
  7194.15846 1.08343565   0.95874441   0.76099088  33236.42  
  7201.34692 1.0834537    0.95987731   0.76064279  33299.21  
  7208.54256 1.08361373   0.96741169   0.76029454  33358.35  
  7215.74539 1.08787975   0.98231869   0.75994613  33291.59  
  7222.95543 1.10073973   1.00700621   0.75959757  32966.39  
  7230.17266 1.13086739   1.0467931    0.75924884  32150.49  
  7237.39711 1.17394991   1.11296233   0.75889995  31031.27  
  7244.62877 1.26907895   1.22855802   0.7585509   28762.02  
  7251.86766 1.44768249   1.43119088   0.7582017   25264.05  
  7259.11378 1.78782601   1.76273322   0.75785234  20498.88  
  7266.36715 2.2160456    2.21572736   0.75750281  16571.65  
  7273.62776 2.50298569   2.571538     0.75715313  14702.3   
  7280.89563 2.42316468   2.45933138   0.75680329  15218.52  
  7288.17076 2.06563815   2.03485968   0.7564533   17890.44  
  7295.45315 1.67970971   1.66185198   0.75610315  22047.73  
  7302.74283 1.43135512   1.43568684   0.75575284  25928.15  
  7310.03979 1.30092029   1.33245195   0.75540237  28587.91  
  7317.34404 1.26314097   1.31788624   0.75505174  29504.4   
  7324.65559 1.29454634   1.37979071   0.75470096  28848.05  
  7331.97444 1.42076162   1.54040159   0.75435003  26339.03  
  7339.30061 1.69707168   1.86087417   0.75399893  22095.09  
  7346.63409 2.28056228   2.42678446   0.75364768  16474.83  
  7353.97491 3.16306815   3.27665509   0.75329628  11901.75  
  7361.32306 3.92005017   4.15541772   0.75294472  9622.11   
  7368.67855 4.05242088   4.28266353   0.75259301  9325.54   
  7376.04139 3.43808589   3.48927508   0.75224114  11012.37  
  7383.41159 2.60877482   2.56911469   0.75188911  14539.71  
  7390.78916 1.91470142   1.91325211   0.75153693  19845.99  
  7398.17409 1.49374192   1.51919107   0.7511846   25484.2   
  7405.56641 1.29262658   1.29779402   0.75083211  29501.16  
  7412.96611 1.17494936   1.17183746   0.75047947  32512.72  
  7420.37320 1.11794859   1.09541143   0.75012668  34230.03  
  7427.78770 1.09149568   1.04624124   0.74977373  35120.29  
  7435.20960 1.07692483   1.01417236   0.74942063  35657.16  
  7442.63892 1.07006945   0.99435717   0.74906738  35947.82  
  7450.07567 1.06427156   0.98447049   0.74871397  36206.36  
  7457.51984 1.07107587   0.98378114   0.74836042  36038.94  
  7464.97145 1.08997313   0.99304713   0.74800671  35476.04  
  7472.43051 1.09937152   1.01523379   0.74765285  35234.47  
  7479.89702 1.13667125   1.05789215   0.74729883  34138.75  
  7487.37100 1.20043443   1.13826607   0.74694467  32383.5   
  7494.85244 1.33473224   1.28939488   0.74659035  29178.06  
  7502.34135 1.58803458   1.55829941   0.74623589  24568.83  
  7509.83775 2.04519781   1.97957514   0.74588127  19111.92  
  7517.34164 2.52929693   2.48234694   0.74552651  15482.21  
  7524.85303 2.7228777    2.71837753   0.74517159  14407.62  
  7532.37192 2.49791866   2.40876843   0.74481653  15733.55  
  7539.89833 2.04703429   1.89550786   0.74446131  19233.48  
  7547.43225 1.61354681   1.48793166   0.74410595  24444.09  
  7554.97371 1.34444507   1.23177489   0.74375043  29388.69  
  7562.52270 1.19649021   1.08646412   0.74339477  33081.43  
  7570.07923 1.1248568    1.00523264   0.74303896  35250.85  
  7577.64331 1.08822115   0.9568946    0.742683    36503.19  
  7585.21496 1.06854745   0.92551554   0.7423269   37243.16  
  7592.79416 1.05023351   0.90382795   0.74197065  37963.16  
  7600.38094 1.05214389   0.8883543    0.74161425  37966.35  
  7607.97530 1.03931032   0.87719099   0.7412577   38509.83  
  7615.57725 1.04800432   0.86917946   0.740901    38265.96  
  7623.18680 1.04060391   0.86357809   0.74054416  38615.46  
  7630.80395 1.05143122   0.85990426   0.74018718  38295.53  
  7638.42871 1.04049203   0.85784677   0.73983004  38778.02  
  7646.06109 1.04449533   0.85721462   0.73947276  38710.49  
  7653.70109 1.05247196   0.85790717   0.73911534  38498.79  
  7661.34873 1.05524769   0.859898     0.73875777  38479.72  
  7669.00401 1.04723538   0.86322852   0.73840006  38857.42  
  7676.66694 1.05333849   0.86800977   0.7380422   38714.87  
  7684.33753 1.04992788   0.87455734   0.7376842   38923.26  
  7692.01578 1.05110972   0.8829111    0.73732605  38961.6   
  7699.70170 1.0548257    0.89361868   0.73696776  38905.07  
  7707.39530 1.06486292   0.90729065   0.73660933  38616.92  
  7715.09659 1.0652683    0.92481461   0.73625075  38679.18  
  7722.80558 1.0710003    0.94750515   0.73589203  38546.99  
  7730.52227 1.08299118   0.97737791   0.73553317  38192.65  
  7738.24667 1.11330108   1.01775083   0.73517416  37221.67  
  7745.97879 1.15327385   1.07485352   0.73481502  35996.65  
  7753.71863 1.21079338   1.1621759    0.73445573  34347.41  
  7761.46621 1.30859779   1.30968833   0.7340963   31835.5   
  7769.22153 1.52327404   1.57498799   0.73373673  27395.71  
  7776.98459 1.98073092   2.03990802   0.73337702  21103.95  
  7784.75542 2.72627686   2.76455056   0.73301717  15357.91  
  7792.53401 3.55360489   3.64525698   0.73265718  11801.29  
  7800.32037 4.01240527   4.1421266    0.73229704  10468.28  
  7808.11451 3.65296858   3.72286407   0.73193677  11516.03  
  7815.91644 2.87581759   2.87738211   0.73157636  14650.33  
  7823.72617 2.13668762   2.17746049   0.73121581  19747.96  
  7831.54370 1.66103838   1.74748535   0.73085513  25441.02  
  7839.36904 1.41352016   1.53418819   0.7304943   29940.86  
  7847.20220 1.31607926   1.46013289   0.73013333  32206.08  
  7855.04318 1.30135159   1.4766142    0.72977223  32619.71  
  7862.89201 1.37863226   1.57596493   0.72941099  30837.72  
  7870.74867 1.55162224   1.79758326   0.72904962  27440.97  
  7878.61318 1.91615097   2.24317573   0.7286881   22254.12  
  7886.48556 2.71003195   3.07584379   0.72832645  15758.81  
  7894.36580 4.11838626   4.44445817   0.72796466  10385.7   
  7902.25391 5.95225211   6.24724466   0.72760274  7197.12   
  7910.14990 7.16332476   7.59114911   0.72724068  5989.82   
  7918.05379 6.81197076   7.10666257   0.72687849  6308.95   
  7925.96557 5.24218079   5.34097398   0.72651616  8211.65   
  7933.88526 3.61030407   3.67252645   0.7261537   11943.11  
  7941.81286 2.41979274   2.54664191   0.7257911   17848.49  
  7949.74838 1.76778286   1.89743914   0.72542837  24471.88  
  7957.69183 1.41555381   1.54716564   0.72506551  30611.45  
  7965.64322 1.22697812   1.35236157   0.72470251  35374.21  
  7973.60256 1.14220742   1.23358319   0.72433938  38061.91  
  7981.56984 1.0824449    1.15499123   0.72397611  40229.18  
  7989.54509 1.05342926   1.10123836   0.72361272  41405.3   
  7997.52831 1.03006172   1.06417174   0.72324919  42414.56  
  8005.51950 1.03399263   1.03989305   0.72288553  42323.71  
  8013.51868 1.02784349   1.02610166   0.72252174  42648     
  8021.52585 1.0330924    1.02177813   0.72215782  42502.44  
  8029.54102 1.03017887   1.02699385   0.72179376  42694.19  
  8037.56421 1.03794207   1.0430213    0.72142958  42445.93  
  8045.59540 1.07077602   1.07296094   0.72106527  41213.68  
  8053.63463 1.10704706   1.12381638   0.72070082  39930.54  
  8061.68188 1.18227523   1.21235042   0.72033625  37453.11  
  8069.73718 1.32388202   1.37712892   0.71997155  33503.86  
  8077.80052 1.58893733   1.69118194   0.71960672  27962.69  
  8085.87193 2.1424288    2.25163425   0.71924176  20774.29  
  8093.95139 3.03860739   3.11223003   0.71887667  14672.81  
  8102.03894 4.0073673    4.10447374   0.71851146  11145.22  
  8110.13456 4.43226857   4.56411763   0.71814612  10094.48  
  8118.23827 3.95869994   3.98158174   0.71778065  11321.97  
  8126.35008 3.01437751   2.97870152   0.71741505  14895     
  8134.46999 2.15741877   2.15760022   0.71704933  20847.98  
  8142.59802 1.61136855   1.6409443    0.71668349  27961.4   
  8150.73416 1.31248862   1.36142976   0.71631751  34388.19  
  8158.87844 1.16834507   1.22252672   0.71595142  38697.32  
  8167.03086 1.09749006   1.15746164   0.71558519  41266.62  
  8175.19142 1.0832025    1.13519001   0.71521885  41882.59  
  8183.36014 1.10030333   1.14920957   0.71485237  41302.02  
  8191.53702 1.17062278   1.21302298   0.71448578  38886.93  
  8199.72206 1.29417745   1.36517181   0.71411906  35233.85  
  8207.91529 1.59062275   1.66917925   0.71375222  28715.29  
  8216.11671 2.13336078   2.18297444   0.71338526  21445.64  
  8224.32632 2.83184253   2.87050327   0.71301817  16182.9   
  8232.54413 3.33656149   3.41247055   0.71265096  13757.74  
  8240.77015 3.24291009   3.27902105   0.71228363  14178.62  
  8249.00439 2.6679921    2.61178371   0.71191618  17262.84  
  8257.24686 1.98327626   1.94533906   0.71154861  23262.16  
  8265.49757 1.51535659   1.48398234   0.71118092  30497.68  
  8273.75652 1.23202704   1.21648379   0.7108131   37577.15  
  8282.02373 1.10380154   1.07407852   0.71044517  42017.35  
  8290.29919 1.02629453   0.99683832   0.71007712  45272.85  
  8298.58292 0.98967011   0.95076048   0.70970895  47034.71  
  8306.87493 0.96684079   0.92064243   0.70934066  48234.82  
  8315.17523 0.95390435   0.90010692   0.70897225  48980.51  
  8323.48382 0.94412613   0.88618031   0.70860373  49580.76  
  8331.80071 0.93066976   0.87726726   0.70823508  50392.19  
  8340.12591 0.93563833   0.87248095   0.70786633  50218.24  
  8348.45943 0.93950976   0.87139798   0.70749745  50104.31  
  8356.80128 0.93726645   0.87396245   0.70712846  50317.13  
  8365.15146 0.93789487   0.88047346   0.70675935  50375.91  
  8373.50998 0.94830929   0.89164866   0.70639012  49913.8   
  8381.87686 0.9572312    0.90880352   0.70602079  49538.82  
  8390.25210 0.97045125   0.93432105   0.70565133  48952.22  
  8398.63571 0.99902091   0.97306666   0.70528176  47637.24  
  8407.02769 1.06791866   1.03651547   0.70491208  44642.02  
  8415.42806 1.16112031   1.15192536   0.70454229  41128.9   
  8423.83682 1.3489573    1.37363708   0.70417238  35461.07  
  8432.25399 1.72798976   1.77870687   0.70380236  27727.87  
  8440.67956 2.39630211   2.41924488   0.70343222  20026.6   
  8449.11356 3.16058755   3.20283626   0.70306198  15207.45  
  8457.55598 3.60901704   3.68584911   0.70269162  13338.19  
  8466.00683 3.34754453   3.37169067   0.70232115  14401.59  
  8474.46613 2.64205069   2.60518474   0.70195057  18274.23  
  8482.93389 1.9520276    1.91775035   0.70157988  24770.29  
  8491.41010 1.48065332   1.46720083   0.70120908  32703.5   
  8499.89479 1.22725603   1.22049828   0.70083817  39512.48  
  8508.38795 1.07750165   1.09951962   0.70046716  45067.67  
  8516.88960 1.02698354   1.04356634   0.70009603  47350.18  
  8525.39974 0.98985063   1.02194361   0.6997248   49193.5   
  8533.91839 1.00235935   1.02299131   0.69935345  48645.19  
  8542.44555 1.02215468   1.04736783   0.698982    47767.03  
  8550.98123 1.07905604   1.107174     0.69861045  45308.94  
  8559.52544 1.19696917   1.23567165   0.69823878  40900.79  
  8568.07818 1.44280819   1.49751213   0.69786701  33978.07  
  8576.63947 1.914013     1.97537402   0.69749514  25648.53  
  8585.20932 2.6834534    2.70342524   0.69712316  18319.88  
  8593.78773 3.47758538   3.51675933   0.69675107  14156.5   
  8602.37471 3.78700099   3.86160647   0.69637888  13018.56  
  8610.97027 3.36034385   3.35881067   0.69600659  14692.64  
  8619.57442 2.57043979   2.52042761   0.69563419  19235.5   
  8628.18717 1.88052501   1.82876446   0.69526169  26330.64  
  8636.80852 1.41759973   1.39131269   0.69488909  34979.79  
  8645.43849 1.17467547   1.15377226   0.69451638  42275.23  
  8654.07708 1.03786811   1.03170393   0.69414357  47918.15  
  8662.72430 0.97565531   0.96530259   0.69377066  51049.31  
  8671.38017 0.93894352   0.92488623   0.69339765  53125.24  
  8680.04468 0.92704273   0.89819321   0.69302454  53889.41  
  8688.71785 0.91598111   0.88010843   0.69265133  54624.36  
  8697.39968 0.90282664   0.86812981   0.69227802  55506.36  
  8706.09019 0.90064276   0.86085374   0.69190461  55727.79  
  8714.78939 0.89577652   0.85747657   0.69153111  56118.06  
  8723.49728 0.89508582   0.85759478   0.6911575   56249.63  
  8732.21386 0.90620993   0.86111591   0.6907838   55646.72  
  8740.93916 0.90198416   0.86823154   0.69040999  55996.04  
  8749.67318 0.91103295   0.87944112   0.6900361   55527.78  
  8758.41592 0.91287507   0.89563172   0.6896621   55503.1   
  8767.16740 0.92833591   0.91824021   0.68928801  54664.18  
  8775.92762 0.93659435   0.9495771    0.68891382  54266.44  
  8784.69660 0.97136476   0.99361537   0.68853954  52404.25  
  8793.47434 1.03372462   1.05838992   0.68816517  49317.49  
  8802.26085 1.13883183   1.16324428   0.6877907   44832.53  
  8811.05614 1.3009076    1.35557141   0.68741613  39304.28  
  8819.86021 1.63103046   1.73256342   0.68704147  31393.92  
  8828.67309 2.30334508   2.43491562   0.68666672  22261.67  
  8837.49477 3.46521516   3.5596826    0.68629188  14817.97  
  8846.32526 4.88403009   4.95412489   0.68591695  10527.78  
  8855.16458 5.75764566   5.8770003    0.68554192  8942.65   
  8864.01273 5.3155234    5.41653419   0.68516681  9699.81   
  8872.86972 4.06962301   4.07061186   0.6847916   12687     
  8881.73557 2.78495604   2.80488853   0.6844163   18565.55  
  8890.61027 1.91742379   1.95506278   0.68404092  27004.12  
  8899.49383 1.4300503    1.48378801   0.68366544  36260.35  
  8908.38628 1.17504923   1.24878572   0.68328988  44195.12  
  8917.28761 1.04796831   1.13214552   0.68291423  49629.52  
  8926.19783 0.98286645   1.07104521   0.68253849  52997.52  
  8935.11696 0.94465827   1.03994769   0.68216266  55225.4   
  8944.04500 0.9443707    1.03025384   0.68178675  55326.32  
  8952.98196 0.96795616   1.04102097   0.68141075  54060.08  
  8961.92785 1.01908645   1.07868855   0.68103467  51425.22  
  8970.88268 1.114631     1.16487054   0.6806585   47087.81  
  8979.84646 1.28543753   1.35170173   0.68028225  40892.07  
  8988.81919 1.65697445   1.73021138   0.67990591  31770.52  
  8997.80089 2.30887817   2.39536014   0.67952949  22834.15  
  9006.79157 3.26988539   3.33637778   0.67915298  16147.08  
  9015.79123 4.13302218   4.22807183   0.6787764   12793.5   
  9024.79988 4.22268674   4.3470331    0.67839973  12539.68  
  9033.81753 3.53745823   3.55402901   0.67802298  14989.52  
  9042.84419 2.5698804    2.56350538   0.67764615  20661.13  
  9051.87987 1.82692562   1.8130625    0.67726923  29101.85  
  9060.92458 1.37032181   1.36343911   0.67689224  38849.03  
  9069.97833 1.1319802    1.12910001   0.67651517  47088.33  
  9079.04112 1.00847609   1.01036581   0.67613802  52921.08  
  9088.11297 0.92528975   0.9444809    0.67576079  57749.65  
  9097.19389 0.8900525    0.90282173   0.67538348  60109.06  
  9106.28388 0.87325602   0.87410089   0.6750061   61339.46  
  9115.38295 0.86238974   0.85356563   0.67462864  62187.72  
  9124.49111 0.86165555   0.83877378   0.6742511   62316.64  
  9133.60837 0.8520443    0.82826835   0.67387349  63096.83  
  9142.73475 0.85021397   0.82113264   0.6734958   63310.69  
  9151.87024 0.84827443   0.81679477   0.67311804  63533.83  
  9161.01486 0.84970714   0.81492407   0.6727402   63505.35  
  9170.16862 0.85746078   0.81537558   0.67236229  63009.45  
  9179.33153 0.85542126   0.81816562   0.6719843   63239.2   
  9188.50359 0.85689595   0.82347159   0.67160625  63211.03  
  9197.68481 0.86028129   0.83165594   0.67122812  63044.21  
  9206.87521 0.86272959   0.84331973   0.67084992  62948.89  
  9216.07480 0.87166702   0.85940016   0.67047164  62388.51  
  9225.28357 0.88869351   0.8813462    0.6700933   61279.4   
  9234.50155 0.89551436   0.91147631   0.66971489  60900.61  
  9243.72874 0.94378298   0.95393958   0.66933641  57871.88  
  9252.96514 1.00035581   1.01783246   0.66895786  54682.08  
  9262.21078 1.11440991   1.12640664   0.66857924  49161.4   
  9271.46565 1.30913031   1.33632572   0.66820055  41914.5   
  9280.72978 1.68178658   1.75641581   0.6678218   32678.12  
  9290.00315 2.43854715   2.52327775   0.66744298  22572.39  
  9299.28580 3.65811764   3.68451276   0.66706409  15070.52  
  9308.57772 4.94322738   4.96950394   0.66668514  11169.78  
  9317.87892 5.43363503   5.54121044   0.66630612  10177.04  
  9327.18942 4.76932049   4.80580564   0.66592704  11611.72  
  9336.50922 3.51591564   3.50130768   0.66554789  15773.77  
  9345.83834 2.38742754   2.39490343   0.66516869  23262     
  9355.17677 1.68318482   1.69376123   0.66478941  33039.3   
  9364.52454 1.28951842   1.32452102   0.66441008  43182.29  
  9373.88165 1.08744319   1.14807516   0.66403068  51272.16  
  9383.24811 0.98349757   1.06312899   0.66365123  56761.97  
  9392.62392 0.92293301   1.0203796    0.66327171  60560.79  
  9402.00911 0.90148576   1.00106729   0.66289214  62076.36  
  9411.40367 0.90184421   0.9990175    0.6625125   62125.39  
  9420.80762 0.90770059   1.01305567   0.66213281  61797.24  
  9430.22096 0.95020214   1.04528418   0.66175305  59102.83  
  9439.64372 1.0097278    1.1028724    0.66137324  55685.34  
  9449.07588 1.14449331   1.20605175   0.66099338  49188.28  
  9458.51747 1.35028361   1.40888104   0.66061345  41743.78  
  9467.96850 1.73167453   1.83050062   0.66023347  32591.49  
  9477.42897 2.51995759   2.65663411   0.65985344  22425.49  
  9486.89889 3.92035673   4.03526288   0.65947335  14433.87  
  9496.37828 5.74586962   5.82734751   0.65909321  9861.3    
  9505.86713 7.03184848   7.2181287    0.65871301  8068.78   
  9515.36547 6.7852651    6.9557543    0.65833276  8373.47   
  9524.87330 5.27953979   5.31158839   0.65795246  10776.57  
  9534.39063 3.58112462   3.57213666   0.65757211  15910.15  
  9543.91747 2.3432048    2.33701015   0.6571917   24351.04  
  9553.45383 1.6426328    1.63347853   0.65681125  34788.57  
  9562.99971 1.25721809   1.28107076   0.65643075  45523.3   
  9572.55514 1.04717023   1.10502852   0.65605019  54740.92  
  9582.12011 0.94736663   1.00579586   0.65566959  60605.9   
  9591.69464 0.87850856   0.94117538   0.65528894  65464.49  
  9601.27874 0.85866101   0.89514285   0.65490825  67090.86  
  9610.87241 0.8299027    0.86087093   0.6545275   69534.38  
  9620.47567 0.82313622   0.83471283   0.65414671  70226.22  
  9630.08853 0.80866013   0.81440353   0.65376588  71605.4   
  9639.71099 0.81645723   0.79844324   0.653385    71040.85  
  9649.34307 0.81692168   0.78580935   0.65300407  71117.44  
  9658.98477 0.81005234   0.77579291   0.65262311  71834.95  
  9668.63610 0.80323585   0.76789899   0.6522421   72555.62  
  9678.29708 0.81186483   0.7617847    0.65186104  71889.3   
  9687.96771 0.8032835    0.7572208    0.65147995  72757.78  
  9697.64800 0.80845361   0.75406865   0.65109881  72387.09  
  9707.33797 0.80153756   0.75226836   0.65071764  73101.55  
  9717.03762 0.79759211   0.75183669   0.65033642  73548.33  
  9726.74696 0.79348532   0.75287411   0.64995517  74009.85  
  9736.46600 0.81085988   0.75558379   0.64957387  72499.56  
  9746.19476 0.80922573   0.7603072    0.64919254  72719.36  
  9755.93323 0.814925     0.76758767   0.64881117  72282.49  
  9765.68144 0.81898793   0.77829173   0.64842977  71994.98  
  9775.43939 0.83355488   0.79390498   0.64804833  70807.47  
  9785.20708 0.87094666   0.81748377   0.64766685  67836.18  
  9794.98454 0.9144321    0.85678927   0.64728534  64677     
  9804.77176 0.98724767   0.93232313   0.6469038   59969.76  
  9814.56877 1.1355585    1.08960932   0.64652222  52193.38  
  9824.37557 1.43529037   1.4002055    0.64614061  41339.12  
  9834.19216 1.97086845   1.9213828    0.64575897  30139.11  
  9844.01856 2.66070733   2.60096606   0.6453773   22350.6   
  9853.85478 3.17811669   3.13850261   0.64499559  18733.67  
  9863.70083 3.09453433   3.06461757   0.64461386  19262.35  
  9873.55672 2.53229247   2.45502572   0.6442321   23566.92  
  9883.42246 1.87493324   1.78975715   0.64385031  31866.88  
  9893.29805 1.39481668   1.31086541   0.64346849  42885.34  
  9903.18351 1.10564256   1.03777787   0.64308664  54162.75  
  9913.07885 0.96535763   0.90297461   0.64270477  62102.21  
  9922.98408 0.88656167   0.83788289   0.64232287  67695.39  
  9932.89921 0.83422769   0.80291274   0.64194094  72019.58  
  9942.82424 0.81130314   0.78137881   0.641559    74134.09  
  9952.75919 0.80149781   0.76715955   0.64117702  75121.57  
  9962.70406 0.79878294   0.7578419    0.64079503  75457.55  
  9972.65888 0.79905134   0.7523051    0.64041301  75513.37  
  9982.62364 0.79699176   0.75004313   0.64003097  75790.8   
  9992.59835 0.8044932    0.75099905   0.63964891  75167.34  
  10002.58304 0.8013015    0.75563044   0.63926683  75552.41  
  10012.57770 0.82500206   0.76541714   0.63888473  73467.41  
  10022.58234 0.83728351   0.78469079   0.63850261  72476.23  
  10032.59699 0.89970772   0.82528312   0.63812047  67530.28  
  10042.62164 0.97774805   0.91324963   0.63773832  62218.15  
  10052.65631 1.1383006    1.08823188   0.63735615  53511.22  
  10062.70100 1.42862789   1.37878505   0.63697396  42692.29  
  10072.75573 1.80800549   1.74832761   0.63659176  33778.81  
  10082.82051 2.06823012   2.02274406   0.63620954  29568.15  
  10092.89534 1.99021604   1.95750174   0.63582731  30768.05  
  10102.98024 1.67311284   1.61841175   0.63544506  36647.65  
  10113.07522 1.33170942   1.26110605   0.63506281  46102.8   
  10123.18029 1.08391901   1.00770733   0.63468054  56714.71  
  10133.29545 0.93596479   0.86513621   0.63429826  65762.59  
  10143.42072 0.86102154   0.79563141   0.63391597  71575.4   
  10153.55610 0.8241172    0.76230883   0.63353367  74872.37  
  10163.70162 0.79412016   0.74443606   0.63315136  77795.62  
  10173.85727 0.78510251   0.73336425   0.63276904  78785.06  
  10184.02307 0.77951207   0.7259409    0.63238672  79446.84  
  10194.19903 0.77693065   0.72088263   0.63200439  79808.33  
  10204.38515 0.7749144    0.71752823   0.63162205  80114.27  
  10214.58145 0.77032552   0.71547958   0.63123971  80690.75  
  10224.78794 0.77697666   0.71448466   0.63085737  80098.7   
  10235.00463 0.76980677   0.71438483   0.63047502  80944.66  
  10245.23153 0.77699651   0.71508576   0.63009267  80295.04  
  10255.46865 0.77246787   0.71654036   0.62971031  80865.54  
  10265.71599 0.7726849    0.71870013   0.62932796  80942.39  
  10275.97358 0.77091099   0.72166667   0.6289456   81227.83  
  10286.24141 0.77841666   0.72545557   0.62856325  80541.98  
  10296.51951 0.77458881   0.73015516   0.62818089  81036.65  
  10306.80787 0.77271501   0.73589198   0.62779854  81327.99  
  10317.10652 0.7807829    0.74283923   0.62741619  80579.46  
  10327.41545 0.78518477   0.75122969   0.62703384  80217.02  
  10337.73469 0.78957932   0.76137496   0.6266515   79857.5   
  10348.06423 0.78946673   0.77369434   0.62626916  79954.09  
  10358.40410 0.7942899    0.7887575    0.62588683  79551.89  
  10368.75430 0.81130068   0.8073502    0.6255045   77964.63  
  10379.11484 0.8200393    0.83057562   0.62512218  77213.01  
  10389.48574 0.83316825   0.86001792   0.62473987  76073.67  
  10399.86699 0.85610764   0.89802124   0.62435757  74110.38  
  10410.25862 0.89289989   0.94826432   0.62397528  71128.97  
  10420.66063 0.97354126   1.01740164   0.62359299  65304.01  
  10431.07304 1.09511558   1.12079628   0.62321072  58114.13  
  10441.49585 1.31462243   1.30048293   0.62282846  48460.51  
  10451.92908 1.69527104   1.66487051   0.62244622  37618     
  10462.37273 2.41781642   2.43121816   0.62206398  26403.07  
  10472.82681 3.84105179   3.88126851   0.62168176  16636.8   
  10483.29135 6.10902206   6.12152794   0.62129956  10470.99  
  10493.76633 8.67014969   8.66315392   0.62091737  7385.35   
  10504.25179 9.89956034   10.02978859  0.6205352   6474.68   
  10514.74772 8.80715877   8.92044909   0.62015305  7285.06   
  10525.25414 6.42989595   6.4157476    0.61977091  9988.47   
  10535.77106 4.12433666   4.0979091    0.6193888   15587.75  
  10546.29848 2.62197491   2.56194215   0.6190067   24544.01  
  10556.83643 1.77500023   1.74351658   0.61862463  36292.16  
  10567.38490 1.31998469   1.35995545   0.61824257  48851.57  
  10577.94392 1.07991026   1.17926612   0.61786054  59771.6   
  10588.51348 0.95199854   1.08275076   0.61747853  67870.38  
  10599.09361 0.88553698   1.02434236   0.61709655  73037.21  
  10609.68431 0.83700574   0.98776006   0.61671459  77350.36  
  10620.28559 0.83362543   0.96650145   0.61633266  77744.38  
  10630.89746 0.82690094   0.95748443   0.61595075  78459.69  
  10641.51994 0.83217735   0.95932915   0.61556888  78046.94  
  10652.15303 0.83952967   0.97187544   0.61518703  77449.24  
  10662.79675 0.85649597   0.99610131   0.61480521  76000.7   
  10673.45110 0.89064546   1.03431655   0.61442341  73169.94  
  10684.11610 0.93511523   1.09079537   0.61404166  69770.33  
  10694.79175 1.02584702   1.17379702   0.61365993  63672.95  
  10705.47807 1.20846239   1.30288063   0.61327823  54113.95  
  10716.17507 1.51353958   1.53258459   0.61289657  43256.91  
  10726.88276 2.03024273   2.00732424   0.61251494  32285.71  
  10737.60114 2.98821055   3.02732896   0.61213335  21961.16  
  10748.33024 4.86367133   5.00491204   0.61175179  13508.48  
  10759.07006 8.01446946   8.14420602   0.61137027  8207.18   
  10769.82061 11.69084457  11.85994757  0.61098879  5632.63   
  10780.58190 13.8591978   14.18798436  0.61060735  4756.58   
  10791.35394 12.65732397  13.0182365   0.61022595  5213.8    
  10802.13675 9.3229232    9.48701627   0.60984458  7085.92   
  10812.93033 5.97443429   5.98396387   0.60946326  11068.68  
  10823.73469 3.64273412   3.56647211   0.60908198  18172.18  
  10834.54985 2.31285307   2.24135481   0.60870075  28650.35  
  10845.37582 1.60112987   1.61109097   0.60831956  41428.58  
  10856.21261 1.20856098   1.31308811   0.60793841  54943.12  
  10867.06022 0.99216747   1.15122191   0.60755731  66997.42  
  10877.91867 0.88240845   1.0470611    0.60717625  75411.81  
  10888.78798 0.82109317   0.97273034   0.60679525  81130.96  
  10899.66814 0.78497664   0.91714747   0.60641429  84956.18  
  10910.55918 0.77078773   0.87444539   0.60603338  86614.74  
  10921.46109 0.75555311   0.84100803   0.60565252  88457.7   
  10932.37390 0.74375906   0.81442054   0.60527171  89958.47  
  10943.29762 0.73933023   0.79301545   0.60489096  90596.73  
  10954.23225 0.73664544   0.77561451   0.60451025  91027.96  
  10965.17780 0.73024669   0.76136939   0.60412961  91928.86  
  10976.13430 0.73121963   0.74965991   0.60374901  91910.69  
  10987.10174 0.7248582    0.74002756   0.60336847  92823     
  10998.08014 0.72005405   0.73213106   0.60298799  93548.85  
  11009.06951 0.72426552   0.72571647   0.60260757  93110.33  
  11020.06986 0.71677623   0.72059667   0.60222721  94188.41  
  11031.08120 0.71065103   0.71663731   0.6018469   95104.23  
  11042.10354 0.70680552   0.71374784   0.60146666  95723.55  
  11053.13690 0.71063393   0.71187553   0.60108647  95306.83  
  11064.18128 0.70441516   0.71100274   0.60070635  96245.34  
  11075.23670 0.70373685   0.71114664   0.6003263   96432.98  
  11086.30316 0.7016199    0.71236154   0.5999463   96816.7   
  11097.38068 0.69386054   0.71472013   0.59956638  97990.95  
  11108.46928 0.69967866   0.71841891   0.59918651  97264.8   
  11119.56895 0.70250336   0.72364772   0.59880672  96960.36  
  11130.67971 0.70931001   0.73070814   0.59842699  96114.12  
  11141.80157 0.71486672   0.74002244   0.59804734  95449.55  
  11152.93455 0.7187513    0.75218431   0.59766775  95014.86  
  11164.07865 0.72423915   0.7680384    0.59728823  94375.39  
  11175.23388 0.74461278   0.7888089    0.59690879  91871.53  
  11186.40027 0.76387977   0.81632632   0.59652942  89631.37  
  11197.57781 0.79657022   0.85353472   0.59615012  86028.26  
  11208.76652 0.8592061    0.90609757   0.5957709   79828.23  
  11219.96640 0.97690965   0.9881762    0.59539175  70274.88  
  11231.17748 1.18202726   1.13997771   0.59501268  58135.33  
  11242.39977 1.52960419   1.46392704   0.59463369  44969.23  
  11253.63326 2.17311234   2.15675919   0.59425478  31685.05  
  11264.87798 3.43447334   3.45332639   0.59387594  20069.34  
  11276.13394 5.4265113    5.40012046   0.59349719  12715.78  
  11287.40114 7.53251222   7.51060359   0.59311852  9170.82   
  11298.67960 8.46265649   8.53792542   0.59273993  8172.19   
  11309.96933 7.43058346   7.53367993   0.59236143  9318.13   
  11321.27034 5.41569643   5.41758513   0.59198301  12799.93  
  11332.58264 3.47918337   3.45418973   0.59160468  19947.76  
  11343.90625 2.2209996    2.14567221   0.59122643  31284.42  
  11355.24117 1.526516     1.4485277    0.59084827  45569.34  
  11366.58742 1.14350579   1.12420056   0.5904702   60900.63  
  11377.94500 0.92848574   0.97260825   0.59009222  75085.34  
  11389.31394 0.82064875   0.89036176   0.58971433  85039.4   
  11400.69423 0.75618483   0.83739807   0.58933654  92377.71  
  11412.08589 0.7212316    0.79977132   0.58895884  96940.46  
  11423.48894 0.70565914   0.77191387   0.58858123  99159.61  
  11434.90338 0.68982059   0.75088716   0.58820371  101510.47 
  11446.32923 0.68048326   0.73498923   0.58782629  102972.11 
  11457.76649 0.67987501   0.72301861   0.58744897  103128.31 
  11469.21518 0.67982998   0.71421877   0.58707175  103196.07 
  11480.67531 0.66844339   0.7081179    0.58669463  105014.02 
  11492.14690 0.67672423   0.704464     0.5863176   103787.34 
  11503.62994 0.672603     0.70319729   0.58594068  104481.76 
  11515.12446 0.68302219   0.70445432   0.58556386  102945.38 
  11526.63046 0.682999     0.70861055   0.58518715  103005.95 
  11538.14796 0.69538239   0.71640003   0.58481053  101227.03 
  11549.67697 0.70697383   0.7293049    0.58443403  99621.47  
  11561.21750 0.7464061    0.75099978   0.58405763  94410.2   
  11572.76956 0.80381338   0.79200432   0.58368134  87716.46  
  11584.33316 0.91950134   0.881208     0.58330516  76724.22  
  11595.90832 1.10067004   1.07957739   0.58292908  64133.42  
  11607.49505 1.47583971   1.47404493   0.58255312  47859.54  
  11619.09335 2.11600072   2.11499041   0.58217727  33401.76  
  11630.70324 2.92037275   2.90132366   0.58180154  24217.76  
  11642.32473 3.47086746   3.47072137   0.58142591  20390.69  
  11653.95783 3.29587888   3.3608124    0.58105041  21488.53  
  11665.60256 2.64643051   2.67166371   0.58067502  26781.54  
  11677.25892 1.89412165   1.89564391   0.58029974  37446.87  
  11688.92693 1.34829977   1.31839226   0.57992459  52646.66  
  11700.60660 1.03048858   0.98541451   0.57954956  68937.32  
  11712.29794 0.85944434   0.82426443   0.57917464  82723.15  
  11724.00096 0.76116783   0.75067986   0.57879985  93479.81  
  11735.71567 0.70500376   0.71346661   0.57842518  101009.95 
  11747.44210 0.67178011   0.69075724   0.57805064  106094    
  11759.18023 0.6621723    0.674845     0.57767622  107724.07 
  11770.93010 0.64997148   0.66293422   0.57730193  109839.24 
  11782.69171 0.6482429    0.65372635   0.57692776  110225.9  
  11794.46506 0.64436463   0.64645598   0.57655373  110983.53 
  11806.25019 0.64302386   0.64057285   0.57617982  111308.98 
  11818.04709 0.63415169   0.63582405   0.57580604  112960.8  
  11829.85577 0.63425475   0.63191836   0.5754324   113035.96 
  11841.67626 0.62964041   0.62868001   0.57505889  113957.22 
  11853.50856 0.63263134   0.62598045   0.57468552  113509.4  
  11865.35268 0.62804009   0.6237244    0.57431228  114429.7  
  11877.20863 0.62792356   0.62184058   0.57393917  114540.65 
  11889.07643 0.62484923   0.6202754    0.57356621  115194.14 
  11900.95609 0.63403764   0.61898856   0.57319338  113613.39 
  11912.84762 0.6319902    0.61795005   0.57282069  114070.3  
  11924.75103 0.62466611   0.61713805   0.57244815  115497.46 
  11936.66634 0.62872707   0.61653736   0.57207575  114840.03 
  11948.59355 0.62793975   0.6161385    0.57170349  115072.39 
  11960.53268 0.62663238   0.61590439   0.57133137  115400.26 
  11972.48374 0.62403031   0.61590077   0.57095941  115969.18 
  11984.44674 0.622595     0.61609963   0.57058759  116323.92 
  11996.42170 0.6274703    0.61651061   0.57021591  115506.25 
  12008.40861 0.61946392   0.61714852   0.56984439  117085.85 
  12020.40751 0.62225731   0.61803408   0.56947302  116646.48 
  12032.41840 0.62797785   0.61919491   0.5691018   115669.55 
  12044.44129 0.62203678   0.62066707   0.56873073  116861.01 
  12056.47619 0.62638602   0.62249713   0.56835982  116135.86 
  12068.52312 0.62166388   0.624745     0.56798906  117104.76 
  12080.58208 0.61977839   0.627488     0.56761846  117547.6  
  12092.65309 0.6242343    0.63082648   0.56724802  116794.17 
  12104.73617 0.62877946   0.6348918    0.56687774  116034.97 
  12116.83132 0.62750897   0.63985793   0.56650762  116355.47 
  12128.93855 0.62942518   0.64595847   0.56613766  116087.29 
  12141.05788 0.6401813    0.653512     0.56576786  114222.4  
  12153.18932 0.64453477   0.66296137   0.56539823  113536.73 
  12165.33289 0.66384389   0.67493577   0.56502876  110318.24 
  12177.48858 0.66713049   0.69035847   0.56465946  109858.59 
  12189.65643 0.68741165   0.71068392   0.56429032  106699.03 
  12201.83643 0.72407858   0.73864365   0.56392136  101373.34 
  12214.02860 0.78700483   0.78098014   0.56355256  93339.02  
  12226.23296 0.90348671   0.85710412   0.56318394  81367.1   
  12238.44950 1.09456642   1.01894997   0.56281549  67213.62  
  12250.67826 1.43978731   1.37442793   0.56244722  51136.35  
  12262.91924 2.10574254   2.07390509   0.56207911  34990.69  
  12275.17244 3.22965803   3.2012119    0.56171119  22831.47  
  12287.43789 4.66632889   4.58198618   0.56134344  15814.33  
  12299.71560 5.70154367   5.6178158    0.56097588  12953.06  
  12312.00557 5.55023933   5.52711762   0.56060849  13316.7   
  12324.30782 4.3693008    4.38823136   0.56024128  16929.63  
  12336.62237 3.00166836   3.01238427   0.55987426  24663.56  
  12348.94922 1.98981283   1.94082568   0.55950742  37236.88  
  12361.28839 1.39365971   1.30061053   0.55914077  53211.49  
  12373.63989 1.05028219   0.98552805   0.55877431  70671.31  
  12386.00373 0.86618317   0.84477361   0.55840803  85770.09  
  12398.37992 0.76599782   0.7785117    0.55804194  97078.39  
  12410.76848 0.70647005   0.74141955   0.55767604  105357.67 
  12423.16942 0.68455134   0.7171986    0.55731034  108834.52 
  12435.58275 0.66410658   0.7002272    0.55694482  112292.04 
  12448.00848 0.65250238   0.68814836   0.55657951  114397.96 
  12460.44663 0.64923538   0.67967813   0.55621438  115082.44 
  12472.89721 0.64852423   0.67401748   0.55584946  115315.94 
  12485.36022 0.64931222   0.67065533   0.55548473  115280.53 
  12497.83570 0.64537716   0.66927547   0.55512021  116085.59 
  12510.32363 0.64526732   0.66970445   0.55475588  116204.37 
  12522.82405 0.64108144   0.67188314   0.55439176  117060.13 
  12535.33695 0.6449699    0.67585417   0.55402784  116448.59 
  12547.86236 0.64386103   0.6817619    0.55366413  116741.49 
  12560.40028 0.65075185   0.68986463   0.55330062  115595.16 
  12572.95074 0.6571072    0.70056061   0.55293732  114564.99 
  12585.51373 0.66896628   0.71443299   0.55257423  112619.47 
  12598.08927 0.68243209   0.73232261   0.55221135  110479.94 
  12610.67738 0.69769886   0.75544616   0.55184869  108142.49 
  12623.27807 0.72375812   0.78560339   0.55148623  104324.76 
  12635.89135 0.76726901   0.8256339    0.55112399  98479.42  
  12648.51724 0.83594358   0.88085828   0.55076197  90453.43  
  12661.15573 0.96465562   0.96436272   0.55040016  78439.83  
  12673.80686 1.18679404   1.11396336   0.55003858  63802.82  
  12686.47063 1.58691624   1.43169916   0.54967721  47749.22  
  12699.14705 2.24564325   2.13602173   0.54931606  33766.39  
  12711.83614 3.50932457   3.54836452   0.54895514  21622.6   
  12724.53791 5.75048974   5.89098831   0.54859444  13204.83  
  12737.25237 8.82799883   8.8969856    0.54823397  8607.58   
  12749.97953 11.41415879  11.44846463  0.54787373  6661.97   
  12762.71941 11.63033521  11.83015199  0.54751371  6542.65   
  12775.47202 9.38034437   9.70292535   0.54715392  8117.48   
  12788.23738 6.3995569    6.65383379   0.54679437  11906.39  
  12801.01548 4.03317557   4.06173998   0.54643504  18904.55  
  12813.80636 2.54474905   2.40371858   0.54607596  29980.94  
  12826.61002 1.71559118   1.54446404   0.5457171   44498.72  
  12839.42647 1.23731169   1.15344879   0.54535849  61737.23  
  12852.25573 0.98573897   0.97452675   0.54500011  77539.83  
  12865.09780 0.83728564   0.87890921   0.54464197  91341.93  
  12877.95271 0.75380276   0.81723254   0.54428408  101517.28 
  12890.82046 0.70996589   0.77277449   0.54392642  107848.1  
  12903.70107 0.68984747   0.73904751   0.54356901  111057.29 
  12916.59455 0.67275479   0.71278456   0.54321185  113944.14 
  12929.50092 0.66440853   0.69195185   0.54285493  115440.73 
  12942.42018 0.65485255   0.6751719    0.54249826  117190.46 
  12955.35235 0.6394784    0.66147793   0.54214185  120073.58 
  12968.29744 0.63741742   0.65017576   0.54178568  120526.43 
  12981.25546 0.6339225    0.64075733   0.54142977  121254.36 
  12994.22644 0.63594071   0.63284448   0.54107411  120931.05 
  13007.21037 0.63205427   0.62615155   0.5407187   121734.43 
  13020.20728 0.62637696   0.62045998   0.54036356  122895.97 
  13033.21717 0.6244538    0.61560057   0.54000867  123331    
  13046.24007 0.61939862   0.61144109   0.53965404  124393.13 
  13059.27597 0.61760826   0.60787737   0.53929968  124808.64 
  13072.32491 0.61848919   0.60482692   0.53894558  124686.02 
  13085.38688 0.61220683   0.6022241    0.53859174  126022.83 
  13098.46190 0.61231712   0.60001666   0.53823817  126060.12 
  13111.54999 0.60724357   0.59816311   0.53788486  127177.41 
  13124.65115 0.60385049   0.59663078   0.53753183  127960.7  
  13137.76541 0.60589857   0.59539437   0.53717907  127601.02 
  13150.89277 0.6075628    0.59443475   0.53682658  127328.25 
  13164.03324 0.60202658   0.5937383    0.53647436  128579.95 
  13177.18685 0.60407584   0.59329627   0.53612242  128226.98 
  13190.35360 0.5997266    0.59310442   0.53577076  129242.77 
  13203.53351 0.60195034   0.59316288   0.53541937  128852.63 
  13216.72658 0.59807002   0.59347605   0.53506826  129778.01 
  13229.93284 0.59796484   0.59399461   0.53471744  129890.79 
  13243.15229 0.6005898    0.59484899   0.5343669   129412.12 
  13256.38496 0.59623689   0.59599937   0.53401664  130445.03 
  13269.63084 0.59668007   0.59747045   0.53366667  130433.9  
  13282.88996 0.60022807   0.59929387   0.53331699  129745.8  
  13296.16233 0.5955194    0.60150931   0.53296759  130852.6  
  13309.44796 0.59798474   0.60416638   0.53261849  130391.11 
  13322.74687 0.60230455   0.60732667   0.53226968  129530.84 
  13336.05906 0.60064488   0.61106685   0.53192116  129962.16 
  13349.38456 0.60175471   0.6154826    0.53157294  129795.28 
  13362.72337 0.60576226   0.62069387   0.53122502  129010.15 
  13376.07551 0.60814142   0.62685208   0.5308774   128581.33 
  13389.44099 0.60891624   0.63415006   0.53053007  128497.04 
  13402.81983 0.60953399   0.64283583   0.53018305  128449.35 
  13416.21203 0.61289266   0.65323199   0.52983633  127830.73 
  13429.61762 0.62633639   0.66576357   0.52948992  125172.94 
  13443.03660 0.63030732   0.6809991    0.52914381  124471.64 
  13456.46898 0.65404551   0.69963117   0.52879801  120039.6  
  13469.91480 0.67150416   0.72289128   0.52845252  117003.59 
  13483.37404 0.69396809   0.75221971   0.52810734  113299.31 
  13496.84674 0.73293028   0.78988401   0.52776248  107355.59 
  13510.33289 0.78230038   0.83970426   0.52741793  100654.61 
  13523.83252 0.88182452   0.90991445   0.5270737   89360.48  
  13537.34564 1.07431325   1.02307881   0.52672978  73403.88  
  13550.87227 1.39269623   1.2435366    0.52638619  56665.73  
  13564.41241 1.9433806    1.72926522   0.52604292  40639.94  
  13577.96608 2.88563167   2.77565225   0.52569997  27391.33  
  13591.53329 4.68837447   4.74395246   0.52535734  16872.78  
  13605.11406 7.72252391   7.76786011   0.52501504  10252.2   
  13618.70839 11.72270381  11.32622861  0.52467307  6759.73   
  13632.31631 14.64650492  13.97284512  0.52433143  5415.23   
  13645.93783 14.32717464  13.93711227  0.52399012  5541.05   
  13659.57296 11.19592441  11.23797566  0.52364914  7097.4    
  13673.22172 7.48074521   7.66168357   0.5233085   10632.18  
  13686.88411 4.63545855   4.64849594   0.52296819  17174.28  
  13700.56015 2.89844669   2.7056799    0.52262823  27491.87  
  13714.24986 1.92527962   1.68455633   0.5222886   41425.24  
  13727.95325 1.36964288   1.2158218    0.52194931  58281.22  
  13741.67033 1.05942472   1.00411961   0.52161037  75410.25  
  13755.40111 0.88129565   0.89484166   0.52127177  90725.68  
  13769.14562 0.78794804   0.82644704   0.52093352  101553.96 
  13782.90386 0.73241454   0.77772842   0.52059562  109339.32 
  13796.67585 0.69814376   0.740928     0.52025806  114795.78 
  13810.46159 0.67625419   0.71236954   0.51992086  118604.12 
  13824.26112 0.6586443    0.68983876   0.51958401  121870.69 
  13838.07443 0.65258773   0.67184678   0.51924752  123098.39 
  13851.90154 0.64560719   0.65734999   0.51891139  124527.17 
  13865.74247 0.63578134   0.64557119   0.51857561  126550.56 
  13879.59723 0.62719304   0.636028     0.51824019  128382.6  
  13893.46584 0.61924843   0.62829204   0.51790514  130128    
  13907.34830 0.61700933   0.6220704    0.51757045  130695.92 
  13921.24463 0.60979707   0.61714864   0.51723612  132334.75 
  13935.15485 0.60787696   0.61337291   0.51690217  132841.93 
  13949.07897 0.60626775   0.61063807   0.51656858  133278.72 
  13963.01700 0.59495687   0.60888032   0.51623536  135891.47 
  13976.96895 0.59666161   0.60807287   0.51590252  135573.92 
  13990.93485 0.5915073    0.6082251    0.51557005  136818    
  14004.91471 0.5888768    0.6093841    0.51523796  137483.62 
  14018.90853 0.5924035    0.61163981   0.51490624  136712.09 
  14032.91633 0.5889895    0.61513377   0.51457491  137546.32 
  14046.93813 0.58829547   0.62007365   0.51424395  137746.8  
  14060.97395 0.60019728   0.62675536   0.51391338  135050.08 
  14075.02378 0.60175263   0.63559737   0.5135832   134733.96 
  14089.08766 0.6134692    0.64719488   0.5132534   132192.73 
  14103.16559 0.62577652   0.66241442   0.512924    129625.87 
  14117.25758 0.64705979   0.68260922   0.51259498  125396.98 
  14131.36366 0.68205953   0.71030353   0.51226636  118999.11 
  14145.48383 0.73417834   0.75162549   0.51193813  110590.04 
  14159.61811 0.85787868   0.82409076   0.51161029  94680.96  
  14173.76651 1.0570797    0.97501186   0.51128286  76872.8   
  14187.92905 1.3941529    1.31001363   0.51095582  58315.18  
  14202.10574 1.9767497    2.0040419    0.51062919  41149.94  
  14216.29660 3.07460663   3.23499969   0.51030296  26471.23  
  14230.50164 4.88222334   5.00695194   0.50997714  16680.24  
  14244.72087 7.06771943   6.94254916   0.50965172  11529.44  
  14258.95430 8.4769561    8.20847475   0.50932672  9618.89   
  14273.20197 8.02333794   7.96370743   0.50900212  10169.38  
  14287.46386 6.20469519   6.38627445   0.50867794  13158.91  
  14301.74001 4.17888198   4.420109     0.50835417  19551.45  
  14316.03042 2.68305934   2.78182707   0.50803082  30473.11  
  14330.33511 1.7924581    1.72133821   0.50770789  45647.46  
  14344.65410 1.28221403   1.15740267   0.50738538  63860.92  
  14358.98739 1.00031251   0.8952684    0.50706329  81921.8   
  14373.33500 0.82434548   0.77658347   0.50674163  99488.57  
  14387.69695 0.73705153   0.7160524    0.50642039  111362.29 
  14402.07326 0.67874254   0.67861271   0.50609958  121028.95 
  14416.46392 0.64486442   0.65194377   0.5057792   127493.06 
  14430.86897 0.63168828   0.63161903   0.50545926  130260.87 
  14445.28841 0.61542783   0.61563452   0.50513975  133813.37 
  14459.72225 0.60695373   0.60281559   0.50482067  135792.56 
  14474.17052 0.59412496   0.59237482   0.50450203  138836.15 
  14488.63323 0.59365654   0.58375639   0.50418384  139055.33 
  14503.11039 0.58394819   0.57655778   0.50386608  141476.96 
  14517.60201 0.57990184   0.57048194   0.50354877  142572.04 
  14532.10811 0.57279242   0.56530607   0.5032319   144447.67 
  14546.62871 0.56758144   0.56086045   0.50291549  145876.75 
  14561.16382 0.56575069   0.55701425   0.50259952  146447.47 
  14575.71345 0.5657026    0.55366528   0.502284    146553.61 
  14590.27762 0.5622883    0.55073291   0.50196894  147532.27 
  14604.85634 0.56055101   0.54815289   0.50165433  148072.64 
  14619.44963 0.55791103   0.54587355   0.50134018  148850.81 
  14634.05750 0.55208142   0.54385308   0.50102649  150495.15 
  14648.67996 0.55214638   0.5419474    0.50071327  150545.02 
  14663.31704 0.55063898   0.5403493    0.5004005   151020.8  
  14677.96874 0.54935941   0.53892489   0.50008821  151433.55 
  14692.63509 0.54843388   0.53765508   0.49977638  151748.93 
  14707.31608 0.55091993   0.53652407   0.49946502  151123.8  
  14722.01175 0.54512849   0.53551874   0.49915413  152790.51 
  14736.72210 0.5484582    0.53462822   0.49884372  151924.97 
  14751.44715 0.54550632   0.53384353   0.49853378  152810.81 
  14766.18691 0.54562321   0.53315731   0.49822432  152842.75 
  14780.94140 0.54763138   0.53256358   0.49791534  152347.4  
  14795.71064 0.54260322   0.5320576    0.49760684  153825.39 
  14810.49463 0.54718385   0.53163569   0.49729883  152603.39 
  14825.29339 0.54801505   0.53129516   0.4969913   152437.16 
  14840.10695 0.54265938   0.53103423   0.49668426  154007.49 
  14854.93530 0.5428296    0.53085197   0.49637771  154026.3  
  14869.77847 0.54407028   0.53074823   0.49607166  153743.53 
  14884.63647 0.5379308    0.53072371   0.4957661   155569.24 
  14899.50932 0.54072514   0.53077987   0.49546103  154837.66 
  14914.39702 0.54185231   0.53091901   0.49515647  154589.22 
  14929.29961 0.53798796   0.53114429   0.4948524   155774.59 
  14944.21708 0.54381143   0.53145979   0.49454884  154180.73 
  14959.14946 0.54332513   0.53187062   0.49424578  154392.49 
  14974.09676 0.54082657   0.53238298   0.49394323  155179.59 
  14989.05900 0.53755694   0.53284584   0.49364119  156197.53 
  15004.03619 0.54157933   0.53358629   0.49333967  155109.91 
  15019.02834 0.54012984   0.53445508   0.49303865  155597.33 
  15034.03547 0.54418543   0.5354646    0.49273815  154505.79 
  15049.05760 0.54135169   0.53662948   0.49243817  155380.29 
  15064.09474 0.54394969   0.53796695   0.49213871  154700.58 
  15079.14690 0.53999024   0.5394974    0.49183977  155893.85 
  15094.21410 0.54618151   0.54124494   0.49154136  154179.71 
  15109.29636 0.54065072   0.54323827   0.49124347  155803.99 
  15124.39369 0.5444308    0.54551163   0.49094611  154761.28 
  15139.50610 0.54156975   0.54810608   0.49064928  155609.78 
  15154.63362 0.54601213   0.55107115   0.49035299  154365.95 
  15169.77625 0.55019774   0.55446699   0.49005723  153205.53 
  15184.93401 0.54972409   0.55836706   0.48976201  153343.91 
  15200.10692 0.55423249   0.5628619    0.48946733  152096.38 
  15215.29498 0.55432337   0.56806396   0.48917318  152066.05 
  15230.49823 0.55484649   0.57411415   0.48887959  151912.62 
  15245.71666 0.55584864   0.58119096   0.48858654  151624.27 
  15260.95030 0.56159022   0.58952296   0.48829404  150055.39 
  15276.19917 0.57179004   0.59940636   0.48800209  147355.59 
  15291.46327 0.57531813   0.61123033   0.48771069  146423.95 
  15306.74262 0.58845042   0.62551374   0.48741985  143123.71 
  15322.03724 0.60802325   0.64296108   0.48712956  138480.05 
  15337.34714 0.6329489    0.66455448   0.48683984  132987.44 
  15352.67234 0.66268612   0.69174643   0.48655068  126978.56 
  15368.01285 0.70022234   0.72701653   0.48626208  120129.8  
  15383.36869 0.75977712   0.7757768    0.48597405  110672.6  
  15398.73987 0.87429721   0.85248886   0.48568659  96138.71  
  15414.12642 1.08999974   0.99670804   0.48539969  77081.94  
  15429.52833 1.45576184   1.303934     0.48511338  57689.96  
  15444.94564 2.06012707   1.95991339   0.48482763  40747.17  
  15460.37835 3.09189712   3.22988869   0.48454247  27136.58  
  15475.82649 5.02518477   5.33165597   0.48425788  16687.95  
  15491.29006 8.24007173   8.18652785   0.48397388  10171.41  
  15506.76908 12.24304899  11.18083596  0.48369047  6841.6    
  15522.26356 14.9904394   13.14060491  0.48340764  5583.97   
  15537.77353 14.33418718  12.92796304  0.4831254   5835.33   
  15553.29900 11.06288873  10.67565683  0.48284375  7554.73   
  15568.83998 7.34894001   7.61830917   0.4825627   11362.56  
  15584.39649 4.58786974   4.85852188   0.48228224  18183.01  
  15599.96854 2.92374599   2.91022672   0.48200238  28502.08  
  15615.55615 1.95379592   1.77683546   0.48172313  42602.95  
  15631.15934 1.3919264    1.21013258   0.48144447  59727.2   
  15646.77812 1.06359992   0.94975178   0.48116643  78063.57  
  15662.41250 0.88200748   0.8266092    0.48088899  94007.6   
  15678.06251 0.77452051   0.75896945   0.48061216  106901.03 
  15693.72815 0.71277929   0.71463182   0.48033595  115987.61 
  15709.40945 0.67612244   0.68211885   0.48006035  122086.92 
  15725.10642 0.64782487   0.65702913   0.47978537  127216.88 
  15740.81907 0.63605231   0.63721233   0.47951101  129359.48 
  15756.54742 0.62066233   0.62134653   0.47923727  132344.57 
  15772.29149 0.61226885   0.60852157   0.47896416  133927.98 
  15788.05129 0.60233104   0.59808276   0.47869168  135897.57 
  15803.82683 0.59274884   0.58954907   0.47841982  137845    
  15819.61814 0.58920058   0.58256209   0.4781486   138418.52 
  15835.42523 0.58362366   0.57685162   0.47787801  139476.49 
  15851.24811 0.57636135   0.57221234   0.47760806  140960.49 
  15867.08681 0.57462871   0.56848743   0.47733875  141106.18 
  15882.94133 0.57081656   0.56555705   0.47707009  141763.45 
  15898.81169 0.57411213   0.56333014   0.47680206  140662.43 
  15914.69791 0.56695979   0.56173857   0.47653469  142143.23 
  15930.60000 0.56769591   0.56073288   0.47626796  141663.13 
  15946.51798 0.56511892   0.56027932   0.47600189  142009.29 
  15962.45187 0.56326472   0.56035783   0.47573647  142173.58 
  15978.40168 0.56629448   0.56096074   0.47547171  141108.49 
  15994.36742 0.55398439   0.56209214   0.47520761  143930.23 
  16010.34912 0.56246663   0.5637678    0.47494417  141448.89 
  16026.34679 0.561654     0.56601554   0.47468139  141341.79 
  16042.36044 0.56160311   0.56887631   0.47441928  141044    
  16058.39010 0.56086397   0.57240584   0.47415784  140920.08 
  16074.43577 0.56293339   0.57664417   0.47389708  140094.17 
  16090.49747 0.56803533   0.58175047   0.47363699  138531.06 
  16106.57522 0.56721573   0.58780993   0.47337757  138425.05 
  16122.66904 0.56773559   0.59497206   0.47311884  137991.72 
  16138.77894 0.56901687   0.60342569   0.47286079  137374.07 
  16154.90494 0.56938795   0.6134105    0.47260342  136976.07 
  16171.04705 0.57254318   0.6252325    0.47234674  135912.84 
  16187.20529 0.57571032   0.63928568   0.47209076  134856.03 
  16203.37967 0.58710151   0.65608252   0.47183546  131933.74 
  16219.57022 0.60743751   0.67629767   0.47158086  127218.17 
  16235.77694 0.62421694   0.70083235   0.47132696  123504.17 
  16251.99986 0.65828656   0.73091687   0.47107375  116829.43 
  16268.23898 0.70247506   0.76830632   0.47082126  109212.06 
  16284.49434 0.76581062   0.81579219   0.47056946  99930.8   
  16300.76593 0.8405264    0.87885037   0.47031838  90818.68  
  16317.05379 0.96809239   0.97094278   0.470068    78651.07  
  16333.35792 1.19696106   1.12823514   0.46981834  63449.44  
  16349.67834 1.63083631   1.44182467   0.4695694   46449     
  16366.01507 2.36769658   2.10720978   0.46932118  31910.35  
  16382.36812 3.54924291   3.45802186   0.46907367  21231.67  
  16398.73751 5.58156618   5.90331658   0.46882689  13465.42  
  16415.12326 9.07840309   9.69009678   0.46858084  8256.84   
  16431.52538 14.11633438  14.53813256  0.46833552  5295.9    
  16447.94389 19.62458864  19.36158513  0.46809093  3799.19   
  16464.37881 22.92246193  22.34494151  0.46784707  3243.76   
  16480.83015 22.0475661   21.89247053  0.46760396  3363.26   
  16497.29792 17.74411587  18.2611047   0.46736158  4167.48   
  16513.78215 12.48873567  13.25769732  0.46711995  5904.94   
  16530.28286 8.01223649   8.57852332   0.46687906  9178.95   
  16546.80005 5.01604129   5.11322884   0.46663892  14622.07  
  16563.33374 3.19408867   2.97869729   0.46639953  22901.33  
  16579.88395 2.11406248   1.84749276   0.46616089  34509.96  
  16596.45071 1.49004468   1.30608398   0.46592302  48835.42  
  16613.03401 1.1415169    1.05132339   0.4656859   63583.38  
  16629.63389 0.94074869   0.91893063   0.46544954  76959.76  
  16646.25035 0.81972077   0.83720209   0.46521395  88105.81  
  16662.88342 0.75706079   0.7789742    0.46497912  95168.56  
  16679.53310 0.7131481    0.73418273   0.46474507  100790.4  
  16696.19942 0.68501142   0.69848972   0.46451179  104688.3  
  16712.88240 0.65545242   0.66949694   0.46427929  109162.13 
  16729.58204 0.64238621   0.64562015   0.46404756  111135.07 
  16746.29837 0.62467933   0.62572683   0.46381662  114034.43 
  16763.03141 0.61357892   0.60898061   0.46358646  115844.42 
  16779.78116 0.59579765   0.59475219   0.46335709  119042.25 
  16796.54765 0.59290458   0.58256105   0.4631285   119361.95 
  16813.33090 0.57811283   0.57203552   0.46290072  122146.13 
  16830.13091 0.57368339   0.56288449   0.46267372  122815.11 
  16846.94771 0.55977535   0.55487769   0.46244753  125582.25 
  16863.78131 0.56217322   0.54783102   0.46222213  124760.03 
  16880.63174 0.55971103   0.54159593   0.46199755  125017.39 
  16897.49900 0.54944657   0.53605156   0.46177376  127052.26 
  16914.38312 0.54278147   0.5310988    0.46155079  128304.48 
  16931.28410 0.53629884   0.52659916   0.46132863  129540.58 
  16948.20197 0.53690682   0.52259831   0.46110729  129077.39 
  16965.13675 0.52855986   0.51898215   0.46088677  130791.71 
  16982.08845 0.52482049   0.51570273   0.46066706  131395.06 
  16999.05709 0.52588125   0.51271945   0.46044818  130800.44 
  17016.04268 0.52540785   0.5099978    0.46023013  130587.05 
  17033.04525 0.52106393   0.50750825   0.46001291  131340.7  
  17050.06480 0.51536596   0.50522547   0.45979652  132453.79 
  17067.10136 0.51453154   0.50312764   0.45958097  132328.49 
  17084.15495 0.51464033   0.50119583   0.45936626  131959.17 
  17101.22557 0.51280895   0.49941368   0.45915239  132085.8  
  17118.31325 0.50923397   0.49776687   0.45893936  132662.75 
  17135.41800 0.50856703   0.49624295   0.45872719  132481.23 
  17152.53985 0.51108499   0.49483097   0.45851586  131470.01 
  17169.67880 0.50834986   0.49352133   0.45830539  131812.77 
  17186.83488 0.5083406    0.49230561   0.45809577  131446.07 
  17204.00810 0.50592217   0.49117636   0.45788702  131701.69 
  17221.19849 0.5020055    0.49012703   0.45767912  132352.15 
  17238.40604 0.49900162   0.48915181   0.4574721   132769.7  
  17255.63080 0.49795899   0.48824561   0.45726594  132668.91 
  17272.87276 0.49203429   0.4874039    0.45706065  133883.95 
  17290.13195 0.49736926   0.48662269   0.45685624  132070.12 
  17307.40839 0.49799921   0.48589849   0.45665271  131526.53 
  17324.70209 0.49901247   0.4852282    0.45645005  130884.51 
  17342.01307 0.49535747   0.48460913   0.45624828  131474.16 
  17359.34135 0.49899122   0.48403894   0.4560474   130144.63 
  17376.68694 0.49510387   0.48351562   0.45584741  130792.98 
  17394.04986 0.48852613   0.48303741   0.45564831  132176.71 
  17411.43013 0.48999868   0.48260289   0.45545011  131404.3  
  17428.82777 0.49373624   0.48221086   0.45525281  130037.7  
  17446.24280 0.49274607   0.48186038   0.45505641  129926.57 
  17463.67522 0.49156251   0.48155074   0.45486092  129866    
  17481.12506 0.49294793   0.48128145   0.45466633  129128.83 
  17498.59234 0.49755223   0.48105227   0.45447266  127565.96 
  17516.07708 0.48906924   0.48086316   0.4542799   129404.1  
  17533.57928 0.48427375   0.48071431   0.45408806  130308.13 
  17551.09897 0.49357627   0.48048344   0.45389714  127482.62 
  17568.63617 0.49177295   0.48041758   0.45370714  127579.89 
  17586.19089 0.48437328   0.48039393   0.45351807  129154.93 
  17603.76315 0.48698977   0.4804136    0.45332994  128091.27 
  17621.35297 0.48683454   0.48047802   0.45314273  127763.7  
  17638.96037 0.48650904   0.48058889   0.45295647  127482.65 
  17656.58536 0.48882523   0.48074822   0.45277114  126515.96 
  17674.22796 0.48511353   0.48095836   0.45258676  127120.85 
  17691.88818 0.48556649   0.48122205   0.45240332  126642.03 
  17709.56606 0.48599799   0.48154243   0.45222084  126171.69 
  17727.26160 0.49013598   0.48192311   0.4520393   124753.75 
  17744.97482 0.48685951   0.48236823   0.45185873  125240.38 
  17762.70574 0.49367212   0.48288252   0.45167911  123165.79 
  17780.45438 0.49264916   0.48347136   0.45150046  123076.26 
  17798.22075 0.48827172   0.48414091   0.45132277  123833.28 
  17816.00487 0.48984627   0.48489819   0.45114605  123092.64 
  17833.80676 0.48454872   0.48575125   0.4509703   124095.22 
  17851.62645 0.48867924   0.4867093    0.45079553  122709.78 
  17869.46393 0.48896997   0.48778289   0.45062174  122304.58 
  17887.31924 0.48822141   0.48898419   0.45044893  122163.89 
  17905.19239 0.49275102   0.4903272    0.4502771   120718.99 
  17923.08340 0.48803726   0.49182817   0.45010627  121563.34 
  17940.99229 0.49405382   0.49350591   0.44993642  119767.71 
  17958.91907 0.49494262   0.49538241   0.44976757  119239.97 
  17976.86377 0.49849502   0.49748338   0.44959972  118081.78 
  17994.82639 0.49843242   0.49983904   0.44943288  117789.43 
  18012.80697 0.50193722   0.50248514   0.44926704  116662.25 
  18030.80551 0.50208834   0.50546416   0.4491022   116322.29 
  18048.82203 0.50109288   0.50882681   0.44893838  116247.27 
  18066.85656 0.50476132   0.5126341    0.44877558  115097.5  
  18084.90910 0.50803961   0.51695987   0.44861379  114050.82 
  18102.97969 0.50889884   0.52189414   0.44845303  113554.04 
  18121.06833 0.50193678   0.52754748   0.44829329  114820.76 
  18139.17504 0.50443285   0.5340569    0.44813458  113946.62 
  18157.29985 0.50563077   0.54159366   0.44797691  113372.14 
  18175.44277 0.51003299   0.55037406   0.44782027  112092.39 
  18193.60382 0.51839008   0.56067404   0.44766466  109988.43 
  18211.78301 0.53149053   0.57285034   0.44751011  106987.29 
  18229.98037 0.54523168   0.58737228   0.44735659  104007.17 
  18248.19591 0.56631981   0.60487778   0.44720413  99860.28  
  18266.42965 0.60761779   0.62630207   0.44705272  92817.06  
  18284.68161 0.65852115   0.65324177   0.44690237  85405.27  
  18302.95181 0.71800872   0.68904535   0.44675308  78110.86  
  18321.24027 0.79732864   0.74182991   0.44660485  70142.66  
  18339.54700 0.93314815   0.83164727   0.44645769  59763.51  
  18357.87202 1.16326308   1.00425824   0.44631159  47804.4   
  18376.21535 1.58627625   1.35058205   0.44616658  34955.28  
  18394.57701 2.27022167   2.02077068   0.44602264  24353.37  
  18412.95702 3.45922834   3.20776795   0.44587978  15935.64  
  18431.35539 5.295128     5.07251411   0.445738    10379.56  
  18449.77215 7.79617767   7.61206081   0.44559732  7028.53   
  18468.20731 10.80917736  10.52641433  0.44545772  5053.93   
  18486.66088 13.47588474  13.16828536  0.44531922  4041.34   
  18505.13290 14.86641233  14.66129673  0.44518182  3651.94   
  18523.62338 14.39992134  14.34746945  0.44504553  3758.44   
  18542.13233 12.34009816  12.36954561  0.44491033  4372.02   
  18560.65978 9.52520507   9.53005336   0.44477625  5646.22   
  18579.20573 6.782355     6.66784587   0.44464328  7904.7    
  18597.77022 4.53318606   4.32617469   0.44451143  11789.62  
  18616.35326 2.95850503   2.69794982   0.4443807   18008.28  
  18634.95487 1.96905711   1.71212953   0.44425109  26973.17  
  18653.57507 1.37739934   1.17942329   0.44412261  38439.75  
  18672.21387 1.03667497   0.91235332   0.44399526  50915.85  
  18690.87129 0.84581586   0.77965957   0.44386904  62212.36  
  18709.54736 0.74966586   0.7082056    0.44374396  69975.23  
  18728.24209 0.68380814   0.66372756   0.44362003  76478.81  
  18746.95550 0.64363656   0.63203381   0.44349724  81003.12  
  18765.68760 0.61654734   0.60736646   0.4433756   84302.6   
  18784.43843 0.59889763   0.58760647   0.44325512  86520.41  
  18803.20799 0.58806955   0.57135694   0.44313579  87841.92  
  18821.99630 0.5799299    0.55782171   0.44301762  88799.71  
  18840.80339 0.56690955   0.54643399   0.44290062  90557.66  
  18859.62927 0.55845849   0.53677      0.44278478  91642.23  
  18878.47396 0.55428494   0.52850558   0.44267012  92044.52  
  18897.33748 0.54557876   0.52138916   0.44255663  93221.65  
  18916.21985 0.53789644   0.51522333   0.44244432  94258.31  
  18935.12109 0.53642996   0.5098514    0.4423332   94221.83  
  18954.04121 0.53111847   0.50514801   0.44222326  94867.96  
  18972.98024 0.52215017   0.50101189   0.44211451  96196.17  
  18991.93819 0.52119635   0.49736061   0.44200696  96070.02  
  19010.91509 0.51852002   0.49412657   0.4419006   96260.92  
  19029.91095 0.51446392   0.49125401   0.44179545  96711.75  
  19048.92578 0.50762205   0.48869664   0.4416915   97702.52  
  19067.95962 0.51040468   0.48641583   0.44158877  96858.91  
  19087.01248 0.50395725   0.48437924   0.44148724  97782.09  
  19106.08437 0.50730527   0.4825596    0.44138694  96822.09  
  19125.17533 0.50698543   0.48093391   0.44128785  96566.91  
  19144.28535 0.49878207   0.47948278   0.44118999  97832.03  
  19163.41447 0.49458222   0.47818971   0.44109336  98335.5   
  19182.56271 0.49954026   0.47704078   0.44099796  97034.36  
  19201.73008 0.49285539   0.4760242    0.4409038   98021.29  
  19220.91660 0.49011202   0.47513008   0.44081088  98239.13  
  19240.12229 0.49109723   0.47435012   0.4407192   97712.68  
  19259.34718 0.49118633   0.47367746   0.44062877  97366.37  
  19278.59127 0.4904529    0.47310651   0.4405396   97183.87  
  19297.85459 0.48585841   0.47263285   0.44045168  97772.42  
  19317.13716 0.48971304   0.47225315   0.44036502  96677.14  
  19336.43900 0.48171125   0.47196502   0.44027962  97954.84  
  19355.76012 0.48386599   0.47176709   0.4401955   97195.41  
  19375.10055 0.49467729   0.47165887   0.44011264  94758.76  
  19394.46030 0.49014848   0.47164083   0.44003107  95323.31  
  19413.83940 0.48784466   0.4717144    0.43995077  95465.23  
  19433.23786 0.48333245   0.47188196   0.43987175  96048.87  
  19452.65571 0.48190321   0.47214698   0.43979403  96029.51  
  19472.09296 0.48651494   0.47251406   0.43971759  94821.74  
  19491.54963 0.48271594   0.47298906   0.43964246  95272.97  
  19511.02574 0.48521601   0.47357926   0.43956862  94493.35  
  19530.52131 0.47808196   0.47429355   0.43949609  95615.05  
  19550.03636 0.48797633   0.47514267   0.43942486  93397.94  
  19569.57091 0.48167237   0.47613956   0.43935495  94341.46  
  19589.12499 0.47991077   0.47729966   0.43928636  94410.1   
  19608.69859 0.48532606   0.4786415    0.43921908  93083.43  
  19628.29176 0.48453072   0.48018725   0.43915313  92963.33  
  19647.90451 0.48853582   0.48196351   0.43908851  91931.35  
  19667.53685 0.48528672   0.48392474   0.43902522  92274.76  
  19687.18881 0.4814434    0.48626537   0.43896327  92735.71  
  19706.86040 0.4847109    0.48895418   0.43890266  91834.39  
  19726.55166 0.48258091   0.4920486    0.43884339  91959.82  
  19746.26258 0.48590146   0.49561921   0.43878548  91050.32  
  19765.99320 0.48964507   0.49975346   0.43872892  90072.13  
  19785.74354 0.48708711   0.50456063   0.43867371  90257.76  
  19805.51361 0.49646583   0.51017851   0.43861987  88267.4   
  19825.30344 0.49658524   0.51678321   0.43856739  87957.31  
  19845.11304 0.50540396   0.52460437   0.43851629  86136.04  
  19864.94244 0.51327815   0.53395476   0.43846656  84530.74  
  19884.79164 0.53406892   0.54530201   0.43841821  80966.35  
  19904.66069 0.56363087   0.55946396   0.43837124  76460.65  
  19924.54958 0.5958486    0.57814242   0.43832565  72082.92  
  19944.45835 0.64393818   0.60525635   0.43828146  66476.74  
  19964.38701 0.70221867   0.64984758   0.43823867  60757.11  
  19984.33558 0.79731972   0.7313681    0.43819728  53333.34  
  20004.30409 0.94331667   0.88714907   0.43815729  44930.23  
  20024.29255 1.23674009   1.17896366   0.4381187   34156.99  
  20044.30098 1.75424854   1.69125225   0.43808154  24000.55  
  20064.32941 2.56689019   2.51112872   0.43804579  16347.43  
  20084.37784 3.73456282   3.68543769   0.43801146  11198.28  
  20104.44631 5.13922632   5.16510013   0.43797855  8109.95   
  20124.53484 6.63606322   6.76271471   0.43794708  6259.23   
  20144.64343 7.86572095   8.15060202   0.43791704  5262.65   
  20164.77212 8.50326946   8.92730844   0.43788844  4851.38   
  20184.92092 8.36564705   8.80407775   0.43786129  4914.23   
  20205.08985 7.41439757   7.82678778   0.43783558  5525.63   
  20225.27894 6.08522973   6.3370461    0.43781132  6709.34   
  20245.48820 4.64706778   4.73312597   0.43778852  8755.4    
  20265.71765 3.37218218   3.31361557   0.43776719  12023.89  
  20285.96732 2.32757653   2.23008948   0.43774731  17360.42  
  20306.23722 1.6011624    1.5009062    0.43772891  25150.55  
  20326.52737 1.14655266   1.06100959   0.43771198  35004.26  
  20346.83780 0.88194934   0.81814118   0.43769653  45354.11  
  20367.16852 0.73616533   0.69124804   0.43768256  54155.51  
  20387.51956 0.64568656   0.62497757   0.43767008  61540.7   
  20407.89093 0.59214505   0.58781539   0.4376591   66884.23  
  20428.28266 0.57100091   0.5642132    0.43764961  69132.19  
  20448.69476 0.56354377   0.54727104   0.43764162  69815.13  
  20469.12726 0.5413502    0.53407602   0.43763514  72435.67  
  20489.58017 0.5357974    0.523346     0.43763016  72941.63  
  20510.05352 0.52815527   0.51442687   0.4376267   73748.52  
  20530.54733 0.51350951   0.50691676   0.43762477  75595.77  
  20551.06162 0.50705933   0.50053344   0.43762435  76298.33  
  20571.59640 0.5119474    0.49506498   0.43762546  75313.79  
  20592.15170 0.51121881   0.49034738   0.43762811  75165.11  
  20612.72754 0.50079784   0.48625171   0.4376323   76467.77  
  20633.32394 0.49746382   0.4826754    0.43763802  76716.29  
  20653.94093 0.49724179   0.47953615   0.4376453   76485.53  
  20674.57851 0.49248831   0.47676727   0.43765412  76954.88  
  20695.23671 0.48924796   0.47431431   0.4376645   77192.2   
  20715.91556 0.48490497   0.47213252   0.43767644  77607.2   
  20736.61506 0.47749469   0.47018478   0.43768995  78530.3   
  20757.33525 0.47966297   0.46844017   0.43770503  77895.81  
  20778.07615 0.48441318   0.46687274   0.43772168  76857.15  
  20798.83777 0.47497119   0.4654606    0.43773991  78108.09  
  20819.62013 0.47679758   0.46418519   0.43775973  77537.25  
  20840.42326 0.46731684   0.46303068   0.43778114  78837.83  
  20861.24718 0.47176831   0.4619835    0.43780413  77828.83  
  20882.09190 0.47165888   0.46103199   0.43782873  77586.25  
  20902.95745 0.47018093   0.46016607   0.43785493  77572.68  
  20923.84385 0.46823046   0.45937701   0.43788274  77641.03  
  20944.75112 0.45815932   0.45865718   0.43791216  79091.06  
  20965.67929 0.46222543   0.45799993   0.4379432   78145.65  
  20986.62836 0.46287252   0.45739943   0.43797586  77791.95  
  21007.59836 0.46461162   0.45685056   0.43801015  77261.63  
  21028.58932 0.46446668   0.45634879   0.43804607  77050.27  
  21049.60126 0.46494765   0.45589011   0.43808362  76738.29  
  21070.63419 0.45810712   0.45547099   0.43812282  77650.98  
  21091.68813 0.45911033   0.45508825   0.43816366  77250.32  
  21112.76311 0.45606911   0.45473909   0.43820616  77534.01  
  21133.85915 0.46168569   0.45442099   0.43825031  76362.75  
  21154.97627 0.46400988   0.45413171   0.43829612  75752.94  
  21176.11449 0.46073337   0.45386922   0.4383436   76061.63  
  21197.27384 0.45784573   0.45363172   0.43839275  76308.53  
  21218.45432 0.45922723   0.45341756   0.43844358  75845.36  
  21239.65597 0.46085192   0.45322529   0.43849608  75344.49  
  21260.87880 0.45220286   0.45305356   0.43855027  76547.5   
  21282.12284 0.44914603   0.45290118   0.43860615  76829.6   
  21303.38811 0.46190366   0.45276707   0.43866373  74476.82  
  21324.67462 0.4601507    0.45265023   0.43872301  74530.56  
  21345.98241 0.45088168   0.45254978   0.43878399  75830.96  
  21367.31148 0.45564339   0.45246491   0.43884668  74813.03  
  21388.66187 0.45690184   0.45239487   0.43891109  74387.11  
  21410.03359 0.45308719   0.45233901   0.43897722  74797.36  
  21431.42666 0.4541597    0.45229671   0.43904507  74410.57  
  21452.84112 0.45244646   0.45226743   0.43911466  74486.66  
  21474.27697 0.45188956   0.45225067   0.43918598  74376.55  
  21495.73423 0.45262644   0.45224597   0.43925904  74056.47  
  21517.21294 0.4486651    0.45225293   0.43933385  74510.55  
  21538.71311 0.44816615   0.45227116   0.4394104   74392.75  
  21560.23477 0.45414538   0.45230035   0.43948872  73212.83  
  21581.77792 0.45016866   0.45222055   0.43956879  73653.42  
  21603.34261 0.44925299   0.45227173   0.43965063  73592.28  
  21624.92884 0.45810643   0.45233303   0.43973424  71956.98  
  21646.53664 0.4621266    0.45240424   0.43981963  71113.18  
  21668.16603 0.46506123   0.45248517   0.4399068   70440.46  
  21689.81703 0.44776283   0.45257565   0.43999576  72920.78  
  21711.48967 0.45139071   0.45267555   0.44008651  72087.08  
  21733.18396 0.45318258   0.45278473   0.44017905  71547.36  
  21754.89993 0.45255504   0.45290309   0.4402734   71384.61  
  21776.63760 0.45372931   0.45303056   0.44036956  70933.02  
  21798.39699 0.45497022   0.45316706   0.44046752  70469.31  
  21820.17812 0.45463961   0.45331254   0.44056731  70247.7   
  21841.98102 0.45003725   0.45346698   0.44066892  70689.53  
  21863.80570 0.44804655   0.45363036   0.44077236  70726.3   
  21885.65219 0.45543679   0.45380268   0.44087763  69307.76  
  21907.52051 0.45141458   0.45398396   0.44098474  69655.22  
  21929.41067 0.44315429   0.45417424   0.4410937   70682.33  
  21951.32272 0.45028491   0.45437355   0.4412045   69299.88  
  21973.25665 0.45693114   0.45458197   0.44131716  68036.15  
  21995.21250 0.44917333   0.45479957   0.44143168  68954.35  
  22017.19029 0.45035004   0.45502644   0.44154807  68520.52  
  22039.19005 0.4604626    0.45526271   0.44166633  66770.18  
  22061.21178 0.45950285   0.45550848   0.44178646  66665.76  
  22083.25552 0.45455436   0.45576391   0.44190847  67147.53  
  22105.32128 0.4604638    0.45602914   0.44203238  66048.22  
  22127.40909 0.4569838    0.45630436   0.44215817  66315.77  
  22149.51898 0.45450634   0.45658976   0.44228587  66445.28  
  22171.65095 0.45918862   0.45688555   0.44241547  65542.93  
  22193.80504 0.45490333   0.45719195   0.44254697  65937.93  
  22215.98127 0.45303968   0.45750921   0.44268039  65989.45  
  22238.17965 0.4514105    0.4578376    0.44281574  66010.23  
  22260.40022 0.45628078   0.4581774    0.442953    65093.71  
  22282.64299 0.45674555   0.45852894   0.4430922   64817.5   
  22304.90798 0.45283554   0.45889254   0.44323333  65166.29  
  22327.19522 0.45583939   0.45926856   0.44337641  64526.83  
  22349.50473 0.46743591   0.45965739   0.44352143  62719.59  
  22371.83654 0.4577032    0.46005943   0.44366841  63840.08  
  22394.19065 0.45836472   0.46047513   0.44381735  63532.19  
  22416.56711 0.45605504   0.46090496   0.44396825  63634.03  
  22438.96592 0.45375102   0.46134943   0.44412112  63733.07  
  22461.38711 0.45828517   0.46180907   0.44427596  62878.14  
  22483.83071 0.4543312    0.46228446   0.44443279  63197.37  
  22506.29673 0.46398917   0.46277623   0.4445916   61657.53  
  22528.78520 0.45629061   0.46328503   0.44475241  62468.44  
  22551.29614 0.45682248   0.46381157   0.44491521  62164.94  
  22573.82958 0.45532237   0.46435661   0.44508002  62136.29  
  22596.38553 0.45896975   0.46492096   0.44524683  61408.98  
  22618.96401 0.46067012   0.46550549   0.44541566  60947.06  
  22641.56506 0.45732921   0.46611113   0.44558652  61152.28  
  22664.18869 0.45639587   0.46673887   0.44575939  61032.99  
  22686.83493 0.45451355   0.46738981   0.44593431  61036.13  
  22709.50380 0.45749733   0.46806508   0.44611125  60385.91  
  22732.19531 0.45726082   0.46876592   0.44629025  60161.43  
  22754.90950 0.46478124   0.46949367   0.44647129  58933.92  
  22777.64639 0.45929093   0.47024976   0.44665439  59379.52  
  22800.40599 0.46900462   0.47103573   0.44683954  57895.48  
  22823.18834 0.46807008   0.47185326   0.44702677  57757.2   
  22845.99345 0.45934681   0.47270415   0.44721607  58597.3   
  22868.82135 0.4582488    0.47359034   0.44740745  58483.19  
  22891.67206 0.46026696   0.47451394   0.44760091  57976.17  
  22914.54560 0.46717551   0.47547722   0.44779646  56874.37  
  22937.44199 0.46864992   0.47648268   0.44799411  56453.33  
  22960.36127 0.4734689    0.47753298   0.44819386  55640.12  
  22983.30344 0.46604924   0.47863106   0.44839571  56284.04  
  23006.26854 0.46855712   0.4797801    0.44859969  55742.36  
  23029.25659 0.47659097   0.48098356   0.44880578  54565.72  
  23052.26761 0.46338908   0.48224524   0.44901399  55874.97  
  23075.30161 0.47170092   0.48337236   0.44922434  54646.76  
  23098.35864 0.4756347    0.48476486   0.44943683  53949.91  
  23121.43870 0.47638627   0.48622923   0.44965146  53616.78  
  23144.54183 0.47835715   0.48777093   0.44986824  53145.29  
  23167.66804 0.47689871   0.48939599   0.45008718  53053.14  
  23190.81736 0.48486367   0.49111109   0.45030828  51928.44  
  23213.98980 0.48066994   0.49292354   0.45053154  52124.37  
  23237.18541 0.48270317   0.4948415    0.45075698  51647.55  
  23260.40419 0.48749872   0.49687399   0.4509846   50884.69  
  23283.64617 0.48629897   0.49903106   0.45121441  50755.5   
  23306.91137 0.48751653   0.5013239    0.4514464   50376.07  
  23330.19982 0.49363989   0.50376502   0.4516806   49503.38  
  23353.51154 0.49469996   0.50636844   0.451917    49152.52  
  23376.84656 0.48690921   0.50914988   0.45215561  49691.97  
  23400.20489 0.49065259   0.51212708   0.45239644  49069.55  
  23423.58656 0.49612443   0.51532001   0.45263949  48289.7   
  23446.99159 0.49407961   0.51875136   0.45288477  48251.92  
  23470.42001 0.49481749   0.52244687   0.45313228  47944.75  
  23493.87184 0.50849981   0.52643587   0.45338204  46428.07  
  23517.34711 0.50185973   0.5307519    0.45363404  46815.1   
  23540.84583 0.50569832   0.53543351   0.4538883   46236.12  
  23564.36803 0.51076296   0.54052506   0.45414482  45557.55  
  23587.91373 0.50653812   0.54607789   0.45440361  45716.58  
  23611.48296 0.50365137   0.55215163   0.45466466  45757.26  
  23635.07574 0.50988235   0.55881587   0.454928    44980.38  
  23658.69210 0.51291778   0.56615218   0.45519362  44498.99  
  23682.33205 0.51556855   0.57425669   0.45546153  44057.63  
  23705.99563 0.50804869   0.58324326   0.45573174  44495.94  
  23729.68285 0.52119068   0.59324747   0.45600426  43167.47  
  23753.39373 0.52697832   0.60443188   0.45627909  42490.96  
  23777.12831 0.53428136   0.61699263   0.45655623  41712.13  
  23800.88661 0.53640419   0.63116853   0.4568357   41351.35  
  23824.66864 0.54138507   0.64725422   0.45711749  40778.2   
  23848.47444 0.54303526   0.66562192   0.45740163  40462.92  
  23872.30403 0.56198119   0.68676324   0.4576881   38914.22  
  23896.15742 0.57458321   0.71138155   0.45797693  37880.23  
  23920.03465 0.60396661   0.74060489   0.45826811  35865.88  
  23943.93574 0.66568235   0.77647233   0.45856165  32385.31  
  23967.86071 0.75842384   0.82298045   0.45885757  28288.96  
  23991.80959 0.93074307   0.88816343   0.45915585  22940.55  
  24015.78239 1.12780271   0.9878071    0.45945652  18840.53  
  24039.77916 1.38374464   1.15128176   0.45975958  15280.85  
  24063.79989 1.67660814   1.42923411   0.46006503  12549.56  
  24087.84463 2.04596166   1.9012369    0.46037289  10232.78  
  24111.91340 2.75032699   2.67902213   0.46068315  7573.74   
  24136.00621 3.86815142   3.89871685   0.46099582  5357.56   
  24160.12310 5.74827725   5.6955111    0.46131092  3586.6    
  24184.26409 8.3088267    8.15874468   0.46162845  2468.36   
  24208.42920 11.62803283  11.27454813  0.46194841  1754.47   
  24232.61845 15.48368446  14.87336287  0.46227081  1310.57   
  24256.83188 19.47696859  18.60334524  0.46259566  1036.27   
  24281.06950 23.15237769  21.94528812  0.46292296  867.03    
  24305.33134 25.51055116  24.28540755  0.46325273  782.58    
  24329.61742 26.27566026  25.08364164  0.46358496  755.6     
  24353.92776 25.08079022  24.12531489  0.46391967  787.22    
  24378.26240 22.31263044  21.65419854  0.46425686  880       
  24402.62135 18.66454987  18.22635203  0.46459654  1046.23   
  24427.00465 14.68721926  14.45896772  0.46493871  1322.32   
  24451.41230 11.01135646  10.86689793  0.46528338  1754.28   
  24475.84435 7.81576577   7.79218405   0.46563057  2458.41   
  24500.30081 5.31811184   5.39106375   0.46598027  3593.98   
  24524.78170 3.53008683   3.66349576   0.46633249  5386.02   
  24549.28706 2.34705002   2.5087257    0.46668724  8058.61   
  24573.81690 1.63355839   1.78455353   0.46704453  11518.03  
  24598.37125 1.25575492   1.35243824   0.46740436  14905     
  24622.95014 1.03486617   1.10166335   0.46776674  17991.54  
  24647.55359 0.9110884    0.95544007   0.46813167  20328.11  
  24672.18162 0.84130625   0.86624239   0.46849917  21897.55  
  24696.83426 0.78928639   0.80731933   0.46886924  23216.1   
  24721.51153 0.75026323   0.76471925   0.46924189  24292.28  
  24746.21346 0.71546269   0.73152956   0.46961713  25335.68  
  24770.94008 0.68794771   0.70436535   0.46999495  26204.8   
  24795.69140 0.66945677   0.68149234   0.47037538  26779.88  
  24820.46745 0.64269848   0.66192335   0.47075841  27739.22  
  24845.26826 0.63229033   0.64501834   0.47114405  28037.15  
  24870.09385 0.59772147   0.63031487   0.47153231  29490.22  
  24894.94424 0.60572496   0.61745607   0.4719232   28934.1   
  24919.81947 0.5933311    0.60615692   0.47231673  29368.67  
  24944.71955 0.57997903   0.59618571   0.47271289  29871.37  
  24969.64451 0.56913175   0.58735197   0.47311171  30264.49  
  24994.59438 0.56293607   0.57949786   0.47351318  30419.98  
  25019.56918 0.55883033   0.57249194   0.47391731  30465.14  
  25044.56893 0.55153603   0.56622384   0.47432411  30687.86  
  25069.59366 0.54605123   0.56060054   0.47473359  30814.44  
  25094.64340 0.54300882   0.55554307   0.47514575  30804.6   
  25119.71816 0.54329302   0.55098423   0.47556061  30606.37  
  25144.81799 0.53431538   0.54686641   0.47597816  30935.97  
  25169.94289 0.53678411   0.54314012   0.47639842  30610.42  
  25195.09290 0.52164517   0.53976256   0.4768214   31310.44  
  25220.26803 0.52985658   0.53669667   0.47724709  30639.58  
  25245.46832 0.52962458   0.53391013   0.47767551  30466.78  
  25270.69380 0.53039615   0.53137479   0.47810667  30236.02  
  25295.94447 0.52904998   0.52906591   0.47854057  30125.7   
  25321.22038 0.53311893   0.52696177   0.47897722  29709.82  
  25346.52155 0.51640348   0.52504317   0.47941662  30479.33  
  25371.84799 0.51616079   0.52329318   0.47985879  30301.56  
  25397.19975 0.50805936   0.52169674   0.48030374  30589.91  
  25422.57683 0.50276655   0.52024046   0.48075146  30715.16  
  25447.97927 0.50978707   0.5189124    0.48120197  30098.18  
  25473.40709 0.51197966   0.51770188   0.48165528  29776.08  
  25498.86032 0.50435976   0.51659933   0.48211138  30030.02  
  25524.33899 0.51052681   0.51559617   0.4825703   29473.87  
  25549.84311 0.5046658    0.51468464   0.48303203  29620.6   
  25575.37272 0.50540709   0.51385777   0.48349659  29381.1   
  25600.92783 0.51490468   0.51310924   0.48396398  28646.67  
  25626.50848 0.50617158   0.51243335   0.48443421  28945.04  
  25652.11469 0.50562679   0.51182489   0.48490729  28780.59  
  25677.74649 0.51004819   0.51127916   0.48538322  28337.59  
  25703.40390 0.51354098   0.51079188   0.48586201  27953.43  
  25729.08694 0.49917834   0.51035911   0.48634367  28561.8   
  25754.79565 0.50154108   0.50997729   0.48682822  28233.69  
  25780.53005 0.52232082   0.50964313   0.48731564  26926.27  
  25806.29016 0.49825264   0.50935366   0.48780596  28035.61  
  25832.07601 0.50676449   0.5091061    0.48829918  27378.19  
  25857.88762 0.51065212   0.50889792   0.48879531  26985.92  
  25883.72503 0.50916384   0.50872682   0.48929436  26881.62  
  25909.58825 0.50918566   0.50859063   0.48979633  26698.03  
  25935.47732 0.48963891   0.50848738   0.49030123  27574.99  
  25961.39225 0.49292195   0.50841525   0.49080907  27204.78  
  25987.33308 0.51927742   0.50837254   0.49131986  25648.15  
  26013.29983 0.49705475   0.50835768   0.4918336   26612.6   
  26039.29253 0.51590248   0.50836924   0.4923503   25466.33  
  26065.31120 0.50033342   0.50840586   0.49286998  26081.2   
  26091.35586 0.50411061   0.50846629   0.49339264  25711.5   
  26117.42655 0.50797422   0.50854938   0.49391828  25345.12  
  26143.52329 0.5098844    0.50865403   0.49444692  25082.49  
  26169.64611 0.51341879   0.50877926   0.49497855  24745.94  
  26195.79503 0.50276619   0.5089241    0.4955132   25105.45  
  26221.97007 0.50038478   0.5090877    0.49605087  25061.41  
  26248.17127 0.51447683   0.50926922   0.49659157  24217.34  
  26274.39866 0.50861103   0.50946791   0.49713529  24338.46  
  26300.65224 0.50631448   0.50968305   0.49768207  24290.6   
  26326.93206 0.49113149   0.50991396   0.49823189  24878.72  
  26353.23814 0.50590016   0.51016003   0.49878477  23994.38  
  26379.57051 0.50146073   0.51042065   0.49934071  24047.29  
  26405.92918 0.49879539   0.51069528   0.49989973  24015.58  
  26432.31420 0.50012124   0.51098341   0.50046184  23792.46  
  26458.72558 0.49561896   0.51128452   0.50102703  23848.09  
  26485.16335 0.50195548   0.51159819   0.50159533  23388.7   
  26511.62753 0.50331475   0.51192396   0.50216673  23167.8   
  26538.11816 0.50202202   0.51226143   0.50274124  23069.04  
  26564.63526 0.49846649   0.51249498   0.50331888  23073.31  
  26591.17885 0.50547574   0.5128556    0.50389965  22594.41  
  26617.74897 0.49479969   0.51322684   0.50448356  22918.25  
  26644.34564 0.50824977   0.51360836   0.50507062  22151.01  
  26670.96888 0.49624728   0.51399986   0.50566084  22520.79  
  26697.61872 0.5052729    0.51440107   0.50625422  21954.5   
  26724.29519 0.50681878   0.5148117    0.50685078  21723.45  
  26750.99832 0.50409042   0.5152315    0.50745051  21675.89  
  26777.72813 0.49836385   0.51566024   0.50805344  21758.17  
  26804.48465 0.50656762   0.51609766   0.50865956  21242.29  
  26831.26791 0.50467135   0.51654357   0.50926889  21158.79  
  26858.07792 0.50414158   0.51699776   0.50988144  21018.36  
  26884.91473 0.51728149   0.51746002   0.5104972   20326.62  
  26911.77835 0.50425767   0.51793018   0.5111162   20690.13  
  26938.66881 0.50136494   0.51840806   0.51173845  20647.12  
  26965.58614 0.51362549   0.51889349   0.51236393  19995.36  
  26992.53037 0.50764457   0.51938631   0.51299268  20069.61  
  27019.50152 0.51673231   0.51988638   0.51362469  19557.15  
  27046.49962 0.50983402   0.52039355   0.51425998  19659.08  
  27073.52470 0.51552642   0.52090768   0.51489855  19280.01  
  27100.57678 0.52135076   0.52142865   0.51554041  18903.15  
  27127.65589 0.52209374   0.52195633   0.51618557  18713.64  
  27154.76206 0.52433128   0.52249061   0.51683404  18470.61  
  27181.89531 0.5074719    0.52303137   0.51748583  18914.47  
  27209.05568 0.52082803   0.52357852   0.51814094  18262.8   
  27236.24318 0.53158947   0.52413194   0.51879939  17729.03  
  27263.45785 0.53025614   0.52469155   0.51946118  17608.47  
  27290.69972 0.52687657   0.52525725   0.52012633  17554.1   
  27317.96880 0.53567885   0.52582896   0.52079483  17100.43  
  27345.26513 0.534207     0.52640659   0.5214667   16981.04  
  27372.58874 0.54320492   0.52699006   0.52214196  16534.97  
  27399.93965 0.54578914   0.52757931   0.52282059  16291.48  
  27427.31788 0.5299456    0.52817425   0.52350263  16607.18  
  27454.72348 0.54709782   0.52877482   0.52418807  15919.63  
  27482.15646 0.55639197   0.52938096   0.52487692  15489.13  
  27509.61684 0.55661821   0.5299926    0.5255692   15318.38  
  27537.10467 0.55433257   0.53060968   0.5262649   15217.16  
  27564.61997 0.57028276   0.53123215   0.52696405  14633.06  
  27592.16275 0.57815248   0.53185996   0.52766665  14279.29  
  27619.73306 0.56235827   0.53249305   0.5283727   14523.47  
  27647.33092 0.57581484   0.53313137   0.52908222  14033.54  
  27674.95635 0.5750568    0.53377488   0.52979522  13904.25  
  27702.60939 0.5736434    0.53442354   0.5305117   13793.55  
  27730.29005 0.58533248   0.53507729   0.53123168  13379.48  
  27757.99838 0.58936317   0.5357361    0.53195516  13153.92  
  27785.73439 0.60073862   0.53639994   0.53268215  12776.86  
  27813.49812 0.60442396   0.53707242   0.53341266  0         
  27841.28959 0.61987534   0            0           0         
  27869.10882 0.62961593   0            0           0         
  27896.95586 0.62251692   0            0           0         
  27924.83072 0.60917035   0            0           0         
  27952.73343 0.63411136   0            0           0         
  27980.66402 0.65523574   0            0           0         
  28008.62253 0.68788324   0            0           0         
  28036.60896 0.76342005   0            0           0         
  28064.62337 0.85620677   0            0           0         
  28092.66576 1.00651649   0            0           0         
  28120.73618 1.15972697   0            0           0         
  28148.83464 1.34729452   0            0           0         
  28176.96118 1.60132476   0            0           0         
  28205.11582 2.00074863   0            0           0         
  28233.29860 2.74743982   0            0           0         
  28261.50953 4.00920165   0            0           0         
  28289.74866 6.03131854   0            0           0         
  28318.01600 8.83215438   0            0           0         
  28346.31159 12.347302    0            0           0         
  28374.63545 16.55484012  0            0           0         
  28402.98761 21.18906761  0            0           0         
  28431.36810 25.86334356  0            0           0         
  28459.77695 30.0250295   0            0           0         
  28488.21418 33.3063191   0            0           0         
  28516.67983 34.75721941  0            0           0         
  28545.17392 34.21188987  0            0           0         
  28573.69649 31.84407114  0            0           0         
  28602.24755 28.21095216  0            0           0         
  28630.82715 23.80099271  0            0           0         
  28659.43530 19.16224902  0            0           0         
  28688.07203 14.6882888   0            0           0         
  28716.73738 10.6882587   0            0           0         
  28745.43137 7.4923987    0            0           0         
  28774.15404 4.9694299    0            0           0         
  28802.90540 3.1934921    0            0           0         
  28831.68549 2.04491693   0            0           0         
  28860.49434 1.39158949   0            0           0         
  28889.33198 1.07169513   0            0           0         
  28918.19843 0.88919982   0            0           0         
  28947.09372 0.77764108   0            0           0         
  28976.01789 0.74657193   0            0           0         
  29004.97095 0.71696839   0            0           0         
  29033.95295 0.6788618    0            0           0         
  29062.96391 0.6870815    0            0           0         
  29092.00385 0.70456539   0            0           0         
  29121.07281 0.65674129   0            0           0         
  29150.17082 0.67973872   0            0           0         
  29179.29790 0.69391341   0            0           0         
  29208.45409 0.6863757    0            0           0         
  29237.63941 0.66003314   0            0           0         
  29266.85389 0.66966959   0            0           0         
  29296.09756 0.650991     0            0           0         
  29325.37045 0.65259417   0            0           0         
  29354.67260 0.64896163   0            0           0         
  29384.00402 0.61884972   0            0           0         
  29413.36475 0.61053702   0            0           0         
  29442.75482 0.60854622   0            0           0         
  29472.17425 0.62298684   0            0           0         
  29501.62308 0.61483678   0            0           0         
  29531.10134 0.6080399    0            0           0         
  29560.60905 0.60843903   0            0           0         
  29590.14624 0.57807806   0            0           0         
  29619.71295 0.59881657   0            0           0         
  29649.30921 0.58954917   0            0           0         
  29678.93503 0.59548186   0            0           0         
  29708.59046 0.59653691   0            0           0         
  29738.27552 0.6234651    0            0           0         
  29767.99024 0.58261518   0            0           0         
  29797.73465 0.57851392   0            0           0         
  29827.50878 0.5804869    0            0           0         
  29857.31267 0.57781211   0            0           0         
  29887.14633 0.58232085   0            0           0         
  29917.00981 0.56044011   0            0           0         
  29946.90312 0.59188449   0            0           0         
  29976.82630 0.58018202   0            0           0         
  30006.77939 0.58672296   0            0           0         
  30036.76240 0.57834563   0            0           0         
  30066.77537 0.5698452    0            0           0         
  30096.81833 0.58144073   0            0           0         
  30126.89131 0.6085465    0            0           0         
  30156.99434 0.60670446   0            0           0         
  30187.12745 0.5883618    0            0           0         
  30217.29067 0.56974653   0            0           0         
  30247.48402 0.57364068   0            0           0         
  30277.70755 0.57725407   0            0           0         
  30307.96127 0.61423628   0            0           0         
  30338.24523 0.60250929   0            0           0         
  30368.55945 0.65408322   0            0           0         
  30398.90395 0.60366594   0            0           0         
  30429.27878 0.59987854   0            0           0         
  30459.68396 0.643653     0            0           0         
  30490.11951 0.6086789    0            0           0         
  30520.58548 0.59559967   0            0           0         
  30551.08189 0.58084545   0            0           0         
  30581.60878 0.62818593   0            0           0         
  30612.16616 0.66959276   0            0           0         
  30642.75408 0.62782114   0            0           0         
  30673.37257 0.66584115   0            0           0         
  30704.02164 0.62407039   0            0           0         
  30734.70135 0.66394779   0            0           0         
  30765.41170 0.66778868   0            0           0         
  30796.15275 0.66244004   0            0           0         
  30826.92451 0.69411408   0            0           0         
  30857.72702 0.70029236   0            0           0         
  30888.56030 0.68612008   0            0           0         
  30919.42440 0.64598634   0            0           0         
  30950.31933 0.82608156   0            0           0         
  30981.24514 0.73977454   0            0           0         
  31012.20184 0.78588262   0            0           0         
  31043.18948 0.7709941    0            0           0         
  31074.20808 0.69488753   0            0           0         
  31105.25768 0.85235132   0            0           0         
  31136.33830 0.8954066    0            0           0         
  31167.44997 0.82720189   0            0           0         
  31198.59274 0.77931697   0            0           0         
  31229.76662 1.02111799   0            0           0         
  31260.97165 0.96714427   0            0           0         
  31292.20786 1.16606917   0            0           0         
  31323.47528 1.17832433   0            0           0         
  31354.77395 1.21888553   0            0           0         
  31386.10389 1.3239087    0            0           0         
  31417.46513 1.66281568   0            0           0         
  31448.85771 1.98270957   0            0           0         
  31480.28166 2.20392234   0            0           0         
  31511.73701 2.11291307   0            0           0         
  31543.22379 2.55490345   0            0           0         
  31574.74203 2.46938645   0            0           0         
  31606.29176 2.33100876   0            0           0         
  31637.87302 2.97285942   0            0           0         
  31669.48583 2.81374887   0            0           0         
  31701.13023 3.32370673   0            0           0         
  31732.80625 3.38787987   0            0           0         
  31764.51393 3.41410508   0            0           0         
  31796.25328 3.49502241   0            0           0         
  31828.02435 3.12645542   0            0           0         
  31859.82717 3.16642418   0            0           0         
  31891.66176 3.00059478   0            0           0         
  31923.52816 2.41556387   0            0           0         
  31955.42640 3.04712357   0            0           0         
  31987.35652 3.57889643   0            0           0         
  32019.31854 3.082468     0            0           0         
  32051.31250 3.04448211   0            0           0         
  32083.33842 2.92138192   0            0           0         
  32115.39635 2.32223675   0            0           0         
  32147.48631 3.1233008    0            0           0         
  32179.60833 2.82248333   0            0           0         
  32211.76245 2.4147874    0            0           0         
  32243.94870 3.05232077   0            0           0         
  32276.16711 2.43359889   0            0           0         
  32308.41771 3.12742603   0            0           0         
  32340.70054 2.24874275   0            0           0         
  32373.01562 1.71327266   0            0           0         
  32405.36300 2.92042728   0            0           0         
  32437.74270 3.30201966   0            0           0         
  32470.15475 4.08891142   0            0           0         
  32502.59918 3.65045399   0            0           0         
  32535.07604 3.43718616   0            0           0         
  32567.58534 3.05083787   0            0           0         
  32600.12713 3.07392266   0            0           0         
  32632.70144 2.60473151   0            0           0         
  32665.30829 3.10939593   0            0           0         
  32697.94773 2.75608434   0            0           0         
  32730.61978 2.74292433   0            0           0         
  32763.32447 3.34981906   0            0           0         
  32796.06185 1.34401771   0            0           0         
  32828.83193 2.39549226   0            0           0         
  32861.63476 0.51087033   0            0           0         
  32894.47037 0.81234291   0            0           0         
  32927.33878 3.4113984    0            0           0         
  32960.24004 2.06131542   0            0           0         
  32993.17418 2.40422034   0            0           0         
  33026.14122 2.42070947   0            0           0         
  33059.14120 3.91719262   0            0           0         
  33092.17416 1.48752624   0            0           0         
  33125.24012 1.45912124   0            0           0         
  33158.33912 1.14059207   0            0           0         
  33191.47120 1.67030957   0            0           0         
  33224.63638 2.17688926   0            0           0         
  33257.83470 1.8661306    0            0           0         
  33291.06619 2.09583192   0            0           0         
  33324.33089 1.29179089   0            0           0         
  33357.62883 1.78962251   0            0           0         
  33390.96004 2.03025499   0            0           0         
  33424.32455 0.75780991   0            0           0         
  33457.72240 1.76443175   0            0           0         
  33491.15362 1.26031495   0            0           0         
  33524.61825 1.51534745   0            0           0         
  33558.11631 1.01430202   0            0           0         
  33591.64785 2.29648548   0            0           0         
  33625.21289 1.02893552   0            0           0         
  33658.81147 2.07725075   0            0           0         
  33692.44362 1.83818206   0            0           0         
  33726.10938 1.06537605   0            0           0         
  33759.80877 0.27102749   0            0           0         
  33793.54184 1.1062767    0            0           0         
  33827.30862 1.13162939   0            0           0         
  33861.10913 0.87024701   0            0           0         
  33894.94342 0.89480539   0            0           0         
  33928.81152 2.1545343    0            0           0         
  33962.71346 1.27681004   0            0           0         
  33996.64927 1.33250457   0            0           0         
  34030.61899 1.4006232    0            0           0         
  34064.62266 1.11186745   0            0           0         
  34098.66030 3.15727305   0            0           0         
  34132.73195 0.42229109   0            0           0         
  34166.83765 0.45348745   0            0           0         
  34200.97742 1.46439162   0            0           0         
  34235.15131 1.57749018   0            0           0         
  34269.35935 1.69850839   0            0           0         
  34303.60156 0.60909805   0            0           0         
  34337.87799 1.30849363   0            0           0         
  34372.18868 0.70075567   0            0           0         
  34406.53364 2.24316477   0            0           0         
  34440.91292 1.58895656   0            0           0         
  34475.32655 2.52269905   0            0           0         
  34509.77457 0.88770576   0            0           0         
  34544.25702 1.87331378   0            0           0         
  34578.77391 2.96839202   0            0           0         
  34613.32530 3.13768947   0            0           0         
  34647.91121 2.2076106    0            0           0         
  34682.53167 1.15986991   0            0           0         
  34717.18674 3.63646026   0            0           0         
  34751.87642 0            0            0           0         
  34786.60077 3.91171945   0            0           0         
  34821.35982 0            0            0           0         
  34856.15360 0            0            0           0         
  34890.98215 1.42562202   0            0           0         
  34925.84549 1.46920783   0            0           0         
  34960.74368 1.51577275   0            0           0         
  34995.67673 3.1307577    0            0           0         
  35030.64469 1.62002272   0            0           0         
  35065.64759 0            0            0           0         
  35100.68546 0            0            0           0         
  35135.75834 0            0            0           0         
  35170.86627 0            0            0           0         
  35206.00928 2.01300735   0            0           0         
  35241.18740 2.12425533   0            0           0         
  35276.40068 4.51167818   0            0           0         
  35311.64914 0            0            0           0         
  35346.93282 0            0            0           0         
  35382.25175 0            0            0           0         
  35417.60598 0            0            0           0         
  35452.99553 0            0            0           0         
  35488.42045 0            0            0           0         
  35523.88076 0            0            0           0         
  35559.37650 0            0            0           0         
  35594.90772 0            0            0           0         
  35630.47443 0            0            0           0         
  35666.07668 0            0            0           0         
  35701.71451 0            0            0           0         
  35737.38795 0            0            0           0         
  35773.09703 0            0            0           0         
  35808.84179 0            0            0           0         
  35844.62227 0            0            0           0         
  35880.43850 0            0            0           0         
  35916.29052 0            0            0           0         
  35952.17836 0            0            0           0         
  35988.10207 0            0            0           0         
  36024.06166 0            0            0           0         
  36060.05719 0            0            0           0         
  36096.08869 0            0            0           0         
  36132.15619 0            0            0           0         
  36168.25972 0            0            0           0         
  36204.39934 0            0            0           0         
  36240.57506 0            0            0           0         
  36276.78693 0            0            0           0         
  36313.03498 0            0            0           0         
  36349.31926 0            0            0           0         
  36385.63978 0            0            0           0         
  36421.99661 0            0            0           0         
  36458.38975 0            0            0           0         
  36494.81927 0            0            0           0         
  36531.28518 0            0            0           0         
  36567.78753 0            0            0           0         
  36604.32635 0            0            0           0         
  36640.90169 0            0            0           0         
  36677.51357 0            0            0           0         
  36714.16203 0            0            0           0         
  36750.84711 0            0            0           0         
  36787.56885 0            0            0           0         
  36824.32728 0            0            0           0         
  36861.12244 0            0            0           0         
  36897.95437 0            0            0           0         
  36934.82310 0            0            0           0         
  36971.72867 0            0            0           0         
  37008.67111 0            0            0           0         
  37045.65047 0            0            0           0         
  37082.66678 0            0            0           0         
  37119.72007 0            0            0           0         
  37156.81039 0            0            0           0         
  37193.93777 0            0            0           0         
  37231.10225 0            0            0           0         
  37268.30386 0            0            0           0         
  37305.54265 0            0            0           0         
  37342.81864 0            0            0           0         
  37380.13188 0            0            0           0         
  37417.48241 0            0            0           0         
  37454.87025 0            0            0           0         
  37492.29546 0            0            0           0         
  37529.75806 0            0            0           0         
  37567.25809 0            0            0           0         
  37604.79559 0            0            0           0         
  37642.37060 0            0            0           0         
  37679.98316 0            0            0           0         
  37717.63330 0            0            0           0         
  37755.32105 0            0            0           0         
  37793.04647 0            0            0           0         
  37830.80958 0            0            0           0         
  37868.61043 0            0            0           0         
  37906.44904 0            0            0           0         
  37944.32547 0            0            0           0         
  37982.23974 0            0            0           0         
  38020.19190 0            0            0           0         
  38058.18197 0            0            0           0         
  38096.21001 0            0            0           0         
  38134.27605 0            0            0           0         
  38172.38012 0            0            0           0         
  38210.52226 0            0            0           0         
  38248.70252 0            0            0           0         
  38286.92093 0            0            0           0         
  38325.17752 0            0            0           0         
  38363.47235 0            0            0           0         
  38401.80543 0            0            0           0         
  38440.17682 0            0            0           0         
  38478.58655 0            0            0           0         
  38517.03466 0            0            0           0         
  38555.52119 0            0            0           0         
  38594.04617 0            0            0           0         
  38632.60965 0            0            0           0         
  38671.21166 0            0            0           0         
  38709.85224 0            0            0           0         
  38748.53143 0            0            0           0         
  38787.24927 0            0            0           0         
  38826.00580 0            0            0           0         
  38864.80105 0            0            0           0         
  38903.63507 0            0            0           0         
  38942.50789 0            0            0           0         
  38981.41956 0            0            0           0         
  39020.37010 0            0            0           0         
  39059.35956 0            0            0           0         
  39098.38799 0            0            0           0         
  39137.45540 0            0            0           0         
  39176.56186 0            0            0           0         
  39215.70739 0            0            0           0         
  39254.89204 0            0            0           0         
  39294.11584 0            0            0           0         
  39333.37883 0            0            0           0         
  39372.68106 0            0            0           0         
  39412.02255 0            0            0           0         
  39451.40336 0            0            0           0         
  39490.82351 0            0            0           0         
  39530.28306 0            0            0           0         
  39569.78203 0            0            0           0         
  39609.32047 0            0            0           0         
  39648.89842 0            0            0           0         
  39688.51591 0            0            0           0         
  39728.17299 0            0            0           0         
  39767.86970 0            0            0           0         
  39807.60607 0            0            0           0         
  39847.38215 0            0            0           0         
  39887.19797 0            0            0           0         
  39927.05357 0            0            0           0         
  39966.94900 0            0            0           0         
  40006.88429 0            0            0           0         
  40046.85949 0            0            0           0         
  40086.87463 0            0            0           0         
  40126.92975 0            0            0           0         
  40167.02490 0            0            0           0         
  40207.16011 0            0            0           0         
  40247.33542 0            0            0           0         
  40287.55088 0            0            0           0         
  40327.80652 0            0            0           0         
  40368.10239 0            0            0           0         
  40408.43852 0            0            0           0         
  40448.81495 0            0            0           0         
  40489.23173 0            0            0           0         
  40529.68889 0            0            0           0         
  40570.18647 0            0            0           0         
  40610.72453 0            0            0           0         
  40651.30309 0            0            0           0         
  40691.92219 0            0            0           0         
  40732.58188 0            0            0           0         
  40773.28220 0            0            0           0         
  40814.02319 0            0            0           0         
  40854.80489 0            0            0           0         
  40895.62733 0            0            0           0         
  40936.49057 0            0            0           0         
  40977.39463 0            0            0           0         
  41018.33957 0            0            0           0         
  41059.32542 0            0            0           0         
  41100.35223 0            0            0           0         
  41141.42002 0            0            0           0         
  41182.52886 0            0            0           0         
  41223.67877 0            0            0           0         
  41264.86979 0            0            0           0         
  41306.10198 0            0            0           0         
  41347.37537 0            0            0           0         
  41388.68999 0            0            0           0         
  41430.04590 0            0            0           0         
  41471.44313 0            0            0           0         
  41512.88173 0            0            0           0         
  41554.36173 0            0            0           0         
  41595.88317 0            0            0           0         
  41637.44611 0            0            0           0         
  41679.05058 0            0            0           0         
  41720.69662 0            0            0           0         
  41762.38427 0            0            0           0         
  41804.11357 0            0            0           0         
  41845.88458 0            0            0           0         
  41887.69732 0            0            0           0         
  41929.55184 0            0            0           0         
  41971.44818 0            0            0           0         
  42013.38638 0            0            0           0         
  42055.36649 0            0            0           0         
  42097.38855 0            0            0           0         
  42139.45259 0            0            0           0         
  42181.55867 0            0            0           0         
  42223.70682 0            0            0           0         
  42265.89708 0            0            0           0         
  42308.12950 0            0            0           0         
  42350.40412 0            0            0           0         
  42392.72098 0            0            0           0         
  42435.08012 0            0            0           0         
  42477.48159 0            0            0           0         
  42519.92543 0            0            0           0         
  42562.41168 0            0            0           0         
  42604.94038 0            0            0           0         
  42647.51157 0            0            0           0         
  42690.12530 0            0            0           0         
  42732.78161 0            0            0           0         
  42775.48055 0            0            0           0         
  42818.22215 0            0            0           0         
  42861.00646 0            0            0           0         
  42903.83351 0            0            0           0         
  42946.70337 0            0            0           0         
  42989.61605 0            0            0           0         
  43032.57162 0            0            0           0         
  43075.57011 0            0            0           0         
  43118.61156 0            0            0           0         
  43161.69602 0            0            0           0         
  43204.82353 0            0            0           0         
  43247.99413 0            0            0           0         
  43291.20787 0            0            0           0         
  43334.46479 0            0            0           0         
  43377.76493 0            0            0           0         
  43421.10834 0            0            0           0         
  43464.49505 0            0            0           0         
  43507.92512 0            0            0           0         
  43551.39858 0            0            0           0         
  43594.91549 0            0            0           0         
  43638.47587 0            0            0           0         
  43682.07979 0            0            0           0         
  43725.72727 0            0            0           0         
  43769.41836 0            0            0           0         
  43813.15311 0            0            0           0         
  43856.93156 0            0            0           0         
  43900.75376 0            0            0           0         
  43944.61974 0            0            0           0         
  43988.52955 0            0            0           0         
  44032.48324 0            0            0           0         
  44076.48085 0            0            0           0         
  44120.52242 0            0            0           0         
  44164.60799 0            0            0           0         
  44208.73762 0            0            0           0         
  44252.91134 0            0            0           0         
  44297.12920 0            0            0           0         
  44341.39124 0            0            0           0         
  44385.69751 0            0            0           0         
  44430.04806 0            0            0           0         
  44474.44291 0            0            0           0         
  44518.88213 0            0            0           0         
  44563.36575 0            0            0           0         
  44607.89382 0            0            0           0         
  44652.46638 0            0            0           0         
  44697.08348 0            0            0           0         
  44741.74516 0            0            0           0         
  44786.45147 0            0            0           0         
  44831.20245 0            0            0           0         
  44875.99814 0            0            0           0         
  44920.83859 0            0            0           0         
  44965.72385 0            0            0           0         
  45010.65396 0            0            0           0         
  45055.62896 0            0            0           0         
  45100.64891 0            0            0           0         
  45145.71383 0            0            0           0         
  45190.82379 0            0            0           0         
  45235.97882 0            0            0           0         
  45281.17897 0            0            0           0         
  45326.42428 0            0            0           0         
  45371.71480 0            0            0           0         
  45417.05058 0            0            0           0         
  45462.43166 0            0            0           0         
  45507.85808 0            0            0           0         
  45553.32990 0            0            0           0         
  45598.84714 0            0            0           0         
  45644.40987 0            0            0           0         
  45690.01813 0            0            0           0         
  45735.67196 0            0            0           0         
  45781.37141 0            0            0           0         
  45827.11652 0            0            0           0         
  45872.90734 0            0            0           0         
  45918.74391 0            0            0           0         
  45964.62628 0            0            0           0         
  46010.55450 0            0            0           0         
  46056.52861 0            0            0           0         
  46102.54866 0            0            0           0         
  46148.61470 0            0            0           0         
  46194.72676 0            0            0           0         
  46240.88490 0            0            0           0         
  46287.08916 0            0            0           0         
  46333.33958 0            0            0           0         
  46379.63622 0            0            0           0         
  46425.97912 0            0            0           0         
  46472.36833 0            0            0           0         
  46518.80389 0            0            0           0         
  46565.28585 0            0            0           0         
  46611.81425 0            0            0           0         
  46658.38915 0            0            0           0         
  46705.01058 0            0            0           0         
  46751.67860 0            0            0           0         
  46798.39325 0            0            0           0         
  46845.15457 0            0            0           0         
  46891.96262 0            0            0           0         
  46938.81744 0            0            0           0         
  46985.71908 0            0            0           0         
  47032.66759 0            0            0           0         
  47079.66300 0            0            0           0         
  47126.70538 0            0            0           0         
  47173.79475 0            0            0           0         
  47220.93118 0            0            0           0         
  47268.11471 0            0            0           0         
  47315.34539 0            0            0           0         
  47362.62326 0            0            0           0         
  47409.94837 0            0            0           0         
  47457.32076 0            0            0           0         
  47504.74050 0            0            0           0         
  47552.20761 0            0            0           0         
  47599.72215 0            0            0           0         
  47647.28417 0            0            0           0         
  47694.89372 0            0            0           0         
  47742.55084 0            0            0           0         
  47790.25557 0            0            0           0         
  47838.00797 0            0            0           0         
  47885.80809 0            0            0           0         
  47933.65597 0            0            0           0         
  47981.55166 0            0            0           0         
  48029.49521 0            0            0           0         
  48077.48666 0            0            0           0         
  48125.52607 0            0            0           0         
  48173.61348 0            0            0           0         
  48221.74893 0            0            0           0         
  48269.93249 0            0            0           0         
  48318.16419 0            0            0           0         
  48366.44408 0            0            0           0         
  48414.77222 0            0            0           0         
  48463.14864 0            0            0           0         
  48511.57340 0            0            0           0         
  48560.04655 0            0            0           0         
  48608.56814 0            0            0           0         
  48657.13820 0            0            0           0         
  48705.75680 0            0            0           0         
  48754.42398 0            0            0           0         
  48803.13979 0            0            0           0         
  48851.90428 0            0            0           0         
  48900.71749 0            0            0           0         
  48949.57947 0            0            0           0         
  48998.49028 0            0            0           0         
  49047.44996 0            0            0           0         
  49096.45856 0            0            0           0         
  49145.51613 0            0            0           0         
  49194.62272 0            0            0           0         
  49243.77838 0            0            0           0         
  49292.98316 0            0            0           0         
  49342.23710 0            0            0           0         
  49391.54025 0            0            0           0         
  49440.89267 0            0            0           0         
  49490.29440 0            0            0           0         
  49539.74550 0            0            0           0         
  49589.24600 0            0            0           0         
  49638.79597 0            0            0           0         
  49688.39545 0            0            0           0         
  49738.04449 0            0            0           0         
  49787.74314 0            0            0           0         
  49837.49145 0            0            0           0         
  49887.28947 0            0            0           0         
  49937.13724 0            0            0           0         
  49987.03483 0            0            0           0         
  50036.98227 0            0            0           0         
  50086.97962 0            0            0           0         
  50137.02693 0            0            0           0         
  50187.12424 0            0            0           0         
  50237.27162 0            0            0           0         
  50287.46910 0            0            0           0         
  50337.71673 0            0            0           0         
  50388.01458 0            0            0           0         
  50438.36269 0            0            0           0         
  50488.76110 0            0            0           0         
  50539.20987 0            0            0           0         
  50589.70905 0            0            0           0         
  50640.25869 0            0            0           0         
  50690.85884 0            0            0           0         
  50741.50955 0            0            0           0         
  50792.21086 0            0            0           0         
  50842.96284 0            0            0           0         
  50893.76554 0            0            0           0         
  50944.61899 0            0            0           0         
  50995.52326 0            0            0           0         
  51046.47839 0            0            0           0         
  51097.48444 0            0            0           0         
  51148.54145 0            0            0           0         
  51199.64948 0            0            0           0         
  51250.80858 0            0            0           0         
  51302.01879 0            0            0           0         
  51353.28018 0            0            0           0         
  51404.59278 0            0            0           0         
  51455.95666 0            0            0           0         
  51507.37186 0            0            0           0         
  51558.83843 0            0            0           0         
  51610.35643 0            0            0           0         
  51661.92591 0            0            0           0         
  51713.54692 0            0            0           0         
  51765.21951 0            0            0           0         
  51816.94372 0            0            0           0         
  51868.71963 0            0            0           0         
  51920.54726 0            0            0           0         
  51972.42669 0            0            0           0         
  52024.35795 0            0            0           0         
  52076.34110 0            0            0           0         
  52128.37619 0            0            0           0         
  52180.46328 0            0            0           0         
  52232.60241 0            0            0           0         
  52284.79364 0            0            0           0         
  52337.03703 0            0            0           0         
  52389.33261 0            0            0           0         
  52441.68045 0            0            0           0         
  52494.08059 0            0            0           0         
  52546.53309 0            0            0           0         
  52599.03800 0            0            0           0         
  52651.59538 0            0            0           0         
  52704.20527 0            0            0           0         
  52756.86773 0            0            0           0         
  52809.58282 0            0            0           0         
  52862.35057 0            0            0           0         
  52915.17105 0            0            0           0         
  52968.04431 0            0            0           0         
  53020.97040 0            0            0           0         
  53073.94937 0            0            0           0         
  53126.98129 0            0            0           0         
  53180.06619 0            0            0           0         
  53233.20413 0            0            0           0         
  53286.39517 0            0            0           0         
  53339.63936 0            0            0           0         
  53392.93675 0            0            0           0         
  53446.28740 0            0            0           0         
  53499.69135 0            0            0           0         
  53553.14867 0            0            0           0         
  53606.65940 0            0            0           0         
  53660.22360 0            0            0           0         
  53713.84132 0            0            0           0         
  53767.51262 0            0            0           0         
  53821.23755 0            0            0           0         
  53875.01615 0            0            0           0         
  53928.84850 0            0            0           0         
  53982.73463 0            0            0           0         
  54036.67461 0            0            0           0         
  54090.66848 0            0            0           0         
  54144.71631 0            0            0           0         
  54198.81814 0            0            0           0         
  54252.97403 0            0            0           0         
  54307.18403 0            0            0           0         
  54361.44820 0            0            0           0         
  54415.76659 0            0            0           0         
  54470.13926 0            0            0           0         
  54524.56625 0            0            0           0         
  54579.04763 0            0            0           0         
  54633.58345 0            0            0           0         
  54688.17376 0            0            0           0         
  54742.81862 0            0            0           0         
  54797.51808 0            0            0           0         
  54852.27219 0            0            0           0         
  54907.08102 0            0            0           0         
  54961.94461 0            0            0           0         
  55016.86302 0            0            0           0         
  55071.83631 0            0            0           0         
  55126.86453 0            0            0           0         
  55181.94773 0            0            0           0         
  55237.08597 0            0            0           0         
  55292.27930 0            0            0           0         
  55347.52779 0            0            0           0         
  55402.83148 0            0            0           0         
  55458.19042 0            0            0           0         
  55513.60469 0            0            0           0         
  55569.07432 0            0            0           0         
  55624.59938 0            0            0           0         
  55680.17993 0            0            0           0         
  55735.81600 0            0            0           0         
  55791.50767 0            0            0           0         
  55847.25499 0            0            0           0         
  55903.05801 0            0            0           0         
  55958.91679 0            0            0           0         
  56014.83139 0            0            0           0         
  56070.80185 0            0            0           0         
  56126.82824 0            0            0           0         
  56182.91061 0            0            0           0         
  56239.04902 0            0            0           0         
  56295.24353 0            0            0           0         
  56351.49418 0            0            0           0         
  56407.80104 0            0            0           0         
  56464.16417 0            0            0           0         
  56520.58361 0            0            0           0         
  56577.05942 0            0            0           0         
  56633.59167 0            0            0           0         
  56690.18040 0            0            0           0         
  56746.82568 0            0            0           0         
  56803.52756 0            0            0           0         
  56860.28610 0            0            0           0         
  56917.10135 0            0            0           0         
  56973.97337 0            0            0           0         
  57030.90221 0            0            0           0         
  57087.88794 0            0            0           0         
  57144.93061 0            0            0           0         
  57202.03028 0            0            0           0         
  57259.18701 0            0            0           0         
  57316.40084 0            0            0           0         
  57373.67184 0            0            0           0         
  57431.00007 0            0            0           0         
  57488.38558 0            0            0           0         
  57545.82844 0            0            0           0         
  57603.32868 0            0            0           0         
  57660.88639 0            0            0           0         
  57718.50160 0            0            0           0         
  57776.17439 0            0            0           0         
  57833.90480 0            0            0           0         
  57891.69290 0            0            0           0         
  57949.53874 0            0            0           0         
  58007.44238 0            0            0           0         
  58065.40387 0            0            0           0         
  58123.42329 0            0            0           0         
  58181.50067 0            0            0           0         
  58239.63609 0            0            0           0         
  58297.82960 0            0            0           0         
  58356.08125 0            0            0           0         
  58414.39111 0            0            0           0         
  58472.75923 0            0            0           0         
  58531.18568 0            0            0           0         
  58589.67051 0            0            0           0         
  58648.21377 0            0            0           0         
  58706.81553 0            0            0           0         
  58765.47585 0            0            0           0         
  58824.19478 0            0            0           0         
  58882.97238 0            0            0           0         
  58941.80871 0            0            0           0         
  59000.70384 0            0            0           0         
  59059.65781 0            0            0           0         
  59118.67069 0            0            0           0         
  59177.74253 0            0            0           0         
  59236.87340 0            0            0           0         
  59296.06336 0            0            0           0         
  59355.31245 0            0            0           0         
  59414.62075 0            0            0           0         
  59473.98832 0            0            0           0         
  59533.41520 0            0            0           0         
  59592.90146 0            0            0           0         
  59652.44716 0            0            0           0         
  59712.05236 0            0            0           0         
  59771.71711 0            0            0           0         
  59831.44149 0            0            0           0         
  59891.22554 0            0            0           0         
  59951.06933 0            0            0           0         
  60010.97291 0            0            0           0         
  60070.93635 0            0            0           0         
  60130.95971 0            0            0           0         
  60191.04304 0            0            0           0         
  60251.18641 0            0            0           0         
  60311.38987 0            0            0           0         
  60371.65349 0            0            0           0         
  60431.97733 0            0            0           0         
  60492.36144 0            0            0           0         
  60552.80589 0            0            0           0         
  60613.31073 0            0            0           0         
  60673.87604 0            0            0           0         
  60734.50185 0            0            0           0         
  60795.18825 0            0            0           0         
  60855.93529 0            0            0           0         
  60916.74302 0            0            0           0         
  60977.61151 0            0            0           0         
  61038.54083 0            0            0           0         
  61099.53102 0            0            0           0         
  61160.58216 0            0            0           0         
  61221.69430 0            0            0           0         
  61282.86750 0            0            0           0         
  61344.10183 0            0            0           0         
  61405.39734 0            0            0           0         
  61466.75410 0            0            0           0         
  61528.17217 0            0            0           0         
  61589.65161 0            0            0           0         
  61651.19248 0            0            0           0         
  61712.79484 0            0            0           0         
  61774.45876 0            0            0           0         
  61836.18429 0            0            0           0         
  61897.97149 0            0            0           0         
  61959.82044 0            0            0           0         
  62021.73118 0            0            0           0         
  62083.70379 0            0            0           0         
  62145.73832 0            0            0           0         
  62207.83483 0            0            0           0         
  62269.99340 0            0            0           0         
  62332.21407 0            0            0           0         
  62394.49691 0            0            0           0         
  62456.84199 0            0            0           0         
  62519.24936 0            0            0           0         
  62581.71909 0            0            0           0         
  62644.25124 0            0            0           0         
  62706.84587 0            0            0           0         
  62769.50305 0            0            0           0         
  62832.22284 0            0            0           0         
  62895.00529 0            0            0           0         
  62957.85048 0            0            0           0         
  63020.75847 0            0            0           0         
  63083.72931 0            0            0           0         
  63146.76307 0            0            0           0         
  63209.85982 0            0            0           0         
  63273.01961 0            0            0           0         
  63336.24252 0            0            0           0         
  63399.52859 0            0            0           0         
  63462.87791 0            0            0           0         
  63526.29052 0            0            0           0         
  63589.76649 0            0            0           0         
  63653.30589 0            0            0           0         
  63716.90878 0            0            0           0         
  63780.57522 0            0            0           0         
  63844.30528 0            0            0           0         
  63908.09902 0            0            0           0         
  63971.95650 0            0            0           0         
  64035.87778 0            0            0           0         
  64099.86294 0            0            0           0         
  64163.91203 0            0            0           0         
  64228.02512 0            0            0           0         
  64292.20228 0            0            0           0         
  64356.44356 0            0            0           0         
  64420.74903 0            0            0           0         
  64485.11875 0            0            0           0         
  64549.55279 0            0            0           0         
  64614.05122 0            0            0           0         
  64678.61409 0            0            0           0         
  64743.24148 0            0            0           0         
  64807.93344 0            0            0           0         
  64872.69004 0            0            0           0         
  64937.51135 0            0            0           0         
  65002.39742 0            0            0           0         
  65067.34833 0            0            0           0         
  65132.36415 0            0            0           0         
  65197.44492 0            0            0           0         
  65262.59073 0            0            0           0         
  65327.80163 0            0            0           0         
  65393.07768 0            0            0           0         
  65458.41897 0            0            0           0         
  65523.82554 0            0            0           0         
  65589.29747 0            0            0           0         
  65654.83481 0            0            0           0         
  65720.43764 0            0            0           0         
  65786.10603 0            0            0           0         
  65851.84003 0            0            0           0         
  65917.63971 0            0            0           0         
  65983.50514 0            0            0           0         
  66049.43638 0            0            0           0         
  66115.43350 0            0            0           0         
  66181.49657 0            0            0           0         
  66247.62564 0            0            0           0         
  66313.82080 0            0            0           0         
  66380.08209 0            0            0           0         
  66446.40960 0            0            0           0         
  66512.80338 0            0            0           0         
  66579.26350 0            0            0           0         
  66645.79003 0            0            0           0         
  66712.38303 0            0            0           0         
  66779.04258 0            0            0           0         
  66845.76873 0            0            0           0         
  66912.56155 0            0            0           0         
  66979.42111 0            0            0           0         
  67046.34748 0            0            0           0         
  67113.34072 0            0            0           0         
  67180.40091 0            0            0           0         
  67247.52810 0            0            0           0         
  67314.72236 0            0            0           0         
  67381.98377 0            0            0           0         
  67449.31238 0            0            0           0         
  67516.70827 0            0            0           0         
  67584.17150 0            0            0           0         
  67651.70214 0            0            0           0         
  67719.30026 0            0            0           0         
  67786.96592 0            0            0           0         
  67854.69920 0            0            0           0         
  67922.50015 0            0            0           0         
  67990.36885 0            0            0           0         
  68058.30537 0            0            0           0         
  68126.30977 0            0            0           0         
  68194.38212 0            0            0           0         
  68262.52249 0            0            0           0         
  68330.73094 0            0            0           0         
  68399.00755 0            0            0           0         
  68467.35238 0            0            0           0         
  68535.76550 0            0            0           0         
  68604.24698 0            0            0           0         
  68672.79689 0            0            0           0         
  68741.41530 0            0            0           0         
  68810.10226 0            0            0           0         
  68878.85787 0            0            0           0         
  68947.68217 0            0            0           0         
  69016.57524 0            0            0           0         
  69085.53715 0            0            0           0         
  69154.56797 0            0            0           0         
  69223.66776 0            0            0           0         
  69292.83660 0            0            0           0         
  69362.07455 0            0            0           0         
  69431.38169 0            0            0           0         
  69500.75807 0            0            0           0         
  69570.20378 0            0            0           0         
  69639.71888 0            0            0           0         
  69709.30344 0            0            0           0         
  69778.95753 0            0            0           0         
  69848.68122 0            0            0           0         
  69918.47458 0            0            0           0         
  69988.33767 0            0            0           0         
  70058.27058 0            0            0           0         
  70128.27336 0            0            0           0         
  70198.34609 0            0            0           0         
  70268.48883 0            0            0           0         
  70338.70166 0            0            0           0         
  70408.98465 0            0            0           0         
  70479.33787 0            0            0           0         
  70549.76138 0            0            0           0         
  70620.25526 0            0            0           0         
  70690.81958 0            0            0           0         
  70761.45441 0            0            0           0         
  70832.15982 0            0            0           0         
  70902.93588 0            0            0           0         
  70973.78265 0            0            0           0         
  71044.70022 0            0            0           0         
  71115.68865 0            0            0           0         
  71186.74801 0            0            0           0         
  71257.87837 0            0            0           0         
  71329.07981 0            0            0           0         
  71400.35240 0            0            0           0         
  71471.69619 0            0            0           0         
  71543.11128 0            0            0           0         
  71614.59773 0            0            0           0         
  71686.15560 0            0            0           0         
  71757.78498 0            0            0           0         
  71829.48593 0            0            0           0         
  71901.25852 0            0            0           0         
  71973.10283 0            0            0           0         
  72045.01892 0            0            0           0         
  72117.00688 0            0            0           0         
#--eof--eof--eof--eof--eof--eof--eof--eof--eof--eof--eof--eof--eof--eof--eof--#
