# Supplementary material for: POWTEX visits POWGEN
Source: J Appl Crystallogr. 2023 Apr 25;56(Pt 3):633–42. doi: 10.1107/S1600576723002819 (PMC10241063; doi:10.1107/S1600576723002819)
Supplement: Supplementary file 1 [file j-56-00633-sup1.zip › diamond_2D.cif]

data_PTX_diamond_edge_20_200_2D
_pd_block_id
   2022-12-05T17:17|PTX_diamond_edge_20_200_2D|HoubenAndreas|POWTEX
_audit_creation_method  "created in GSAS-II"
_audit_creation_date  2022-12-05T17:17
_audit_author_name  "Houben, Andreas"
_audit_update_record
   "2022-12-05T17:17  Initial software-generated CIF"
# GSAS-II edited template follows Publication_Template
#=============================================================================
# this information describes the project, paper etc. for the CIF             #
# Acta Cryst. Section C papers and editorial correspondence is generated     #
# from the information in this section                                       #
#                                                                            #
#   (from)   CIF submission form for Rietveld refinements (Acta Cryst. C)    #
#                                                 Version 14 December 1998   #
#=============================================================================
# 1. SUBMISSION DETAILS

_publ_contact_author_name        'Prof. Richard Dronskowski'
_publ_contact_author_address
;    
Institute of Inorganic Chemistry
RWTH Aachen University     
D-52056 Aachen
Germany
;
_publ_contact_author_email       drons@HAL9000.ac.rwth-aachen.de
_publ_contact_author_phone       00492418093642
_publ_contact_author_fax         00492418092642

_publ_requested_journal              'Journal of Applied Crystallography'

#==============================================================================
# 2. PROCESSING SUMMARY (IUCr Office Use Only)

_journal_data_validation_number      ?

_journal_date_recd_electronic        ?
_journal_date_to_coeditor            ?
_journal_date_from_coeditor          ?
_journal_date_accepted               ?
_journal_date_printers_first         ?
_journal_date_printers_final         ?
_journal_date_proofs_out             ?
_journal_date_proofs_in              ?
_journal_coeditor_name               ?
_journal_coeditor_code               ?
_journal_coeditor_notes
; ?
;
_journal_techeditor_code             ?
_journal_techeditor_notes
; ?
;
_journal_coden_ASTM                  ?
_journal_name_full                   ?
_journal_year                        ?
_journal_volume                      ?
_journal_issue                       ?
_journal_page_first                  ?
_journal_page_last                   ?
_journal_paper_category              ?
_journal_suppl_publ_number           ?
_journal_suppl_publ_pages            ?

#==============================================================================
# 3. TITLE AND AUTHOR LIST

_publ_section_title
; POWTEX visits POWGEN
;   
 
# The loop structure below should contain the names and addresses of all 
# authors, in the required order of publication. Repeat as necessary.

loop_
	_publ_author_name
	_publ_author_address
'Houben, Andreas'
; 
Chair of Solid-State and Quantum Chemistry
Institute of Inorganic Chemistry
RWTH Aachen University
D-52056 Aachen
Germany
;

'Meinerzhagen, Yannick'
; 
Chair of Solid-State and Quantum Chemistry
Institute of Inorganic Chemistry
RWTH Aachen University
D-52056 Aachen
Germany
;

'Nachtigall, Noah'
; 
Chair of Solid-State and Quantum Chemistry
Institute of Inorganic Chemistry
RWTH Aachen University
D-52056 Aachen
Germany
;

'Jacobs, Philipp'
;
Chair of Glass and Glass-Ceramics
Institute of Mineral Engineering
RWTH Aachen University
D-52074 Aachen
Germany
;

'Dronskowski, Richard'
; 
Chair of Solid-State and Quantum Chemistry
Institute of Inorganic Chemistry
RWTH Aachen University
D-52056 Aachen
Germany
;

#==============================================================================
# 4. TEXT

#=============================================================================
# 5. OVERALL REFINEMENT & COMPUTING DETAILS

#==============================================================================
# 6. SAMPLE PREPARATION DATA

# (In the unusual case where multiple samples are used in a single
#  Rietveld study, this information should be moved into the phase
#  blocks)

# The following three fields describe the preparation of the material.
# The cooling rate is in K/min.  The pressure at which the sample was  
# prepared is in kPa.  The temperature of preparation is in K.
               
_pd_proc_info_datetime  2022-12-05T17:17
_pd_calc_method  "Rietveld Refinement"
_computing_structure_refinement
   "GSAS-II (Toby & Von Dreele, J. Appl. Cryst. 46, 544-549, 2013)"
_refine_ls_number_parameters  38
_refine_ls_goodness_of_fit_all  0.166

# OVERALL WEIGHTED R-FACTOR
_refine_ls_wR_factor_obs  0.11027
_refine_ls_matrix_type  full
# GSAS-II edited template follows Phase_Template

#==============================================================================
# 7. CHEMICAL, STRUCTURAL AND CRYSTAL DATA

_chemical_name_systematic         Carbon
_chemical_name_common             'Diamond'
_chemical_formula_structural      C
_cell_measurement_temperature     293

#==============================================================================
# 8. Phase information from GSAS
# phase info for C1 follows
_pd_phase_name  C1
_cell_length_a  3.566636(7)
_cell_length_b  3.566636(7)
_cell_length_c  3.566636(7)
_cell_angle_alpha  90
_cell_angle_beta   90
_cell_angle_gamma  90
_cell_volume  45.37078(26)
_exptl_crystal_density_diffrn  3.5168
_symmetry_cell_setting  cubic
_symmetry_space_group_name_H-M  "F d -3 m"
_symmetry_Int_Tables_number        227
_symmetry_space_group_name_Hall	'-F 4vw 2vw'
loop_
    _space_group_symop_id
    _space_group_symop_operation_xyz
     1  x,y,z
     2  z,x,y
     3  y,z,x
     4  1/4+x,1/4+y,-z
     5  -z,1/4+x,1/4+y
     6  1/4+y,-z,1/4+x
     7  1/4-z,1/2+x,3/4-y
     8  3/4-y,1/4-z,1/2+x
     9  1/2+y,1/4-z,3/4-x
    10  3/4-x,1/2+y,1/4-z
    11  1/4-z,3/4-x,1/2+y
    12  1/2+x,3/4-y,1/4-z
    13  y,x,z
    14  z,y,x
    15  x,z,y
    16  1/4+y,1/4+x,-z
    17  -z,1/4+y,1/4+x
    18  1/4+x,-z,1/4+y
    19  1/4-z,1/2+y,3/4-x
    20  3/4-x,1/4-z,1/2+y
    21  1/2+x,1/4-z,3/4-y
    22  3/4-y,1/2+x,1/4-z
    23  1/4-z,3/4-y,1/2+x
    24  1/2+y,3/4-x,1/4-z
    25  -x,-y,-z
    26  -z,-x,-y
    27  -y,-z,-x
    28  3/4-x,3/4-y,z
    29  z,3/4-x,3/4-y
    30  3/4-y,z,3/4-x
    31  3/4+z,1/2-x,1/4+y
    32  1/4+y,3/4+z,1/2-x
    33  1/2-y,3/4+z,1/4+x
    34  1/4+x,1/2-y,3/4+z
    35  3/4+z,1/4+x,1/2-y
    36  1/2-x,1/4+y,3/4+z
    37  -y,-x,-z
    38  -z,-y,-x
    39  -x,-z,-y
    40  3/4-y,3/4-x,z
    41  z,3/4-y,3/4-x
    42  3/4-x,z,3/4-y
    43  3/4+z,1/2-y,1/4+x
    44  1/4+x,3/4+z,1/2-y
    45  1/2-x,3/4+z,1/4+y
    46  1/4+y,1/2-x,3/4+z
    47  3/4+z,1/4+y,1/2-x
    48  1/2-y,1/4+x,3/4+z
    49  x,1/2+y,1/2+z
    50  z,1/2+x,1/2+y
    51  y,1/2+z,1/2+x
    52  1/4+x,3/4+y,1/2-z
    53  -z,3/4+x,3/4+y
    54  1/4+y,1/2-z,3/4+x
    55  1/4-z,x,1/4-y
    56  3/4-y,3/4-z,x
    57  1/2+y,3/4-z,1/4-x
    58  3/4-x,y,3/4-z
    59  1/4-z,1/4-x,y
    60  1/2+x,1/4-y,3/4-z
    61  y,1/2+x,1/2+z
    62  z,1/2+y,1/2+x
    63  x,1/2+z,1/2+y
    64  1/4+y,3/4+x,1/2-z
    65  -z,3/4+y,3/4+x
    66  1/4+x,1/2-z,3/4+y
    67  1/4-z,y,1/4-x
    68  3/4-x,3/4-z,y
    69  1/2+x,3/4-z,1/4-y
    70  3/4-y,x,3/4-z
    71  1/4-z,1/4-y,x
    72  1/2+y,1/4-x,3/4-z
    73  -x,1/2-y,1/2-z
    74  -z,1/2-x,1/2-y
    75  -y,1/2-z,1/2-x
    76  3/4-x,1/4-y,1/2+z
    77  z,1/4-x,1/4-y
    78  3/4-y,1/2+z,1/4-x
    79  3/4+z,-x,3/4+y
    80  1/4+y,1/4+z,-x
    81  1/2-y,1/4+z,3/4+x
    82  1/4+x,-y,1/4+z
    83  3/4+z,3/4+x,-y
    84  1/2-x,3/4+y,1/4+z
    85  -y,1/2-x,1/2-z
    86  -z,1/2-y,1/2-x
    87  -x,1/2-z,1/2-y
    88  3/4-y,1/4-x,1/2+z
    89  z,1/4-y,1/4-x
    90  3/4-x,1/2+z,1/4-y
    91  3/4+z,-y,3/4+x
    92  1/4+x,1/4+z,-y
    93  1/2-x,1/4+z,3/4+y
    94  1/4+y,-x,1/4+z
    95  3/4+z,3/4+y,-x
    96  1/2-y,3/4+x,1/4+z
    97  1/2+x,y,1/2+z
    98  1/2+z,x,1/2+y
    99  1/2+y,z,1/2+x
   100  3/4+x,1/4+y,1/2-z
   101  1/2-z,1/4+x,3/4+y
   102  3/4+y,-z,3/4+x
   103  3/4-z,1/2+x,1/4-y
   104  1/4-y,1/4-z,x
   105  y,1/4-z,1/4-x
   106  1/4-x,1/2+y,3/4-z
   107  3/4-z,3/4-x,y
   108  x,3/4-y,3/4-z
   109  1/2+y,x,1/2+z
   110  1/2+z,y,1/2+x
   111  1/2+x,z,1/2+y
   112  3/4+y,1/4+x,1/2-z
   113  1/2-z,1/4+y,3/4+x
   114  3/4+x,-z,3/4+y
   115  3/4-z,1/2+y,1/4-x
   116  1/4-x,1/4-z,y
   117  x,1/4-z,1/4-y
   118  1/4-y,1/2+x,3/4-z
   119  3/4-z,3/4-y,x
   120  y,3/4-x,3/4-z
   121  1/2-x,-y,1/2-z
   122  1/2-z,-x,1/2-y
   123  1/2-y,-z,1/2-x
   124  1/4-x,3/4-y,1/2+z
   125  1/2+z,3/4-x,1/4-y
   126  1/4-y,z,1/4-x
   127  1/4+z,1/2-x,3/4+y
   128  3/4+y,3/4+z,-x
   129  -y,3/4+z,3/4+x
   130  3/4+x,1/2-y,1/4+z
   131  1/4+z,1/4+x,-y
   132  -x,1/4+y,1/4+z
   133  1/2-y,-x,1/2-z
   134  1/2-z,-y,1/2-x
   135  1/2-x,-z,1/2-y
   136  1/4-y,3/4-x,1/2+z
   137  1/2+z,3/4-y,1/4-x
   138  1/4-x,z,1/4-y
   139  1/4+z,1/2-y,3/4+x
   140  3/4+x,3/4+z,-y
   141  -x,3/4+z,3/4+y
   142  3/4+y,1/2-x,1/4+z
   143  1/4+z,1/4+y,-x
   144  -y,1/4+x,1/4+z
   145  1/2+x,1/2+y,z
   146  1/2+z,1/2+x,y
   147  1/2+y,1/2+z,x
   148  3/4+x,3/4+y,-z
   149  1/2-z,3/4+x,1/4+y
   150  3/4+y,1/2-z,1/4+x
   151  3/4-z,x,3/4-y
   152  1/4-y,3/4-z,1/2+x
   153  y,3/4-z,3/4-x
   154  1/4-x,y,1/4-z
   155  3/4-z,1/4-x,1/2+y
   156  x,1/4-y,1/4-z
   157  1/2+y,1/2+x,z
   158  1/2+z,1/2+y,x
   159  1/2+x,1/2+z,y
   160  3/4+y,3/4+x,-z
   161  1/2-z,3/4+y,1/4+x
   162  3/4+x,1/2-z,1/4+y
   163  3/4-z,y,3/4-x
   164  1/4-x,3/4-z,1/2+y
   165  x,3/4-z,3/4-y
   166  1/4-y,x,1/4-z
   167  3/4-z,1/4-y,1/2+x
   168  y,1/4-x,1/4-z
   169  1/2-x,1/2-y,-z
   170  1/2-z,1/2-x,-y
   171  1/2-y,1/2-z,-x
   172  1/4-x,1/4-y,z
   173  1/2+z,1/4-x,3/4-y
   174  1/4-y,1/2+z,3/4-x
   175  1/4+z,-x,1/4+y
   176  3/4+y,1/4+z,1/2-x
   177  -y,1/4+z,1/4+x
   178  3/4+x,-y,3/4+z
   179  1/4+z,3/4+x,1/2-y
   180  -x,3/4+y,3/4+z
   181  1/2-y,1/2-x,-z
   182  1/2-z,1/2-y,-x
   183  1/2-x,1/2-z,-y
   184  1/4-y,1/4-x,z
   185  1/2+z,1/4-y,3/4-x
   186  1/4-x,1/2+z,3/4-y
   187  1/4+z,-y,1/4+x
   188  3/4+x,1/4+z,1/2-y
   189  -x,1/4+z,1/4+y
   190  3/4+y,-x,3/4+z
   191  1/4+z,3/4+y,1/2-x
   192  -y,3/4+x,3/4+z

# ATOMIC COORDINATES AND DISPLACEMENT PARAMETERS
loop_ 
   _atom_site_label
   _atom_site_type_symbol
   _atom_site_fract_x
   _atom_site_fract_y
   _atom_site_fract_z
   _atom_site_occupancy
   _atom_site_adp_type
   _atom_site_U_iso_or_equiv
   _atom_site_site_symmetry_multiplicity
C1     C    0.12500     0.12500     0.12500     1.000      Uiso 0.001710(4) 8   

loop_  _atom_type_symbol _atom_type_number_in_cell
        _atom_type_scat_Cromer_Mann_a1 _atom_type_scat_Cromer_Mann_a2 _atom_type_scat_Cromer_Mann_a3
        _atom_type_scat_Cromer_Mann_a4 _atom_type_scat_Cromer_Mann_b1 _atom_type_scat_Cromer_Mann_b2
        _atom_type_scat_Cromer_Mann_b3 _atom_type_scat_Cromer_Mann_b4 _atom_type_scat_Cromer_Mann_c
        _atom_type_scat_length_neutron _atom_type_scat_source
  C       8      2.31       1.02       1.5886     0.865      20.8439    10.2075    0.5687     51.6512    0.2156     0.6648
      https://subversion.xray.aps.anl.gov/pyGSAS/trunk/atmdata.py

# Note that Z affects _cell_formula_sum and _weight
_cell_formula_units_Z  8
_chemical_formula_sum  C1
_chemical_formula_weight  12.01

# MOLECULAR GEOMETRY
loop_
   _geom_bond_atom_site_label_1
   _geom_bond_atom_site_label_2
   _geom_bond_distance
   _geom_bond_site_symmetry_1
   _geom_bond_site_symmetry_2
   _geom_bond_publ_flag
  C1     C1     1.5444       1_555    4_555 yes
  C1     C1     1.5444       1_555    5_555 yes
  C1     C1     1.5444       1_555    6_555 yes
  C1     C1     1.5444       1_555   25_555 yes

loop_
   _geom_angle_atom_site_label_1
   _geom_angle_atom_site_label_2
   _geom_angle_atom_site_label_3
   _geom_angle
   _geom_angle_site_symmetry_1
   _geom_angle_site_symmetry_2
   _geom_angle_site_symmetry_3
   _geom_angle_publ_flag
  C1     C1     C1     109.471       4_555  1_555    5_555 yes
  C1     C1     C1     109.471       4_555  1_555    6_555 yes
  C1     C1     C1     109.471       5_555  1_555    6_555 yes
  C1     C1     C1     109.471       4_555  1_555   25_555 yes
  C1     C1     C1     109.471       5_555  1_555   25_555 yes
  C1     C1     C1     109.471       6_555  1_555   25_555 yes
_pd_proc_ls_pref_orient_corr
   "March-Dollase correction coef. = 1.000 axis = [0, 0, 1]"
_pd_proc_ls_profile_function
;
Houben-Jacobs-Meinerzhagen function parameters for multi-dimensional data sets (pfType = 8)
   similar to Von Dreele-Jorgenson-Windsor function parameters
   alpha-0,alpha-1,beta-0,beta-1,beta-q,L2A,L2B,div,DthDet,Dtt,DL,DthF,Add,W-Pixel,W-Sample,Eta
303(6), 416(3), 335(11), 682(8), 0.000000, 0.810000, 0.000000, 0.001920, 0.006780, 0.000623, 0.002000, 1.03126(8), 0.001480, 0.000000, 0.004330, 0.210000, 
  Crystallite size in microns with "isotropic" model:
  parameters: Size, G/L mix
    1.000, 1.000, 
  Microstrain, "isotropic" model (10^6^ * delta Q/Q)
    parameters: Mustrain, G/L mix
    1000.000, 1.000, 

;
# GSAS-II edited template follows Instrument_Template
#==============================================================================
# 9. INSTRUMENT CHARACTERIZATION

# The following item is used to identify the equipment used to record 
# the powder pattern when the diffractogram was measured at a laboratory 
# other than the authors' home institution, e.g. when neutron or synchrotron
# radiation is used.

_pd_instr_location
; POWTEX-detector at POWGEN, SNS, ORNL, USA
;

_pd_calibration_special_details           # description of the method used
                                          # to calibrate the instrument
; special
;

_diffrn_source                    'neutron spallation source'       

_pd_meas_scan_method              tof       # options are 'step', 'cont',
                                          # 'tof', 'fixed' or
                                          # 'disp' (= dispersive)

# The following two items identify the program(s) used (if appropriate).
_computing_data_reduction         'PowderReduceP2D in Mantid'

# The following items are used to define the size of the instrument.
# Not all distances are appropriate for all instrument types.

_pd_instr_dist_src/spec           60000

# 10. Specimen size and mounting information

_pd_spec_mount_mode               transmission
_pd_spec_shape                    cylinder


_refine_ls_R_F_factor        0.99879
_refine_ls_R_Fsqd_factor     1.00000
_pd_proc_ls_prof_R_factor     0.08431
_pd_proc_ls_prof_wR_factor    0.11027
_gsas_proc_ls_prof_R_B_factor   0.07489
_gsas_proc_ls_prof_wR_B_factor  0.09124
_pd_proc_ls_prof_wR_expected  0.66284
_diffrn_radiation_probe  neutron
_pd_proc_ls_background_function
;
Background functions: chebyshev, chebyshev function with 15 + 15 terms:
    0.420, 0.142, 0.094, 0.068, -0.159, -0.015, -0.010, 0.149, 
    0.063, -0.153, 0.098, -0.286, 0.064, 0.280, -0.165, 0.420, 
    -0.593, 0.202, 0.159, 0.868, -0.197, -1.147, -0.244, -0.435, 
    0.189, 0.775, 0.484, 0.837, -0.395, -0.782, 
;
_diffrn_ambient_temperature  293
_diffrn_ambient_pressure  100

# REFLECTION RANGE
_reflns_number_total  256
_reflns_limit_h_min  2
_reflns_limit_h_max  20
_reflns_limit_k_min  0
_reflns_limit_k_max  14
_reflns_limit_l_min  0
_reflns_limit_l_max  11
_reflns_d_resolution_low    1.261
_reflns_d_resolution_high   0.174

# POWDER DATA TABLE
_pd_meas_number_of_points  343521

loop_
   _pd_meas_2theta_scan
   _pd_proc_wavelength
   _pd_proc_d_spacing
   _pd_proc_ls_special_details
   _pd_meas_intensity_total
   _pd_calc_intensity_total
   _pd_proc_intensity_bkg_calc
   _pd_proc_ls_weight
  119.68730  0.30000    0.17348    1.21114    1.9634529    1.93907923   1.92818074  0.5093068 
  119.68630  0.30005    0.17351    1.21114    2.2588376    1.94003152   1.92800999  0.4427056 
  119.68529  0.30010    0.17354    1.21114    1.2614173    1.94130484   1.92783885  0.7927591 
  119.68462  0.30014    0.17356    1.21114    1.6606909    1.94239005   1.92772508  0.602159  
  119.68361  0.30019    0.17359    1.21114    2.4624313    1.94448192   1.92755388  0.4061027 
  119.68261  0.30024    0.17362    1.21114    2.2363062    1.94729828   1.927383    0.447166  
  119.68160  0.30029    0.17365    1.21114    1.5080128    1.95106825   1.92721173  0.6631243 
  119.68093  0.30032    0.17367    1.21114    2.1214481    1.95424729   1.92709788  0.4713761 
  119.67992  0.30037    0.17370    1.21114    2.4382877    1.96024876   1.92692656  0.4101239 
  119.67891  0.30042    0.17373    1.21114    1.6360586    1.96804733   1.92675554  0.6112251 
  119.67791  0.30047    0.17376    1.21114    2.1629072    1.97802634   1.92658416  0.4623407 
  119.67690  0.30052    0.17379    1.21114    1.1420298    1.99058224   1.92641308  0.8756339 
  119.67623  0.30056    0.17381    1.21114    2.3387756    2.00057324   1.92629878  0.4275742 
  119.67522  0.30061    0.17384    1.21114    2.3605877    2.01824322   1.92612765  0.4236233 
  119.67421  0.30066    0.17387    1.21114    2.561995     2.03936644   1.92595649  0.3903208 
  119.67321  0.30071    0.17390    1.21114    1.4022876    2.06408888   1.92578495  0.7131205 
  119.67220  0.30076    0.17393    1.21114    1.5993441    2.09238872   1.92561372  0.6252563 
  119.67152  0.30079    0.17395    1.21114    1.5805357    2.11331142   1.92549933  0.6326969 
  119.67052  0.30084    0.17398    1.21114    2.2305205    2.14694116   1.92532805  0.4483259 
  119.66951  0.30089    0.17401    1.21114    3.0456085    2.18298516   1.92515674  0.3283416 
  119.66850  0.30094    0.17404    1.21114    2.4715694    2.22053916   1.92498506  0.4046012 
  119.66749  0.30099    0.17407    1.21114    1.8067213    2.25845228   1.9248137   0.5534888 
  119.66682  0.30103    0.17409    1.21114    3.4958055    2.28325881   1.9246992   0.2860571 
  119.66581  0.30108    0.17412    1.21114    2.8237764    2.31864707   1.92452779  0.3541357 
  119.66480  0.30113    0.17415    1.21114    2.4923676    2.35042285   1.92435635  0.4012249 
  119.66379  0.30118    0.17418    1.21114    3.1485883    2.37697984   1.92418453  0.3176027 
  119.66278  0.30123    0.17421    1.21114    1.8441843    2.39685167   1.92401303  0.5422452 
  119.66211  0.30126    0.17423    1.21114    2.5765778    2.4058043    1.92389845  0.3881117 
  119.66110  0.30131    0.17426    1.21114    2.9058609    2.41226552   1.9237269   0.3441321 
  119.66009  0.30136    0.17429    1.21114    2.3024139    2.41027376   1.92355533  0.4343268 
  118.75737  0.30002    0.17432    1.19967    2.276781     2.40130765   1.92947013  0.4392166 
  119.65908  0.30141    0.17432    1.21114    2.0180614    2.4003818    1.92338373  0.4955251 
  119.65840  0.30144    0.17434    1.21114    3.744732     2.3899669    1.92326908  0.2670418 
  118.75635  0.30007    0.17435    1.19967    2.6166633    2.38580644   1.92929825  0.3821661 
  119.65739  0.30150    0.17437    1.21114    2.968374     2.36980501   1.92309744  0.3368848 
  118.75533  0.30012    0.17438    1.19967    1.5524355    2.36548274   1.929126    0.6441491 
  119.65638  0.30155    0.17440    1.21114    2.8335781    2.34585997   1.92292576  0.3529107 
  118.75466  0.30016    0.17440    1.19967    2.6670954    2.35013698   1.92901148  0.3749397 
  118.75364  0.30021    0.17443    1.19967    2.707694     2.32579344   1.92883917  0.369318  
  119.65537  0.30160    0.17443    1.21114    2.8952101    2.32009449   1.92275372  0.3453981 
  118.75262  0.30026    0.17446    1.19967    2.5970377    2.30144866   1.92866717  0.3850541 
  119.65436  0.30165    0.17446    1.21114    1.4173332    2.29441384   1.922582    0.7055504 
  119.65368  0.30168    0.17448    1.21114    2.8503703    2.27819936   1.92246762  0.3508316 
  118.75160  0.30031    0.17449    1.19967    2.2239162    2.27872182   1.92849478  0.4496572 
  119.65267  0.30173    0.17451    1.21114    2.6314644    2.25633916   1.92229551  0.3800165 
  118.75058  0.30036    0.17452    1.19967    2.3670902    2.25897008   1.92832271  0.4224596 
  119.65166  0.30178    0.17454    1.21114    3.1048009    2.23847904   1.92212372  0.3220818 
  118.74956  0.30041    0.17455    1.19967    1.4377254    2.24321821   1.92815027  0.6955431 
  118.74888  0.30044    0.17457    1.19967    2.4226753    2.23527621   1.92803528  0.4127668 
  119.65065  0.30183    0.17457    1.21114    2.2769283    2.22543511   1.9219519   0.4391882 
  118.74786  0.30049    0.17460    1.19967    2.3373328    2.22743712   1.92786312  0.4278381 
  119.64964  0.30188    0.17460    1.21114    2.2534829    2.21760264   1.92178006  0.4437575 
  118.74684  0.30054    0.17463    1.19967    2.7960677    2.22444043   1.92769093  0.3576451 
  119.64862  0.30193    0.17463    1.21114    1.7096162    2.21494883   1.9216082   0.5849266 
  119.64795  0.30196    0.17465    1.21114    2.2068267    2.21585333   1.92149338  0.4531393 
  118.74582  0.30059    0.17466    1.19967    3.0314903    2.22588209   1.92751837  0.3298708 
  119.64694  0.30201    0.17468    1.21114    2.8041572    2.22066199   1.92132148  0.3566134 
  118.74480  0.30064    0.17469    1.19967    2.1155854    2.23101126   1.92734612  0.4726824 
  119.64592  0.30207    0.17471    1.21114    2.8869926    2.22867886   1.92114956  0.3463812 
  118.74378  0.30069    0.17472    1.19967    3.0278974    2.23878437   1.92717349  0.3302622 
  119.64491  0.30212    0.17474    1.21114    2.434081     2.23862179   1.92097761  0.4108327 
  118.74275  0.30074    0.17475    1.19967    1.4862809    2.24793898   1.92700117  0.6728203 
  118.74207  0.30077    0.17477    1.19967    1.9686518    2.25412126   1.92688605  0.5079618 
  119.64390  0.30217    0.17477    1.21114    1.3150435    2.24903594   1.92080564  0.7604311 
  119.64322  0.30220    0.17479    1.21114    2.7553446    2.25548589   1.92069075  0.362931  
  118.74105  0.30082    0.17480    1.19967    2.4097011    2.26244895   1.92671369  0.4149892 
  119.64221  0.30225    0.17482    1.21114    2.2844596    2.26331275   1.92051874  0.4377403 
  118.74003  0.30087    0.17483    1.19967    2.5324407    2.26841369   1.92654095  0.394876  
  119.64120  0.30230    0.17485    1.21114    2.380119     2.26772424   1.92034671  0.4201471 
  118.73901  0.30092    0.17486    1.19967    1.7227291    2.27081016   1.92636852  0.5804743 
  119.64018  0.30235    0.17488    1.21114    2.3025657    2.2676553    1.92017466  0.4342981 
  118.73799  0.30097    0.17489    1.19967    2.3266151    2.26875391   1.92619607  0.429809  
  119.63917  0.30240    0.17491    1.21114    1.9134233    2.26247314   1.92000259  0.5226235 
  118.73697  0.30102    0.17492    1.19967    2.7179323    2.26179228   1.92602324  0.3679268 
  119.63849  0.30243    0.17493    1.21114    2.2899857    2.25609295   1.91988763  0.4366839 
  118.73594  0.30107    0.17495    1.19967    1.5518132    2.24994436   1.92585073  0.6444075 
  119.63748  0.30248    0.17496    1.21114    2.7335378    2.24234285   1.91971553  0.3658263 
  118.73526  0.30111    0.17497    1.19967    2.3786611    2.23953494   1.92573548  0.4204046 
  119.63646  0.30253    0.17499    1.21114    3.0702601    2.22415464   1.9195434   0.3257053 
  118.73424  0.30116    0.17500    1.19967    2.2631701    2.22068612   1.92556292  0.4418581 
  119.63545  0.30259    0.17502    1.21114    2.2002838    2.20242917   1.91937126  0.4544868 
  118.73322  0.30121    0.17503    1.19967    2.2826121    2.19876124   1.92538999  0.4380946 
  119.63444  0.30264    0.17505    1.21114    1.3012334    2.17821075   1.91919909  0.7685016 
  118.73219  0.30126    0.17506    1.19967    2.5338117    2.17475521   1.92521738  0.3946623 
  119.63376  0.30267    0.17507    1.21114    2.3859958    2.1613128    1.91908407  0.4191122 
  118.73117  0.30131    0.17509    1.19967    2.1293925    2.14977262   1.92504474  0.4696175 
  119.63274  0.30272    0.17510    1.21114    1.966965     2.13530363   1.91891187  0.5083975 
  118.73015  0.30136    0.17512    1.19967    2.284738     2.1245497    1.92487172  0.4376869 
  119.63173  0.30277    0.17513    1.21114    1.9902899    2.10952429   1.91873965  0.5024394 
  118.72912  0.30141    0.17515    1.19967    1.2689241    2.10002957   1.92469903  0.7880692 
  119.63071  0.30282    0.17516    1.21114    2.2480942    2.08480504   1.91856742  0.4448212 
  118.72844  0.30144    0.17517    1.19967    2.1740627    2.08443018   1.924584    0.4599683 
  117.81920  0.30001    0.17517    1.18819    2.5472694    2.0903477    1.92911512  0.3925772 
  119.62970  0.30287    0.17519    1.21114    1.3017138    2.06182633   1.91839516  0.768218  
  117.81817  0.30006    0.17520    1.18819    2.6372162    2.06896127   1.92894226  0.3791877 
  118.72742  0.30149    0.17520    1.19967    2.1692426    2.06259115   1.92441092  0.4609904 
  119.62902  0.30290    0.17521    1.21114    2.6234671    2.04773923   1.91828043  0.381175  
  118.72640  0.30154    0.17523    1.19967    1.7454335    2.04303645   1.92423815  0.5729236 
  117.81714  0.30011    0.17523    1.18819    2.0712446    2.04974385   1.9287697   0.4828015 
  119.62801  0.30295    0.17524    1.21114    2.5783709    2.02874988   1.91810815  0.3878418 
  118.72537  0.30159    0.17526    1.19967    2.3569094    2.0261048    1.92406537  0.4242844 
  117.81611  0.30016    0.17526    1.18819    2.1646594    2.03304499   1.92859676  0.4619664 
  119.62699  0.30300    0.17527    1.21114    2.1404       2.01256986   1.91793584  0.4672024 
  118.72435  0.30164    0.17529    1.19967    2.0973357    2.01201673   1.92389221  0.4767954 
  117.81508  0.30021    0.17529    1.18819    2.3952666    2.01910463   1.92842414  0.4174901 
  119.62597  0.30305    0.17530    1.21114    2.4296863    1.99936308   1.91776352  0.4115758 
  117.81404  0.30026    0.17532    1.18819    2.2162103    2.00807094   1.92825114  0.4512207 
  118.72332  0.30169    0.17532    1.19967    2.1616261    2.00089964   1.92371937  0.4626147 
  119.62496  0.30311    0.17533    1.21114    1.9662091    1.989206     1.91759119  0.5085929 
  117.81301  0.30031    0.17535    1.18819    1.9371584    2.00002696   1.92807845  0.51622   
  118.72230  0.30174    0.17535    1.19967    1.3230447    1.99281329   1.92354651  0.7558324 
  119.62394  0.30316    0.17536    1.21114    1.4404296    1.98211927   1.91741883  0.6942373 
  118.72162  0.30177    0.17537    1.19967    2.0013185    1.98911691   1.92343102  0.4996706 
  117.81198  0.30036    0.17538    1.18819    1.3213009    1.99501127   1.92790538  0.7568299 
  119.62326  0.30319    0.17538    1.21114    2.1276622    1.979098     1.91730404  0.4699994 
  118.72059  0.30182    0.17540    1.19967    2.0343945    1.98611811   1.92325812  0.4915467 
  117.81129  0.30040    0.17540    1.18819    2.2966509    1.99335892   1.92779033  0.4354166 
  119.62225  0.30324    0.17541    1.21114    2.1622572    1.97711268   1.91713165  0.4624797 
  118.71957  0.30187    0.17543    1.19967    2.3907703    1.98617488   1.92308519  0.4182752 
  117.81026  0.30045    0.17543    1.18819    1.919315     1.99342229   1.92761721  0.5210192 
  119.62123  0.30329    0.17544    1.21114    2.232027     1.97818114   1.91695925  0.4480233 
  117.80922  0.30050    0.17546    1.18819    2.316866     1.99654059   1.9274444   0.4316175 
  118.71854  0.30192    0.17546    1.19967    2.2951574    1.98929226   1.92291224  0.4357    
  119.62021  0.30334    0.17547    1.21114    1.8108143    1.98231374   1.91678684  0.5522377 
  118.71752  0.30197    0.17549    1.19967    2.3290613    1.99547823   1.92273892  0.4293575 
  117.80819  0.30055    0.17549    1.18819    1.7417754    2.00271249   1.92727121  0.5741268 
  119.61920  0.30339    0.17550    1.21114    1.9177707    1.98953048   1.91661441  0.5214388 
  119.61852  0.30342    0.17552    1.21114    2.1609373    1.99606292   1.91649922  0.4627622 
  117.80716  0.30060    0.17552    1.18819    1.9724083    2.0119236    1.92709834  0.5069944 
  118.71649  0.30202    0.17552    1.19967    2.0071457    2.00473465   1.92256592  0.4982199 
  118.71546  0.30207    0.17555    1.19967    1.4578821    2.01703612   1.9223929   0.6859265 
  119.61750  0.30347    0.17555    1.21114    2.0412047    2.00843895   1.91632676  0.4899068 
  117.80612  0.30065    0.17555    1.18819    1.9697869    2.02412688   1.9269251   0.5076691 
  118.71478  0.30211    0.17557    1.19967    2.7876979    2.02689414   1.92227766  0.3587189 
  117.80509  0.30069    0.17558    1.18819    2.0350371    2.03922303   1.92675217  0.4913915 
  119.61648  0.30352    0.17558    1.21114    1.8541092    2.02385847   1.91615464  0.5393426 
  118.71375  0.30216    0.17560    1.19967    2.042723     2.04406221   1.92210426  0.4895426 
  117.80406  0.30074    0.17561    1.18819    2.3678363    2.05703339   1.9265792   0.4223265 
  119.61546  0.30357    0.17561    1.21114    2.3107628    2.04218928   1.91598216  0.4327575 
  118.71273  0.30221    0.17563    1.19967    2.1075432    2.06388105   1.92193118  0.4744861 
  119.61445  0.30362    0.17564    1.21114    2.1587366    2.06318819   1.91580966  0.4632339 
  117.80302  0.30079    0.17564    1.18819    1.9673491    2.07727734   1.92640587  0.5082982 
  118.71170  0.30226    0.17566    1.19967    2.042043     2.08600285   1.92175808  0.4897057 
  119.61343  0.30367    0.17567    1.21114    1.727751     2.08647338   1.91563714  0.5787871 
  117.80199  0.30084    0.17567    1.18819    2.1671322    2.09955416   1.92623284  0.4614393 
  118.71068  0.30231    0.17569    1.19967    2.0732102    2.10993962   1.92158496  0.4823438 
  119.61275  0.30371    0.17569    1.21114    2.2648045    2.10300818   1.91552224  0.4415392 
  117.80095  0.30089    0.17570    1.18819    1.9331163    2.12332892   1.92605945  0.5172995 
  119.61173  0.30376    0.17572    1.21114    2.3181584    2.12882814   1.91534971  0.4313769 
  118.70965  0.30236    0.17572    1.19967    2.1035337    2.1350553    1.92141182  0.4753905 
  117.79992  0.30094    0.17573    1.18819    1.6986698    2.14793276   1.92588637  0.5886959 
  119.61071  0.30381    0.17575    1.21114    2.477218     2.15514182   1.91517716  0.4036786 
  117.79923  0.30098    0.17575    1.18819    2.794646     2.16440683   1.92577074  0.3578271 
  118.70862  0.30241    0.17575    1.19967    1.9066982    2.16056892   1.92123866  0.5244669 
  118.70760  0.30246    0.17578    1.19967    1.4517094    2.18561288   1.92106513  0.6888431 
  117.79819  0.30103    0.17578    1.18819    2.2254492    2.18861066   1.92559761  0.4493475 
  119.60969  0.30386    0.17578    1.21114    2.5298301    2.18104196   1.91500459  0.3952835 
  118.70691  0.30249    0.17580    1.19967    1.8994023    2.20150077   1.92094978  0.5264814 
  117.79716  0.30108    0.17581    1.18819    2.2872243    2.21125232   1.92542445  0.4372112 
  119.60867  0.30391    0.17581    1.21114    1.8995978    2.20538204   1.91483202  0.5264272 
  118.70588  0.30254    0.17583    1.19967    2.5376143    2.2233757    1.92077656  0.3940709 
  117.79612  0.30113    0.17584    1.18819    1.6536367    2.2313706    1.92525093  0.6047277 
  119.60766  0.30396    0.17584    1.21114    1.4762884    2.22707566   1.91465943  0.6773744 
  119.60698  0.30399    0.17586    1.21114    2.6008393    2.23951097   1.91454448  0.3844913 
  118.70486  0.30259    0.17586    1.19967    1.8909242    2.24195632   1.92060333  0.5288419 
  117.79509  0.30118    0.17587    1.18819    2.2437495    2.24798136   1.92507772  0.4456826 
  118.70383  0.30264    0.17589    1.19967    2.3981472    2.2562516    1.92043007  0.4169886 
  119.60596  0.30404    0.17589    1.21114    2.3162458    2.25435088   1.91437187  0.4317331 
  117.79405  0.30123    0.17590    1.18819    2.0742052    2.26020739   1.92490448  0.4821124 
  118.70280  0.30269    0.17592    1.19967    2.4559835    2.26545856   1.9202568   0.4071689 
  119.60494  0.30409    0.17592    1.21114    2.5351608    2.26386266   1.91419925  0.3944523 
  117.79302  0.30128    0.17593    1.18819    2.004243     2.26739098   1.92473087  0.4989415 
  118.70177  0.30274    0.17595    1.19967    2.8630059    2.26908909   1.92008316  0.3492832 
  119.60392  0.30414    0.17595    1.21114    1.9548772    2.26751467   1.91402662  0.5115411 
  117.79198  0.30132    0.17596    1.18819    2.5579995    2.26920756   1.92455758  0.3909305 
  118.70074  0.30279    0.17598    1.19967    2.1570851    2.26707364   1.91990985  0.4635886 
  119.60290  0.30419    0.17598    1.21114    1.6628677    2.26522338   1.91385432  0.6013708 
  117.79095  0.30137    0.17599    1.18819    2.3899506    2.2657399    1.92438426  0.4184187 
  119.60222  0.30423    0.17600    1.21114    2.6328791    2.26057436   1.91373898  0.3798124 
  118.69972  0.30284    0.17601    1.19967    1.4866444    2.25979624   1.91973652  0.6726558 
  117.78991  0.30142    0.17602    1.18819    2.0919738    2.2574863    1.92421057  0.4780175 
  118.69903  0.30287    0.17603    1.19967    2.4605026    2.25239878   1.91962107  0.406421  
  119.60120  0.30428    0.17603    1.21114    2.8772459    2.24949794   1.91356667  0.3475546 
  117.78887  0.30147    0.17605    1.18819    2.21935      2.24529532   1.9240372   0.4505824 
  119.60018  0.30433    0.17606    1.21114    2.4381409    2.23447072   1.913394    0.4101486 
  118.69800  0.30292    0.17606    1.19967    2.1402607    2.23826145   1.91944771  0.4672328 
  116.87185  0.30004    0.17607    1.17671    2.4681192    2.23691893   1.92726835  0.4051668 
  117.78784  0.30152    0.17608    1.18819    1.3362077    2.23024861   1.92386381  0.7483866 
  119.59916  0.30438    0.17609    1.21114    2.7158262    2.21677824   1.91322131  0.3682121 
  118.69697  0.30297    0.17609    1.19967    2.1684786    2.22156027   1.91927434  0.4611528 
  116.87081  0.30009    0.17610    1.17671    2.0907837    2.22158246   1.92709551  0.4782896 
  117.78714  0.30156    0.17610    1.18819    2.0503876    2.21921847   1.92374796  0.4877127 
  119.59814  0.30443    0.17612    1.21114    2.3495761    2.19778257   1.91304862  0.4256087 
  118.69594  0.30302    0.17612    1.19967    2.2615789    2.20357696   1.91910094  0.442169  
  117.78611  0.30161    0.17613    1.18819    1.9503771    2.2020671    1.92357453  0.5127214 
  116.86976  0.30014    0.17613    1.17671    1.7811207    2.20538231   1.92692264  0.5614443 
  119.59711  0.30448    0.17615    1.21114    1.5950879    2.17880958   1.91287626  0.6269247 
  118.69492  0.30307    0.17615    1.19967    2.1687235    2.1855609    1.91892753  0.4611007 
  117.78507  0.30166    0.17616    1.18819    1.9810377    2.185203     1.92340107  0.504786  
  116.86872  0.30019    0.17616    1.17671    2.3797101    2.18939812   1.9267494   0.4202193 
  119.59643  0.30451    0.17617    1.21114    2.0461995    2.16677439   1.91276089  0.4887109 
  118.69389  0.30312    0.17618    1.19967    2.0467262    2.16864897   1.9187541   0.4885851 
  116.86767  0.30024    0.17619    1.17671    2.138649     2.17459449   1.92657646  0.4675849 
  117.78403  0.30171    0.17619    1.18819    1.5904904    2.16964971   1.92322758  0.6287369 
  119.59541  0.30456    0.17620    1.21114    2.2469597    2.1504237    1.91258852  0.4450458 
  118.69286  0.30317    0.17621    1.19967    1.7686009    2.15380419   1.91858066  0.5654187 
  117.78300  0.30176    0.17622    1.18819    2.4020318    2.15625276   1.92305373  0.4163142 
  116.86663  0.30029    0.17622    1.17671    2.5284254    2.16176922   1.92640315  0.3955031 
  119.59439  0.30461    0.17623    1.21114    2.7254757    2.13686682   1.91241579  0.3669084 
  118.69183  0.30322    0.17624    1.19967    1.2366456    2.14177049   1.9184072   0.8086391 
  117.78196  0.30181    0.17625    1.18819    2.4361321    2.14564237   1.92288019  0.4104868 
  116.86558  0.30034    0.17625    1.17671    2.145677     2.15151985   1.92623015  0.4660534 
  118.69114  0.30326    0.17626    1.19967    1.8797452    2.13556374   1.91829132  0.531987  
  119.59337  0.30466    0.17626    1.21114    2.5738301    2.12671134   1.91224305  0.388526  
  116.86454  0.30039    0.17628    1.17671    2.5373814    2.14421657   1.92605712  0.3941071 
  117.78092  0.30186    0.17628    1.18819    2.3094642    2.1382056    1.92270664  0.4330009 
  119.59235  0.30471    0.17629    1.21114    2.1812277    2.12028239   1.9120703   0.4584574 
  118.69011  0.30331    0.17629    1.19967    2.2100377    2.12917722   1.91811783  0.452481  
  116.86349  0.30044    0.17631    1.17671    2.4370777    2.1399915    1.92588371  0.4103275 
  117.77988  0.30190    0.17631    1.18819    1.825656     2.13407522   1.92253306  0.5477483 
  119.59133  0.30476    0.17632    1.21114    1.3440791    2.11761567   1.91189789  0.7440038 
  118.68908  0.30336    0.17632    1.19967    2.5124851    2.1263157    1.91794433  0.3980123 
  117.77884  0.30195    0.17634    1.18819    2.1908244    2.13313158   1.92235946  0.4564492 
  119.59064  0.30480    0.17634    1.21114    2.2641447    2.11781696   1.91178248  0.4416679 
  116.86244  0.30049    0.17634    1.17671    2.1953979    2.13874125   1.92571062  0.4554983 
  118.68805  0.30341    0.17635    1.19967    2.4299473    2.12675635   1.91777081  0.4115316 
  117.77781  0.30200    0.17637    1.18819    2.2313053    2.13501784   1.92218549  0.4481682 
  119.58962  0.30485    0.17637    1.21114    2.0151224    2.12074613   1.91161006  0.4962478 
  116.86140  0.30054    0.17637    1.17671    2.2011695    2.14013894   1.92553749  0.454304  
  118.68702  0.30346    0.17638    1.19967    2.4113808    2.13003402   1.91759728  0.4147002 
  117.77677  0.30205    0.17640    1.18819    2.009157     2.13916983   1.92201184  0.4977212 
  119.58860  0.30490    0.17640    1.21114    2.7557426    2.12622976   1.91143728  0.3628786 
  116.86035  0.30059    0.17640    1.17671    2.4914765    2.14366104   1.92536399  0.4013684 
  118.68599  0.30351    0.17641    1.19967    2.3590904    2.13547562   1.91742373  0.4238922 
  119.58758  0.30495    0.17643    1.21114    1.7974358    2.13342642   1.9112645   0.5563481 
  117.77573  0.30210    0.17643    1.18819    2.843342     2.14485205   1.92183817  0.3516988 
  116.85930  0.30064    0.17643    1.17671    2.354449     2.14862378   1.92519081  0.4247278 
  118.68496  0.30356    0.17644    1.19967    2.2720369    2.14224438   1.91725017  0.4401337 
  116.85826  0.30069    0.17646    1.17671    2.5734481    2.15422465   1.92501759  0.3885837 
  119.58655  0.30500    0.17646    1.21114    2.1654347    2.14135915   1.91109205  0.461801  
  117.77469  0.30215    0.17646    1.18819    2.0240958    2.15120567   1.92166448  0.4940478 
  118.68393  0.30361    0.17647    1.19967    1.3558582    2.14939229   1.9170766   0.7375403 
  117.77365  0.30220    0.17649    1.18819    1.7977488    2.15730334   1.92149077  0.5562512 
  119.58553  0.30505    0.17649    1.21114    1.655407     2.14897606   1.91091925  0.6040811 
  118.68324  0.30364    0.17649    1.19967    2.1903922    2.15387581   1.91696099  0.4565392 
  116.85721  0.30073    0.17649    1.17671    1.8257863    2.15959498   1.924844    0.5477092 
  117.77296  0.30224    0.17651    1.18819    1.8696961    2.16076447   1.92137472  0.5348463 
  119.58485  0.30508    0.17651    1.21114    2.700713     2.1533569    1.91080416  0.3702726 
  118.68221  0.30369    0.17652    1.19967    2.3632093    2.15944821   1.91678739  0.4231534 
  116.85616  0.30078    0.17652    1.17671    2.4378638    2.16386317   1.92467072  0.4101952 
  117.77192  0.30229    0.17654    1.18819    2.1755555    2.16440233   1.92120097  0.4596527 
  119.58383  0.30513    0.17654    1.21114    2.5993287    2.15815036   1.91063135  0.3847147 
  118.68118  0.30374    0.17655    1.19967    1.9018675    2.16283811   1.91661378  0.525799  
  116.85512  0.30083    0.17655    1.17671    1.9388036    2.16622649   1.92449742  0.515782  
  119.58280  0.30518    0.17657    1.21114    2.2292191    2.16006969   1.91045888  0.4485876 
  117.77088  0.30234    0.17657    1.18819    1.7779139    2.16551541   1.9210272   0.5624569 
  116.85407  0.30088    0.17658    1.17671    2.2655912    2.16603349   1.92432374  0.4413859 
  118.68015  0.30379    0.17658    1.19967    2.3070361    2.16331314   1.91644016  0.4334566 
  119.58178  0.30523    0.17660    1.21114    2.4681821    2.15851891   1.91028605  0.4051565 
  117.76984  0.30239    0.17660    1.18819    2.0508172    2.16356781   1.92085341  0.4876105 
  116.85302  0.30093    0.17661    1.17671    2.4494056    2.16285974   1.92415038  0.4082623 
  118.67911  0.30384    0.17661    1.19967    2.37804      2.1604039    1.91626652  0.4205144 
  117.76880  0.30244    0.17663    1.18819    2.6957272    2.1583055    1.9206796   0.3709574 
  119.58076  0.30528    0.17663    1.21114    2.1329876    2.15323028   1.91011322  0.468826  
  116.85198  0.30098    0.17664    1.17671    2.6333887    2.15655151   1.92397699  0.3797389 
  118.67808  0.30389    0.17664    1.19967    1.8782136    2.15395774   1.91609322  0.5324208 
  117.76776  0.30248    0.17666    1.18819    2.2967103    2.14977343   1.92050578  0.4354054 
  119.57973  0.30533    0.17666    1.21114    1.4579303    2.14428224   1.90994073  0.6859038 
  118.67705  0.30394    0.17667    1.19967    2.5515671    2.14413585   1.91591955  0.391916  
  116.85093  0.30103    0.17667    1.17671    1.8778967    2.14722747   1.92380357  0.5325107 
  119.57905  0.30537    0.17668    1.21114    2.3083104    2.13646137   1.90982562  0.4332173 
  117.76672  0.30253    0.17669    1.18819    2.4035616    2.1382809    1.92033193  0.4160492 
  118.67602  0.30399    0.17670    1.19967    2.5869885    2.13135976   1.91574588  0.3865498 
  116.84988  0.30108    0.17670    1.17671    2.3484365    2.13523369   1.92362978  0.4258152 
  119.57803  0.30542    0.17671    1.21114    2.2422273    2.12236826   1.90965277  0.4459851 
  117.76568  0.30258    0.17672    1.18819    2.4428571    2.12432999   1.92015806  0.4093567 
  118.67499  0.30404    0.17673    1.19967    1.5799896    2.11622444   1.91557219  0.6329156 
  116.84883  0.30113    0.17673    1.17671    2.3114026    2.12107489   1.92345631  0.4326377 
  119.57700  0.30547    0.17674    1.21114    2.5830168    2.10605796   1.90947992  0.3871442 
  117.76464  0.30263    0.17675    1.18819    2.4480214    2.10853396   1.91998383  0.4084932 
  118.67430  0.30407    0.17675    1.19967    2.1863993    2.10515909   1.91545651  0.457373  
  116.84778  0.30118    0.17676    1.17671    2.2724649    2.1053392    1.92328281  0.4400508 
  119.57598  0.30552    0.17677    1.21114    2.1412864    2.0882743    1.90930741  0.467009  
  117.76360  0.30268    0.17678    1.18819    2.5549762    2.09154721   1.91980992  0.3913931 
  118.67326  0.30412    0.17678    1.19967    2.0199345    2.08761743   1.9152828   0.4950656 
  116.84673  0.30123    0.17679    1.17671    2.0158575    2.08863893   1.92310928  0.4960668 
  119.57495  0.30557    0.17680    1.21114    2.8885016    2.06975155   1.90913455  0.3462003 
  118.67223  0.30417    0.17681    1.19967    2.0227391    2.06954577   1.91510909  0.4943791 
  117.76256  0.30273    0.17681    1.18819    1.9452274    2.07401      1.919636    0.5140787 
  116.84569  0.30128    0.17682    1.17671    2.5847062    2.07156537   1.92293538  0.3868912 
  119.57393  0.30562    0.17683    1.21114    2.2082838    2.05117016   1.90896203  0.4528403 
  118.67120  0.30422    0.17684    1.19967    1.9256273    2.05156604   1.91493536  0.5193113 
  117.76152  0.30278    0.17684    1.18819    2.2903129    2.05651303   1.91946206  0.4366216 
  116.84464  0.30133    0.17685    1.17671    1.4311622    2.05465954   1.9227618   0.6987328 
  119.57290  0.30567    0.17686    1.21114    1.7321272    2.03312291   1.90878916  0.5773248 
  116.84394  0.30136    0.17687    1.17671    2.6017847    2.04371709   1.92264618  0.3843516 
  118.67017  0.30427    0.17687    1.19967    1.8634061    2.03421657   1.91476162  0.5366517 
  117.76048  0.30283    0.17687    1.18819    2.2256433    2.03957271   1.9192881   0.4493083 
  119.57222  0.30570    0.17688    1.21114    2.3767503    2.02163443   1.90867403  0.4207426 
  118.66913  0.30432    0.17690    1.19967    2.3803785    2.01793682   1.91458787  0.4201013 
  117.75943  0.30288    0.17690    1.18819    2.0577371    2.02361623   1.91911412  0.4859707 
  116.84289  0.30141    0.17690    1.17671    2.3422723    2.02809121   1.92247222  0.4269358 
  119.57119  0.30575    0.17691    1.21114    2.4104701    2.00557319   1.90850115  0.4148568 
  116.84184  0.30146    0.17693    1.17671    2.3319108    2.01376445   1.92229857  0.4288329 
  117.75839  0.30293    0.17693    1.18819    1.3049996    2.00904253   1.91894013  0.7662838 
  118.66810  0.30437    0.17693    1.19967    2.834953     2.00312838   1.91441446  0.3527395 
  119.57017  0.30580    0.17694    1.21114    2.7507422    1.99103128   1.90832862  0.3635382 
  117.75770  0.30297    0.17695    1.18819    2.0967891    2.00013225   1.91882424  0.4769197 
  115.91745  0.30001    0.17696    1.16523    2.0756604    2.00480565   1.92457911  0.4817744 
  116.84079  0.30151    0.17696    1.17671    2.0755272    2.00083733   1.9221249   0.4818053 
  118.66706  0.30442    0.17696    1.19967    2.5399335    1.98988761   1.91424069  0.3937111 
  119.56914  0.30585    0.17697    1.21114    1.9373114    1.97826183   1.90815573  0.5161793 
  117.75666  0.30302    0.17698    1.18819    1.925554     1.98816028   1.91865021  0.5193311 
  118.66603  0.30447    0.17699    1.19967    1.1383933    1.97841624   1.91406691  0.878431  
  116.83974  0.30156    0.17699    1.17671    2.3121409    1.98953303   1.9219512   0.4324996 
  115.91639  0.30006    0.17699    1.16523    1.9936995    1.99360788   1.92440628  0.5015801 
  119.56812  0.30590    0.17700    1.21114    1.9740976    1.96735786   1.90798319  0.5065606 
  118.66534  0.30451    0.17701    1.19967    2.1839689    1.97178117   1.91395117  0.457882  
  117.75561  0.30306    0.17701    1.18819    2.3716401    1.97793719   1.91847618  0.4216491 
  115.91533  0.30010    0.17702    1.16523    2.0604238    1.98405475   1.92423343  0.485337  
  116.83869  0.30161    0.17702    1.17671    2.5823478    1.97993318   1.92177748  0.3872445 
  119.56709  0.30595    0.17703    1.21114    1.6027448    1.95833242   1.9078103   0.6239296 
  117.75457  0.30311    0.17704    1.18819    2.5748755    1.96948851   1.91830212  0.3883683 
  118.66431  0.30456    0.17704    1.19967    2.0896336    1.96334638   1.91377737  0.4785528 
  116.83764  0.30166    0.17705    1.17671    2.0515564    1.97205952   1.92160373  0.4874348 
  115.91428  0.30015    0.17705    1.16523    2.6421252    1.97618129   1.92406019  0.3784832 
  119.56641  0.30599    0.17705    1.21114    2.255737     1.95333946   1.90769515  0.4433141 
  118.66327  0.30461    0.17707    1.19967    2.3084597    1.95669334   1.91360357  0.4331893 
  117.75353  0.30316    0.17707    1.18819    2.5356909    1.9627894    1.91812805  0.3943698 
  115.91322  0.30020    0.17708    1.16523    2.1614474    1.96997903   1.92388727  0.4626529 
  116.83659  0.30171    0.17708    1.17671    1.9754793    1.96588881   1.92142962  0.5062063 
  119.56538  0.30604    0.17708    1.21114    2.0899974    1.94732943   1.9075226   0.4784695 
  118.66224  0.30466    0.17710    1.19967    1.8960693    1.95174963   1.9134301   0.5274069 
  117.75249  0.30321    0.17710    1.18819    2.358324     1.95778175   1.91795396  0.4240299 
  116.83554  0.30176    0.17711    1.17671    1.7273787    1.96136907   1.92125582  0.5789119 
  119.56435  0.30609    0.17711    1.21114    2.0950817    1.94300953   1.90734971  0.4773084 
  115.91216  0.30025    0.17711    1.16523    2.7821396    1.96540727   1.92371431  0.3594356 
  117.75144  0.30326    0.17713    1.18819    1.8400146    1.95438945   1.91777986  0.5434739 
  118.66120  0.30471    0.17713    1.19967    2.5367736    1.94842697   1.91325628  0.3942015 
  116.83449  0.30181    0.17714    1.17671    2.1694152    1.9584307    1.92108201  0.4609537 
  115.91110  0.30030    0.17714    1.16523    2.5258337    1.96240627   1.92354133  0.3959089 
  119.56333  0.30614    0.17714    1.21114    1.6521866    1.94028047   1.90717715  0.6052585 
  118.66017  0.30476    0.17716    1.19967    2.1199883    1.94663629   1.91308245  0.4717007 
  117.75040  0.30331    0.17716    1.18819    2.1732417    1.95253063   1.91760574  0.4601421 
  115.91004  0.30035    0.17717    1.16523    2.1605116    1.96090602   1.92336796  0.4628533 
  119.56230  0.30619    0.17717    1.21114    2.1721312    1.93904773   1.90700425  0.4603773 
  116.83344  0.30186    0.17717    1.17671    2.0588908    1.95699797   1.92090817  0.4856984 
  117.74936  0.30336    0.17719    1.18819    1.7590682    1.95212567   1.9174316   0.5684828 
  118.65913  0.30481    0.17719    1.19967    2.3367717    1.9462949    1.91290861  0.4279408 
  119.56127  0.30624    0.17720    1.21114    2.1395064    1.93923118   1.90683169  0.4673975 
  115.90899  0.30040    0.17720    1.16523    1.7582401    1.9608336    1.92319491  0.5687505 
  116.83239  0.30190    0.17720    1.17671    2.3929011    1.956995     1.9207343   0.4179028 
  117.74832  0.30341    0.17722    1.18819    2.055293     1.95310072   1.91725746  0.4865486 
  118.65810  0.30486    0.17722    1.19967    2.2328196    1.94733043   1.91273512  0.4478642 
  119.56025  0.30629    0.17723    1.21114    1.173114     1.94076365   1.90665879  0.8524321 
  116.83134  0.30195    0.17723    1.17671    1.8724558    1.958348     1.92056042  0.534058  
  115.90793  0.30045    0.17723    1.16523    1.9046762    1.96211361   1.92302183  0.5250236 
  118.65706  0.30491    0.17725    1.19967    1.0630098    1.94967791   1.91256126  0.9407251 
  119.55956  0.30632    0.17725    1.21114    2.1021158    1.94250721   1.90654363  0.4757112 
  117.74727  0.30346    0.17725    1.18819    1.9800386    1.95538674   1.91708329  0.5050407 
  116.83029  0.30200    0.17726    1.17671    2.3731686    1.96098364   1.92038651  0.4213776 
  115.90687  0.30050    0.17726    1.16523    2.4890681    1.96466848   1.92284872  0.4017568 
  118.65637  0.30494    0.17727    1.19967    2.1934501    1.95194183   1.91244547  0.4559028 
  119.55853  0.30637    0.17728    1.21114    2.0629401    1.94616623   1.90637107  0.484745  
  117.74623  0.30351    0.17728    1.18819    2.574429     1.95891478   1.91690911  0.3884356 
  115.90581  0.30055    0.17729    1.16523    1.973749     1.96841439   1.92267558  0.50665   
  116.82923  0.30205    0.17729    1.17671    2.0596983    1.96482428   1.92021258  0.485508  
  118.65534  0.30499    0.17730    1.19967    1.9049365    1.95633719   1.91227161  0.5249519 
  119.55751  0.30642    0.17731    1.21114    2.3991383    1.95102514   1.90619816  0.4168163 
  117.74518  0.30356    0.17731    1.18819    2.2657901    1.96360838   1.91673492  0.4413471 
  115.90475  0.30060    0.17732    1.16523    2.3338533    1.97325512   1.92250206  0.4284759 
  116.82818  0.30210    0.17732    1.17671    1.5810501    1.969781     1.92003863  0.632491  
  118.65430  0.30504    0.17733    1.19967    2.2131878    1.96186208   1.91209773  0.4518369 
  119.55648  0.30647    0.17734    1.21114    2.3216917    1.95701019   1.9060256   0.4307204 
  117.74414  0.30361    0.17734    1.18819    1.8271682    1.96937451   1.91656072  0.547295  
  116.82713  0.30215    0.17735    1.17671    2.3133879    1.97574571   1.91986466  0.4322665 
  115.90369  0.30064    0.17735    1.16523    2.2535737    1.97907686   1.92232886  0.4437396 
  118.65326  0.30509    0.17736    1.19967    2.6205686    1.96841556   1.9119242   0.3815966 
  119.55545  0.30652    0.17737    1.21114    2.4479073    1.96401781   1.90585304  0.4085122 
  117.74310  0.30366    0.17737    1.18819    2.0215551    1.97609436   1.9163865   0.4946687 
  115.90263  0.30069    0.17738    1.16523    2.1717206    1.98573977   1.92215563  0.4604644 
  116.82608  0.30220    0.17738    1.17671    2.1399286    1.9825836    1.91969067  0.4673053 
  118.65223  0.30514    0.17739    1.19967    2.3605124    1.975862     1.91175032  0.4236368 
  117.74205  0.30371    0.17740    1.18819    1.6870813    1.98361576   1.91621262  0.5927397 
  119.55442  0.30657    0.17740    1.21114    2.4374489    1.97190499   1.90568012  0.410265  
  115.90157  0.30074    0.17741    1.16523    2.2687639    1.99307446   1.92198237  0.4407686 
  116.82503  0.30225    0.17741    1.17671    1.3683301    1.99012699   1.91951665  0.7308178 
  118.65119  0.30519    0.17742    1.19967    1.8607143    1.98402545   1.91157642  0.537428  
  119.55339  0.30662    0.17743    1.21114    1.2811172    1.98048244   1.90550756  0.7805687 
  117.74101  0.30376    0.17743    1.18819    2.3126007    1.99174625   1.91603837  0.4324136 
  116.82397  0.30230    0.17744    1.17671    2.1338893    1.99817147   1.91934227  0.4686279 
  115.90051  0.30079    0.17744    1.16523    2.0049459    2.00087881   1.92180908  0.4987666 
  118.65015  0.30524    0.17745    1.19967    2.1196347    1.99268436   1.91140287  0.4717794 
  119.55271  0.30666    0.17745    1.21114    1.8134457    1.98646696   1.9053924   0.5514364 
  117.73996  0.30381    0.17746    1.18819    1.3201286    2.00025289   1.91586411  0.757502  
  115.89945  0.30084    0.17747    1.16523    2.1698201    2.00891795   1.92163576  0.4608677 
  116.82292  0.30235    0.17747    1.17671    2.4003548    2.00647672   1.91916822  0.4166051 
  117.73927  0.30384    0.17748    1.18819    2.2420527    2.00599958   1.91574805  0.4460198 
  118.64912  0.30529    0.17748    1.19967    2.0011144    2.00157023   1.91122897  0.4997216 
  119.55168  0.30671    0.17748    1.21114    1.773802     1.99563308   1.90521949  0.5637608 
  115.89839  0.30089    0.17750    1.16523    2.1900496    2.01692729   1.92146241  0.4566107 
  116.82187  0.30240    0.17750    1.17671    2.1349543    2.01476724   1.91899415  0.4683941 
  117.73822  0.30389    0.17751    1.18819    2.2069512    2.01450817   1.91557377  0.4531138 
  118.64808  0.30534    0.17751    1.19967    2.3224372    2.01037369   1.91105506  0.4305821 
  119.55065  0.30676    0.17751    1.21114    2.3698656    2.00473719   1.90504693  0.4219649 
  116.82082  0.30245    0.17753    1.17671    2.070635     2.02274053   1.91882005  0.4829436 
  115.89733  0.30094    0.17753    1.16523    1.8586037    2.02461843   1.92128869  0.5380383 
  119.54962  0.30681    0.17754    1.21114    2.1324312    2.01341854   1.90487436  0.4689483 
  117.73718  0.30394    0.17754    1.18819    1.9087126    2.02259166   1.91539948  0.5239133 
  118.64704  0.30539    0.17754    1.19967    1.637502     2.0187523    1.91088149  0.6106863 
  115.89627  0.30099    0.17756    1.16523    2.088816     2.03169103   1.92111529  0.4787401 
  118.64635  0.30542    0.17756    1.19967    2.2246616    2.02392282   1.91076531  0.4495066 
  116.81976  0.30250    0.17756    1.17671    1.9064522    2.03007749   1.91864594  0.5245345 
  119.54859  0.30686    0.17757    1.21114    2.5304365    2.02129338   1.90470145  0.3951887 
  117.73613  0.30399    0.17757    1.18819    2.3676771    2.02990896   1.91522518  0.4223549 
  116.81871  0.30255    0.17759    1.17671    1.6414257    2.03645917   1.91847181  0.6092265 
  115.89521  0.30104    0.17759    1.16523    2.4888009    2.03784619   1.92094186  0.4017999 
  118.64532  0.30547    0.17759    1.19967    1.8494678    2.03078874   1.91059174  0.5406961 
  119.54756  0.30691    0.17760    1.21114    2.4645753    2.02797872   1.90452889  0.4057494 
  117.73509  0.30404    0.17760    1.18819    1.9066001    2.03612404   1.91505086  0.5244938 
  118.64428  0.30552    0.17762    1.19967    1.8420727    2.0364675    1.91041781  0.5428667 
  116.81766  0.30260    0.17762    1.17671    2.1134761    2.04177902   1.91829765  0.4731542 
  115.89415  0.30109    0.17762    1.16523    2.7809391    2.04300137   1.9207684   0.3595908 
  117.73404  0.30409    0.17763    1.18819    2.071073     2.04112071   1.91487654  0.4828415 
  119.54653  0.30696    0.17763    1.21114    1.6338377    2.0333038    1.90435599  0.6120559 
  119.54585  0.30699    0.17765    1.21114    2.1045028    2.03573915   1.90424118  0.4751716 
  116.81660  0.30265    0.17765    1.17671    1.9146742    2.04542319   1.91812348  0.5222821 
  118.64324  0.30557    0.17765    1.19967    1.6735195    2.04031441   1.91024422  0.5975431 
  117.73299  0.30414    0.17766    1.18819    1.8088575    2.04429734   1.91470255  0.5528351 
  115.89274  0.30115    0.17766    1.16523    2.285692     2.04740154   1.92053697  0.4375043 
  119.54482  0.30704    0.17768    1.21114    2.1431357    2.03776799   1.90406827  0.466606  
  116.81555  0.30269    0.17768    1.17671    1.8832192    2.04743198   1.91794964  0.5310056 
  118.64220  0.30562    0.17768    1.19967    2.2624237    2.04233121   1.91007029  0.4420039 
  117.73195  0.30419    0.17769    1.18819    1.9746268    2.04571655   1.9145282   0.5064248 
  115.89167  0.30120    0.17769    1.16523    2.4078518    2.04888859   1.92036345  0.415308  
  118.64116  0.30567    0.17771    1.19967    1.5096013    2.04248162   1.90989635  0.6624266 
  116.81450  0.30274    0.17771    1.17671    2.6928561    2.04778197   1.91777544  0.3713529 
  119.54379  0.30709    0.17771    1.21114    2.0824678    2.03782123   1.90389572  0.4801995 
  115.89061  0.30125    0.17772    1.16523    1.7876035    2.04883856   1.92018991  0.5594082 
  117.73090  0.30424    0.17772    1.18819    1.5149708    2.04539873   1.91435384  0.6600787 
  116.81344  0.30279    0.17774    1.17671    2.0211441    2.04659043   1.91760121  0.4947693 
  118.64013  0.30572    0.17774    1.19967    2.2369816    2.04089103   1.90972275  0.4470309 
  119.54276  0.30714    0.17774    1.21114    1.9551591    2.03602738   1.90372316  0.5114673 
  115.88955  0.30130    0.17775    1.16523    2.0471895    2.04740662   1.92001633  0.4884746 
  117.72986  0.30429    0.17775    1.18819    2.3067149    2.04351452   1.91417948  0.4335169 
  116.81239  0.30284    0.17777    1.17671    2.4603293    2.04410601   1.91742697  0.4064497 
  118.63909  0.30577    0.17777    1.19967    2.2126983    2.03783681   1.9095488   0.4519369 
  119.54173  0.30719    0.17777    1.21114    2.0311439    2.0326797    1.90355026  0.4923334 
  115.88849  0.30135    0.17778    1.16523    2.6394391    2.04486289   1.91984274  0.3788684 
  117.72881  0.30434    0.17778    1.18819    2.0107538    2.04036833   1.9140051   0.4973259 
  119.54070  0.30724    0.17780    1.21114    2.3471566    2.02820037   1.90337772  0.4260474 
  116.81133  0.30289    0.17780    1.17671    1.921563     2.0406805    1.91725271  0.5204097 
  118.63805  0.30582    0.17780    1.19967    2.0255454    2.03371711   1.9093752   0.4936942 
  115.88743  0.30140    0.17781    1.16523    2.2631163    2.0415616    1.91966912  0.4418686 
  117.72776  0.30439    0.17781    1.18819    1.9118219    2.03636246   1.91383106  0.5230613 
  119.53967  0.30729    0.17783    1.21114    1.1969901    2.02308843   1.90320517  0.8354288 
  118.63701  0.30587    0.17783    1.19967    2.5413299    2.02900168   1.90920124  0.3934948 
  116.81028  0.30294    0.17783    1.17671    1.9889143    2.03672937   1.91707844  0.5027869 
  115.88637  0.30145    0.17784    1.16523    2.5544142    2.03790341   1.91949547  0.3914792 
  117.72672  0.30444    0.17784    1.18819    1.8782485    2.03195163   1.91365666  0.5324109 
  119.53898  0.30733    0.17785    1.21114    1.9950654    2.01958984   1.90309002  0.5012367 
  116.80922  0.30299    0.17786    1.17671    2.3927202    2.03269169   1.91690414  0.4179344 
  118.63597  0.30592    0.17786    1.19967    1.4836909    2.02418876   1.90902763  0.6739948 
  115.88530  0.30150    0.17787    1.16523    1.9855158    2.03429948   1.9193218   0.5036475 
  117.72567  0.30449    0.17787    1.18819    2.2721829    2.02760401   1.91348225  0.4401054 
  119.53795  0.30738    0.17788    1.21114    2.3533955    2.01459222   1.90291713  0.424918  
  118.63528  0.30596    0.17788    1.19967    1.4638842    2.02116704   1.90891177  0.6831141 
  116.80817  0.30304    0.17789    1.17671    2.6269988    2.0289958    1.91672984  0.3806625 
  117.72462  0.30454    0.17790    1.18819    2.269874     2.02376553   1.91330784  0.4405531 
  115.88424  0.30154    0.17790    1.16523    1.9493674    2.03114119   1.9191481   0.5129869 
  119.53692  0.30743    0.17791    1.21114    1.811338     2.01032669   1.9027446   0.5520781 
  118.63424  0.30601    0.17791    1.19967    1.6856638    2.01725004   1.90873781  0.5932381 
  116.80711  0.30309    0.17792    1.17671    1.9850053    2.02603117   1.91655551  0.503777  
  114.95324  0.30003    0.17792    1.15375    2.2863263    2.03216591   1.92082431  0.4373829 
  117.72357  0.30459    0.17793    1.18819    1.9382204    2.02083307   1.91313376  0.5159372 
  115.88318  0.30159    0.17793    1.16523    2.7077173    2.02877542   1.91897438  0.3693148 
  118.63320  0.30606    0.17794    1.19967    1.9128668    2.01442211   1.90856384  0.5227756 
  119.53589  0.30748    0.17794    1.21114    1.8588013    2.00721787   1.90257206  0.5379811 
  116.80606  0.30314    0.17795    1.17671    2.2507276    2.0241258    1.91638117  0.4443008 
  114.95217  0.30008    0.17795    1.15375    2.0630535    2.03071084   1.92065167  0.4847184 
  115.88212  0.30164    0.17796    1.16523    2.6094068    2.02748477   1.91880064  0.3832289 
  117.72253  0.30464    0.17796    1.18819    1.901957     2.01913033   1.91295932  0.5257742 
  118.63216  0.30611    0.17797    1.19967    2.3908254    2.01300009   1.90839022  0.4182656 
  119.53485  0.30753    0.17797    1.21114    1.8718777    2.00560312   1.90239953  0.5342229 
  116.80500  0.30319    0.17798    1.17671    2.0452119    2.02352758   1.91620681  0.4889469 
  114.95110  0.30013    0.17798    1.15375    1.8716279    2.03039061   1.920479    0.5342942 
  117.72148  0.30469    0.17799    1.18819    2.0612911    2.01889168   1.91278488  0.4851328 
  115.88105  0.30169    0.17799    1.16523    2.0829898    2.02747146   1.91862687  0.4800792 
  119.53382  0.30758    0.17800    1.21114    2.0982206    2.00571255   1.90222665  0.4765943 
  118.63112  0.30616    0.17800    1.19967    1.8115817    2.01319852   1.90821625  0.5520038 
  114.95003  0.30018    0.17801    1.15375    2.0350654    2.03133575   1.9203063   0.4913847 
  116.80395  0.30324    0.17801    1.17671    2.040743     2.02438999   1.91603244  0.4900176 
  115.87999  0.30174    0.17802    1.16523    1.9207193    2.02884541   1.91845308  0.5206383 
  117.72043  0.30474    0.17802    1.18819    2.1210073    2.02024665   1.91261043  0.4714741 
  119.53279  0.30763    0.17803    1.21114    1.0378732    2.00765591   1.90205413  0.9635088 
  118.63008  0.30621    0.17803    1.19967    2.4379423    2.0151187    1.90804263  0.410182  
  114.94896  0.30023    0.17804    1.15375    2.5864381    2.03358523   1.92013357  0.3866321 
  116.80289  0.30329    0.17804    1.17671    1.9695473    2.02676243   1.9158584   0.5077309 
  115.87893  0.30179    0.17805    1.16523    1.9245895    2.03161667   1.91827926  0.5195913 
  117.71938  0.30479    0.17805    1.18819    1.9192803    2.02321176   1.91243632  0.5210286 
  119.53210  0.30766    0.17805    1.21114    2.4826638    2.00996531   1.901939    0.4027932 
  118.62904  0.30626    0.17806    1.19967    2.8552348    2.0187383    1.90786866  0.3502339 
  116.80184  0.30334    0.17807    1.17671    1.9325002    2.03058436   1.915684    0.5174644 
  114.94789  0.30028    0.17807    1.15375    2.3613486    2.0370828    1.9199608   0.4234868 
  119.53107  0.30771    0.17808    1.21114    1.8787474    2.01485426   1.90176648  0.5322695 
  115.87786  0.30184    0.17808    1.16523    2.6938157    2.03569316   1.91810543  0.3712206 
  117.71833  0.30484    0.17808    1.18819    2.3341755    2.02768608   1.91226185  0.4284168 
  118.62800  0.30631    0.17809    1.19967    2.3284248    2.02391288   1.90769503  0.4294749 
  116.80078  0.30339    0.17810    1.17671    1.8964107    2.03568855   1.91550958  0.5273119 
  114.94682  0.30033    0.17810    1.15375    2.1673605    2.04167805   1.91978801  0.4613907 
  119.53004  0.30776    0.17811    1.21114    2.4998433    2.02123343   1.90159397  0.4000251 
  115.87680  0.30189    0.17811    1.16523    1.7331948    2.04088359   1.91793157  0.5769692 
  117.71729  0.30489    0.17811    1.18819    1.3241519    2.03345654   1.91208738  0.7552004 
  118.62696  0.30636    0.17812    1.19967    2.4494961    2.03037874   1.90752106  0.4082472 
  117.71659  0.30492    0.17813    1.18819    1.8330749    2.03787085   1.91197118  0.5455314 
  116.79972  0.30344    0.17813    1.17671    1.9612249    2.04180656   1.91533515  0.5098854 
  114.94575  0.30038    0.17813    1.15375    2.7804618    2.04713273   1.91961518  0.3596525 
  115.87573  0.30194    0.17814    1.16523    2.1036409    2.04690569   1.91775769  0.4753663 
  119.52901  0.30781    0.17814    1.21114    2.3218512    2.02874898   1.90142146  0.4306908 
  118.62592  0.30641    0.17815    1.19967    2.8601193    2.03776734   1.90734743  0.3496358 
  117.71554  0.30497    0.17816    1.18819    1.8564682    2.04505178   1.91179704  0.5386572 
  116.79867  0.30349    0.17816    1.17671    1.6285391    2.04858116   1.9151607   0.6140473 
  114.94432  0.30044    0.17817    1.15375    1.7437599    2.05518754   1.91938493  0.5734734 
  115.87467  0.30199    0.17817    1.16523    3.1089865    2.05339884   1.91758378  0.3216482 
  119.52797  0.30786    0.17817    1.21114    2.3943491    2.03694511   1.90124861  0.41765   
  118.62488  0.30646    0.17818    1.19967    1.9085635    2.04562013   1.9071738   0.5239543 
  116.79761  0.30353    0.17819    1.17671    1.8290025    2.05558317   1.91498624  0.5467461 
  117.71449  0.30502    0.17819    1.18819    2.1655328    2.052493     1.91162255  0.4617801 
  118.62418  0.30649    0.17820    1.19967    2.200072     2.05085579   1.90705793  0.4545306 
  114.94325  0.30049    0.17820    1.15375    1.9981596    2.06131356   1.91921203  0.5004605 
  119.52694  0.30791    0.17820    1.21114    2.1375149    2.04528749   1.90107611  0.467833  
  115.87325  0.30205    0.17821    1.16523    2.3409995    2.0620544    1.91735211  0.427168  
  117.71344  0.30507    0.17822    1.18819    1.8057263    2.05968472   1.91144805  0.5537938 
  116.79655  0.30358    0.17822    1.17671    1.8312464    2.06233298   1.91481212  0.5460762 
  114.94218  0.30054    0.17823    1.15375    1.9925692    2.06703535   1.9190391   0.5018646 
  118.62314  0.30654    0.17823    1.19967    2.5600815    2.0582947    1.90688395  0.3906126 
  119.52591  0.30796    0.17823    1.21114    1.3370662    2.05318823   1.90090361  0.7479061 
  115.87219  0.30210    0.17824    1.16523    1.7046036    2.06794243   1.91717816  0.5866467 
  117.71239  0.30512    0.17825    1.18819    2.3005757    2.06609126   1.91127389  0.4346738 
  119.52522  0.30800    0.17825    1.21114    2.7005852    2.0579103    1.90078851  0.3702901 
  116.79550  0.30363    0.17825    1.17671    1.8345351    2.06832606   1.91463763  0.5450972 
  114.94111  0.30059    0.17826    1.15375    2.209634     2.07190957   1.91886614  0.4525636 
  118.62210  0.30659    0.17826    1.19967    2.4042212    2.0647288    1.90671032  0.4159351 
  115.87112  0.30215    0.17827    1.16523    2.3024734    2.07279071   1.91700418  0.4343155 
  119.52419  0.30805    0.17828    1.21114    2.258602     2.06373979   1.90061602  0.4427518 
  116.79444  0.30368    0.17828    1.17671    1.8722529    2.07306935   1.91446313  0.5341159 
  117.71134  0.30517    0.17828    1.18819    2.226409     2.07118625   1.91109938  0.4491538 
  118.62106  0.30664    0.17829    1.19967    2.2834019    2.06961203   1.90653634  0.4379431 
  114.94003  0.30064    0.17829    1.15375    2.1685466    2.0755147    1.91869315  0.4611383 
  115.87006  0.30220    0.17830    1.16523    1.9303392    2.07616523   1.91683019  0.5180437 
  119.52315  0.30810    0.17831    1.21114    2.4616521    2.06759777   1.90044354  0.4062312 
  117.71029  0.30522    0.17831    1.18819    2.0602101    2.07450043   1.91092486  0.4853874 
  116.79338  0.30373    0.17831    1.17671    2.7157613    2.0761224    1.91428862  0.3682209 
  114.93896  0.30068    0.17832    1.15375    1.8093934    2.07748955   1.91852014  0.5526714 
  118.62002  0.30669    0.17832    1.19967    2.2702615    2.07247715   1.90636271  0.4404779 
  115.86899  0.30225    0.17833    1.16523    1.8241919    2.07771135   1.91665617  0.5481879 
  119.52212  0.30815    0.17834    1.21114    2.2715911    2.06907496   1.90027107  0.4402201 
  116.79233  0.30378    0.17834    1.17671    1.8163801    2.07714601   1.91411444  0.5505456 
  117.70924  0.30527    0.17834    1.18819    2.1453758    2.07567239   1.91075068  0.4661188 
  118.61898  0.30674    0.17835    1.19967    2.1489113    2.07298894   1.90618874  0.4653519 
  114.93789  0.30073    0.17835    1.15375    2.1798361    2.07757429   1.91834709  0.4587501 
  115.86793  0.30230    0.17836    1.16523    2.312449     2.07719695   1.91648248  0.432442  
  119.52109  0.30820    0.17837    1.21114    2.4720071    2.06794069   1.9000986   0.4045296 
  117.70819  0.30532    0.17837    1.18819    2.0456747    2.07449483   1.91057615  0.4888363 
  116.79127  0.30383    0.17837    1.17671    2.7004893    2.0759442    1.91393991  0.3703033 
  118.61793  0.30679    0.17838    1.19967    2.562877     2.07099329   1.90601511  0.3901865 
  114.93682  0.30078    0.17838    1.15375    1.7607691    2.07564266   1.91817402  0.5679336 
  115.86686  0.30235    0.17839    1.16523    2.1381872    2.07454094   1.91630843  0.4676859 
  117.70714  0.30537    0.17840    1.18819    1.8865093    2.07094384   1.91040162  0.5300795 
  119.52005  0.30825    0.17840    1.21114    2.2494729    2.06417482   1.89992579  0.4445486 
  114.93574  0.30083    0.17841    1.15375    2.7230142    2.07171629   1.91800092  0.3672401 
  116.78986  0.30390    0.17841    1.17671    2.0330219    2.07086044   1.91370705  0.4918786 
  118.61689  0.30684    0.17841    1.19967    2.3355785    2.06653391   1.90584148  0.4281594 
  115.86580  0.30240    0.17842    1.16523    2.0962623    2.0698216    1.91613435  0.4770395 
  119.51902  0.30830    0.17843    1.21114    2.8000824    2.05796414   1.89975334  0.3571323 
  117.70609  0.30542    0.17843    1.18819    1.9458075    2.06517433   1.91022743  0.5139255 
  116.78880  0.30395    0.17844    1.17671    1.972705     2.06465054   1.91353284  0.5069182 
  118.61585  0.30689    0.17844    1.19967    2.2531096    2.05983716   1.90566751  0.4438311 
  115.86473  0.30244    0.17845    1.16523    2.0548625    2.06325619   1.91596026  0.4866506 
  114.93431  0.30090    0.17845    1.15375    2.5243446    2.06367037   1.9177703   0.3961424 
  119.51798  0.30835    0.17846    1.21114    1.3253433    2.04965926   1.89958089  0.7545215 
  117.70504  0.30547    0.17846    1.18819    1.9758471    2.05748569   1.91005288  0.506112  
  116.78774  0.30400    0.17847    1.17671    2.0818433    2.0567224    1.91335826  0.4803435 
  118.61481  0.30694    0.17847    1.19967    1.9983384    2.05126841   1.90549388  0.5004157 
  114.93324  0.30095    0.17848    1.15375    1.9556538    2.0558924    1.91759713  0.5113379 
  115.86367  0.30249    0.17848    1.16523    1.8193043    2.05516398   1.91578614  0.5496607 
  119.51729  0.30838    0.17848    1.21114    2.1216596    2.04318221   1.89946581  0.4713291 
  117.70399  0.30552    0.17849    1.18819    2.0693076    2.04827552   1.90987868  0.4832534 
  118.61376  0.30699    0.17850    1.19967    2.5511979    2.04127461   1.90531991  0.3919727 
  116.78668  0.30404    0.17850    1.17671    2.1900026    2.04746659   1.91318367  0.4566205 
  119.51626  0.30843    0.17851    1.21114    2.0137089    2.03242813   1.89929338  0.4965961 
  114.93217  0.30099    0.17851    1.15375    1.9795991    2.04700975   1.91742394  0.5051528 
  115.86260  0.30254    0.17851    1.16523    1.8775299    2.04592478   1.91561201  0.5326147 
  117.70294  0.30557    0.17852    1.18819    2.0099183    2.03798833   1.90970413  0.4975327 
  116.78562  0.30409    0.17853    1.17671    2.0563929    2.0373084    1.91300942  0.4862884 
  118.61272  0.30704    0.17853    1.19967    1.3946351    2.03033689   1.90514629  0.7170334 
  119.51522  0.30848    0.17854    1.21114    2.5327912    2.02088243   1.89912095  0.3948213 
  114.93109  0.30104    0.17854    1.15375    1.8190226    2.03740307   1.91725072  0.5497458 
  115.86153  0.30259    0.17854    1.16523    2.2269896    2.03594297   1.91543821  0.4490367 
  118.61203  0.30707    0.17855    1.19967    2.1579284    2.02275626   1.90503043  0.4634074 
  117.70189  0.30561    0.17855    1.18819    2.292652     2.02707915   1.90952992  0.4361761 
  116.78457  0.30414    0.17856    1.17671    1.6114664    2.02667438   1.91283481  0.6205528 
  115.86047  0.30264    0.17857    1.16523    2.8340574    2.02561939   1.91526404  0.352851  
  114.93002  0.30109    0.17857    1.15375    1.8445553    2.0274538    1.91707747  0.5421361 
  119.51419  0.30853    0.17857    1.21114    2.6728242    2.00903698   1.89894853  0.3741361 
  117.70084  0.30566    0.17858    1.18819    1.7706702    2.01598361   1.90935536  0.5647579 
  118.61098  0.30712    0.17858    1.19967    2.3289458    2.01128745   1.90485681  0.4293788 
  116.78351  0.30419    0.17859    1.17671    2.2266086    2.01597219   1.91266019  0.4491135 
  119.51315  0.30858    0.17860    1.21114    2.1554742    1.99734135   1.89877611  0.463935  
  115.85940  0.30269    0.17860    1.16523    1.704648     2.01533542   1.91508985  0.5866314 
  114.92895  0.30114    0.17860    1.15375    1.9935861    2.01752733   1.9169042   0.5016086 
  118.60994  0.30717    0.17861    1.19967    2.6391373    2.00006772   1.90468319  0.3789117 
  117.69979  0.30571    0.17861    1.18819    1.9324504    2.00510337   1.90918114  0.5174777 
  116.78245  0.30424    0.17862    1.17671    2.3240709    2.00557556   1.91248556  0.4302795 
  119.51212  0.30863    0.17863    1.21114    2.3003967    1.98618925   1.8986037   0.4347076 
  114.92787  0.30119    0.17863    1.15375    1.6840522    2.00796323   1.91673124  0.5938058 
  115.85833  0.30274    0.17863    1.16523    2.9579234    2.00544087   1.91491564  0.338075  
  117.69874  0.30576    0.17864    1.18819    2.2216856    1.99479337   1.90900658  0.4501087 
  118.60890  0.30722    0.17864    1.19967    2.2899037    1.98946122   1.90450923  0.4366996 
  116.78139  0.30429    0.17865    1.17671    2.485795     1.9958174    1.91231127  0.4022858 
  119.51108  0.30868    0.17866    1.21114    2.0287248    1.97591205   1.8984313   0.4929205 
  114.92680  0.30124    0.17866    1.15375    2.0495727    1.99906853   1.91655791  0.4879066 
  117.69768  0.30581    0.17867    1.18819    1.9486156    1.98536028   1.908832    0.5131848 
  118.60785  0.30727    0.17867    1.19967    1.9760348    1.97977726   1.90433562  0.506064  
  115.85691  0.30280    0.17867    1.16523    1.737273     1.99338971   1.91468358  0.5756148 
  116.78033  0.30434    0.17868    1.17671    1.9315018    1.98698607   1.91213661  0.5177318 
  119.51005  0.30873    0.17869    1.21114    1.5456943    1.96677929   1.89825891  0.6469585 
  117.69663  0.30586    0.17870    1.18819    1.7053565    1.97706257   1.90865778  0.5863877 
  118.60681  0.30732    0.17870    1.19967    2.2863991    1.97126998   1.90416201  0.437369  
  115.85584  0.30285    0.17870    1.16523    2.1911098    1.98555616   1.91450933  0.4563897 
  114.92537  0.30130    0.17870    1.15375    2.0187255    1.98872137   1.91632666  0.495362  
  119.50936  0.30877    0.17871    1.21114    2.4354867    1.96143408   1.89814387  0.4105955 
  116.77927  0.30439    0.17871    1.17671    2.1900676    1.97932969   1.91196195  0.4566069 
  118.60577  0.30737    0.17873    1.19967    2.3197037    1.96414645   1.90398806  0.4310895 
  114.92429  0.30135    0.17873    1.15375    1.7444324    1.98240671   1.91615362  0.5732524 
  115.85478  0.30290    0.17873    1.16523    1.970166     1.9790139    1.91433507  0.5075714 
  117.69558  0.30591    0.17873    1.18819    1.7140183    1.97011562   1.9084832   0.5834243 
  119.50832  0.30882    0.17874    1.21114    2.0573161    1.9546618    1.8979715   0.4860702 
  116.77821  0.30444    0.17874    1.17671    1.8755321    1.97306138   1.91178763  0.533182  
  118.60472  0.30742    0.17876    1.19967    2.2149738    1.95857934   1.90381446  0.4514726 
  115.85371  0.30295    0.17876    1.16523    2.0083188    1.97396713   1.91416114  0.4979289 
  114.92322  0.30140    0.17876    1.15375    1.930149     1.97756796   1.91598021  0.5180947 
  117.69453  0.30596    0.17876    1.18819    2.073721     1.96470402   1.90830897  0.4822249 
  119.50729  0.30887    0.17877    1.21114    2.1741519    1.94951439   1.89779913  0.4599495 
  116.77715  0.30449    0.17877    1.17671    2.0310613    1.96836774   1.91161295  0.4923534 
  115.85264  0.30300    0.17879    1.16523    1.8850035    1.97060245   1.91398684  0.530503  
  117.69348  0.30601    0.17879    1.18819    2.4045259    1.96099178   1.90813438  0.4158824 
  118.60368  0.30747    0.17879    1.19967    2.2491889    1.95471945   1.90364086  0.4446047 
  114.92214  0.30145    0.17879    1.15375    2.3933628    1.97440172   1.91580677  0.4178222 
  116.77609  0.30454    0.17880    1.17671    2.2849747    1.96542292   1.91143861  0.4376416 
  119.50625  0.30892    0.17880    1.21114    2.8639412    1.94612473   1.89762677  0.3491692 
  115.85157  0.30305    0.17882    1.16523    2.1198504    1.96930193   1.91381253  0.4717314 
  118.60263  0.30752    0.17882    1.19967    2.1454408    1.95290498   1.90346691  0.4661047 
  117.69242  0.30606    0.17882    1.18819    2.2544425    1.95933395   1.90796015  0.4435686 
  114.92107  0.30150    0.17882    1.15375    1.8445898    1.97330119   1.91563331  0.542126  
  119.50521  0.30897    0.17883    1.21114    2.3358111    1.94481734   1.89745442  0.4281168 
  116.77503  0.30459    0.17883    1.17671    2.7351465    1.96459628   1.91126392  0.3656111 
  115.85051  0.30310    0.17885    1.16523    2.3562985    1.96984916   1.9136382   0.4243944 
  117.69137  0.30611    0.17885    1.18819    1.8756037    1.95950953   1.90778591  0.5331617 
  114.91999  0.30155    0.17885    1.15375    2.3108371    1.97404964   1.91545983  0.4327436 
  118.60159  0.30757    0.17885    1.19967    2.2149807    1.95291146   1.90329332  0.4514712 
  116.77397  0.30464    0.17886    1.17671    2.2967702    1.96567309   1.91108921  0.435394  
  119.50418  0.30902    0.17886    1.21114    2.5588798    1.94536768   1.89728207  0.390796  
  117.69032  0.30616    0.17888    1.18819    2.2069666    1.96189714   1.90761132  0.4531106 
  114.91892  0.30160    0.17888    1.15375    1.9765273    1.97704448   1.91528667  0.5059379 
  118.60054  0.30762    0.17888    1.19967    2.284328     1.95510893   1.90311974  0.4377655 
  115.84944  0.30315    0.17888    1.16523    1.8718826    1.97263678   1.91346421  0.5342215 
  119.50314  0.30907    0.17889    1.21114    2.0218209    1.94814854   1.89710974  0.4946037 
  116.77291  0.30469    0.17889    1.17671    2.3861756    1.96904633   1.91091485  0.4190806 
  113.98103  0.30004    0.17890    1.14227    2.0268107    1.98451174   1.91648128  0.493386  
  114.91784  0.30164    0.17891    1.15375    2.3835949    1.98248667   1.91511314  0.4195344 
  115.84837  0.30320    0.17891    1.16523    1.9442829    1.97786945   1.91328985  0.5143284 
  117.68926  0.30621    0.17891    1.18819    2.3441757    1.96670725   1.90743708  0.4265892 
  118.59950  0.30767    0.17891    1.19967    1.5571026    1.95970779   1.90294615  0.6422184 
  116.77185  0.30474    0.17892    1.17671    1.4662971    1.9749293    1.91074012  0.68199   
  119.50210  0.30912    0.17892    1.21114    1.8059235    1.95338274   1.89693742  0.5537333 
  113.97995  0.30009    0.17893    1.14227    1.8237691    1.99189853   1.91630937  0.548315  
  118.59880  0.30770    0.17893    1.19967    2.6625301    1.96422553   1.90283032  0.3755826 
  117.68821  0.30626    0.17894    1.18819    2.0890873    1.974172     1.90726249  0.4786779 
  119.50141  0.30915    0.17894    1.21114    2.9584205    1.95836205   1.89682242  0.3380182 
  115.84730  0.30325    0.17894    1.16523    2.0170737    1.98576218   1.91311548  0.4957677 
  116.77079  0.30479    0.17895    1.17671    1.4301997    1.9835505    1.91056574  0.6992031 
  114.91641  0.30171    0.17895    1.15375    2.0168814    1.99390371   1.91488196  0.495815  
  113.97887  0.30014    0.17896    1.14227    1.8714083    2.00204643   1.91613707  0.5343569 
  118.59776  0.30775    0.17896    1.19967    1.9342755    1.97337368   1.90265674  0.5169894 
  119.50038  0.30920    0.17897    1.21114    2.1230394    1.96827597   1.89665011  0.4710228 
  117.68716  0.30631    0.17897    1.18819    1.863987     1.98453954   1.90708824  0.5364844 
  115.84623  0.30330    0.17897    1.16523    2.0568615    1.99653015   1.91294143  0.4861776 
  116.76972  0.30483    0.17898    1.17671    2.0441103    1.99513955   1.91039101  0.4892104 
  114.91533  0.30176    0.17898    1.15375    2.1461114    2.00584018   1.91470838  0.465959  
  113.97778  0.30019    0.17899    1.14227    2.0479708    2.01512209   1.91596475  0.4882882 
  118.59671  0.30780    0.17899    1.19967    2.7250695    1.98560731   1.90248282  0.3669631 
  119.49934  0.30925    0.17900    1.21114    2.0427736    1.98138464   1.89647782  0.4895305 
  115.84516  0.30334    0.17900    1.16523    1.7304144    2.01037192   1.91276703  0.5778963 
  117.68610  0.30636    0.17900    1.18819    1.9968152    1.99805462   1.90691365  0.5007975 
  116.76866  0.30488    0.17901    1.17671    1.7825702    2.00991119   1.91021626  0.5609877 
  114.91425  0.30181    0.17901    1.15375    1.9953628    2.02085547   1.91453477  0.501162  
  118.59566  0.30785    0.17902    1.19967    2.2734354    2.00118638   1.90230926  0.4398629 
  113.97670  0.30024    0.17902    1.14227    2.3566112    2.03125333   1.91579239  0.4243381 
  119.49830  0.30930    0.17903    1.21114    2.2098183    1.99796833   1.89630553  0.4525259 
  117.68505  0.30641    0.17903    1.18819    2.2593042    2.01493716   1.9067394   0.4426141 
  115.84409  0.30339    0.17903    1.16523    2.4694841    2.02745014   1.91259262  0.4049429 
  116.76760  0.30493    0.17904    1.17671    2.1059104    2.02803902   1.91004186  0.474854  
  114.91318  0.30186    0.17904    1.15375    2.3753127    2.03906646   1.91436149  0.4209972 
  118.59462  0.30790    0.17905    1.19967    2.3736647    2.02032866   1.9021357   0.4212895 
  113.97562  0.30029    0.17905    1.14227    2.865397     2.05050868   1.91562035  0.3489918 
  119.49726  0.30935    0.17906    1.21114    2.4423657    2.01825948   1.89613325  0.4094391 
  115.84302  0.30344    0.17906    1.16523    2.6096516    2.04786397   1.91241853  0.3831929 
  117.68400  0.30646    0.17906    1.18819    2.2257298    2.03534864   1.90656481  0.4492908 
  114.91210  0.30190    0.17907    1.15375    2.0681911    2.06051495   1.91418784  0.4835143 
  116.76654  0.30498    0.17907    1.17671    1.7823915    2.04962479   1.9098671   0.561044  
  118.59357  0.30795    0.17908    1.19967    2.2681469    2.04317471   1.90196214  0.4408886 
  117.68294  0.30651    0.17909    1.18819    1.2426659    2.05936011   1.90639056  0.8047215 
  113.97417  0.30035    0.17909    1.14227    2.2323931    2.08100224   1.91539068  0.4479498 
  119.49622  0.30940    0.17909    1.21114    2.1412914    2.04240174   1.89596098  0.4670079 
  116.76548  0.30503    0.17910    1.17671    1.7187976    2.07466854   1.90969269  0.5818021 
  114.91102  0.30195    0.17910    1.15375    1.9799551    2.08514386   1.91401416  0.505062  
  115.84160  0.30351    0.17910    1.16523    2.0790156    2.08026471   1.91218582  0.4809969 
  118.59253  0.30800    0.17911    1.19967    2.7136046    2.06974736   1.90178824  0.3685135 
  117.68224  0.30654    0.17911    1.18819    2.0244782    2.07734549   1.90627428  0.4939544 
  113.97309  0.30040    0.17912    1.14227    1.9515155    2.10730605   1.91521822  0.5124223 
  119.49519  0.30945    0.17912    1.21114    2.0858117    2.07040607   1.89578872  0.4794297 
  114.90995  0.30200    0.17913    1.15375    2.2387247    2.11277109   1.91384047  0.4466829 
  115.84053  0.30356    0.17913    1.16523    2.3517206    2.10827451   1.9120117   0.4252206 
  116.76442  0.30508    0.17913    1.17671    2.2726449    2.10303429   1.90951791  0.4400159 
  117.68119  0.30659    0.17914    1.18819    2.6068438    2.10715075   1.90610003  0.3836056 
  118.59148  0.30805    0.17914    1.19967    2.3017693    2.09991453   1.9016147   0.4344484 
  113.97200  0.30045    0.17915    1.14227    1.9978427    2.13624298   1.91504573  0.5005399 
  119.49415  0.30950    0.17915    1.21114    1.9254147    2.10210897   1.89561682  0.5193686 
  114.90887  0.30205    0.17916    1.15375    2.5001844    2.14307025   1.9136671   0.3999705 
  115.83946  0.30361    0.17916    1.16523    2.287985     2.13912905   1.91183723  0.4370658 
  116.76335  0.30513    0.17916    1.17671    2.0160833    2.13442529   1.90934349  0.4960113 
  118.59043  0.30810    0.17917    1.19967    2.5095396    2.13335338   1.90144116  0.3984795 
  117.68013  0.30664    0.17917    1.18819    2.2103247    2.14003119   1.90592544  0.4524222 
  113.97092  0.30050    0.17918    1.14227    1.8754193    2.16737897   1.91487356  0.5332141 
  119.49311  0.30955    0.17918    1.21114    1.3586715    2.1371353    1.89544459  0.7360131 
  116.76229  0.30518    0.17919    1.17671    1.8572927    2.16836099   1.9091687   0.5384181 
  115.83839  0.30366    0.17919    1.16523    2.9642805    2.17234524   1.91166309  0.33735   
  117.67908  0.30669    0.17920    1.18819    2.5933485    2.17544604   1.90575119  0.3856019 
  119.49242  0.30959    0.17920    1.21114    2.2798359    2.16204163   1.89532965  0.4386281 
  118.58939  0.30815    0.17920    1.19967    2.9595195    2.16952696   1.90126763  0.3378927 
  114.90743  0.30212    0.17920    1.15375    2.4783786    2.18676268   1.91343568  0.4034896 
  113.96984  0.30054    0.17921    1.14227    2.6248443    2.20012913   1.91470101  0.380975  
  115.83732  0.30370    0.17922    1.16523    2.7979587    2.20726144   1.91148858  0.3574034 
  116.76123  0.30523    0.17922    1.17671    2.1559375    2.20417033   1.90899426  0.4638353 
  118.58834  0.30820    0.17923    1.19967    2.9289574    2.20767207   1.9010941   0.3414184 
  117.67802  0.30674    0.17923    1.18819    2.2628485    2.2126443    1.90557694  0.4419209 
  119.49138  0.30964    0.17923    1.21114    2.4147506    2.2011309    1.89515744  0.4141214 
  114.90636  0.30216    0.17923    1.15375    2.4563747    2.22112718   1.91326192  0.407104  
  116.76017  0.30528    0.17925    1.17671    2.1622525    2.24099066   1.90881947  0.4624807 
  113.96839  0.30061    0.17925    1.14227    2.2297328    2.24502506   1.91447113  0.4484842 
  115.83625  0.30375    0.17925    1.16523    2.8998612    2.2430435    1.91131407  0.3448441 
  114.90528  0.30221    0.17926    1.15375    2.7859019    2.25592225   1.91308813  0.3589502 
  118.58729  0.30825    0.17926    1.19967    2.0013434    2.24680215   1.90092058  0.4996644 
  117.67697  0.30679    0.17926    1.18819    2.1920151    2.25067065   1.90540235  0.4562012 
  119.49034  0.30969    0.17926    1.21114    2.3826052    2.24137386   1.89498523  0.4197086 
  115.83518  0.30380    0.17928    1.16523    2.9662376    2.27869907   1.91113989  0.3371274 
  113.96730  0.30066    0.17928    1.14227    2.8459261    2.27847223   1.91429851  0.3513795 
  116.75910  0.30533    0.17928    1.17671    2.596558     2.2777855    1.90864502  0.3851252 
  118.58625  0.30830    0.17929    1.19967    2.2456353    2.28572566   1.90074672  0.4453083 
  114.90420  0.30226    0.17929    1.15375    2.3136218    2.29015759   1.91291468  0.4322228 
  117.67591  0.30684    0.17929    1.18819    2.1217661    2.28838545   1.90522811  0.4713055 
  119.48930  0.30974    0.17929    1.21114    2.1587245    2.28152818   1.89481303  0.4632365 
  115.83411  0.30385    0.17931    1.16523    2.3569898    2.31310449   1.91096535  0.42427   
  116.75804  0.30538    0.17931    1.17671    2.3416867    2.31337069   1.90847021  0.4270426 
  113.96622  0.30071    0.17931    1.14227    2.8844605    2.31061778   1.91412621  0.3466853 
  119.48826  0.30979    0.17932    1.21114    2.2601274    2.32016303   1.89464085  0.4424529 
  118.58520  0.30835    0.17932    1.19967    2.2475173    2.32308321   1.90057321  0.4449354 
  114.90312  0.30231    0.17932    1.15375    2.4497215    2.32273821   1.91274085  0.4082097 
  117.67486  0.30689    0.17932    1.18819    2.3731346    2.32449738   1.90505386  0.4213836 
  115.83304  0.30390    0.17934    1.16523    2.9241515    2.34504895   1.91079115  0.3419795 
  113.96513  0.30075    0.17934    1.14227    2.2743894    2.34039057   1.91395354  0.4396784 
  116.75698  0.30543    0.17934    1.17671    2.151686     2.34646085   1.90829575  0.4647518 
  117.67380  0.30694    0.17935    1.18819    2.4645787    2.35761724   1.90487928  0.4057489 
  119.48722  0.30984    0.17935    1.21114    2.3926657    2.35571692   1.89446903  0.4179439 
  114.90204  0.30236    0.17935    1.15375    2.2299144    2.35251169   1.91256736  0.4484477 
  118.58415  0.30840    0.17935    1.19967    1.6254796    2.35740042   1.90039971  0.615203  
  113.96405  0.30080    0.17937    1.14227    2.8826672    2.36670989   1.91378083  0.346901  
  116.75591  0.30548    0.17937    1.17671    2.7914319    2.37573044   1.90812094  0.3582391 
  115.83197  0.30395    0.17937    1.16523    2.1794309    2.37329214   1.91061659  0.4588354 
  118.58345  0.30844    0.17937    1.19967    2.2122103    2.37784356   1.90028394  0.4520366 
  117.67274  0.30699    0.17938    1.18819    2.5576464    2.38633493   1.90470504  0.3909845 
  119.48618  0.30989    0.17938    1.21114    2.0884774    2.38658223   1.89429687  0.4788177 
  114.90096  0.30241    0.17938    1.15375    2.2991381    2.37832908   1.91239349  0.4349456 
  118.58240  0.30849    0.17940    1.19967    2.5891499    2.40378051   1.90011045  0.3862272 
  115.83089  0.30400    0.17940    1.16523    1.9393692    2.39665224   1.91044236  0.5156316 
  113.96296  0.30085    0.17940    1.14227    3.7901334    2.38855932   1.91360845  0.263843  
  116.75485  0.30553    0.17940    1.17671    2.5689518    2.39990778   1.90794647  0.3892638 
  117.67169  0.30704    0.17941    1.18819    2.3653085    2.40932593   1.9045308   0.4227778 
  114.89989  0.30246    0.17941    1.15375    3.1448549    2.39913573   1.91221961  0.3179797 
  119.48514  0.30994    0.17941    1.21114    2.7502061    2.41123036   1.89412472  0.3636091 
  116.75378  0.30557    0.17943    1.17671    2.2102964    2.41789432   1.90777165  0.452428  
  118.58136  0.30854    0.17943    1.19967    2.4464838    2.42291804   1.89993697  0.4087499 
  115.82982  0.30405    0.17943    1.16523    2.6344369    2.4141164    1.91026778  0.3795878 
  117.67063  0.30709    0.17944    1.18819    2.1751316    2.42549554   1.90435621  0.4597423 
  119.48410  0.30999    0.17944    1.21114    1.6870023    2.42837657   1.89395258  0.5927674 
  113.96152  0.30092    0.17944    1.14227    2.7660569    2.40929413   1.91337833  0.3615255 
  114.89845  0.30252    0.17945    1.15375    2.4972867    2.41766026   1.91198797  0.4004346 
  119.48341  0.31002    0.17946    1.21114    2.1340049    2.43519816   1.89383772  0.4686025 
  118.58031  0.30859    0.17946    1.19967    2.7842564    2.43432679   1.89976349  0.3591623 
  116.75272  0.30562    0.17946    1.17671    2.2849808    2.42891413   1.90759717  0.4376404 
  115.82839  0.30411    0.17947    1.16523    2.3288265    2.4270686    1.91003521  0.4294008 
  117.66958  0.30714    0.17947    1.18819    2.7553402    2.4341429    1.90418198  0.3629316 
  113.96043  0.30096    0.17947    1.14227    2.3852881    2.41786819   1.91320554  0.4192366 
  114.89737  0.30257    0.17948    1.15375    2.7226216    2.42405695   1.91181439  0.3672931 
  119.48237  0.31007    0.17949    1.21114    2.3971941    2.43826015   1.89366595  0.4171544 
  118.57926  0.30864    0.17949    1.19967    2.7760153    2.43760428   1.89959003  0.3602286 
  116.75166  0.30567    0.17949    1.17671    1.9208756    2.43265303   1.90742234  0.5205959 
  117.66852  0.30719    0.17950    1.18819    2.3765275    2.43510313   1.90400775  0.420782  
  113.95934  0.30101    0.17950    1.14227    2.2402401    2.42035356   1.91303306  0.4463807 
  115.82732  0.30416    0.17950    1.16523    2.2579957    2.42878672   1.90986095  0.4428706 
  114.89629  0.30262    0.17951    1.15375    2.3944919    2.42406827   1.91164045  0.4176251 
  116.75059  0.30572    0.17952    1.17671    2.5671959    2.42935305   1.90724785  0.3895301 
  118.57821  0.30869    0.17952    1.19967    3.1081843    2.43298941   1.89941657  0.3217312 
  119.48133  0.31012    0.17952    1.21114    2.359565     2.43297919   1.89349385  0.4238069 
  117.66746  0.30724    0.17953    1.18819    2.641405     2.42882274   1.90383352  0.3785864 
  115.82625  0.30421    0.17953    1.16523    2.7854898    2.42406582   1.90968633  0.3590033 
  113.95826  0.30106    0.17953    1.14227    3.0934371    2.41713757   1.91286022  0.323265  
  114.89521  0.30267    0.17954    1.15375    2.0005561    2.41825857   1.91146684  0.499861  
  116.74953  0.30577    0.17955    1.17671    3.2824064    2.4198151    1.90707336  0.3046545 
  118.57716  0.30874    0.17955    1.19967    2.7222903    2.42137044   1.89924312  0.3673378 
  119.48029  0.31017    0.17955    1.21114    2.3862695    2.42028955   1.89332176  0.4190642 
  115.82518  0.30426    0.17956    1.16523    2.6174834    2.41382453   1.90951205  0.3820464 
  117.66641  0.30729    0.17956    1.18819    2.6505618    2.41632964   1.90365895  0.3772785 
  113.95717  0.30111    0.17956    1.14227    3.2750413    2.40903641   1.91268769  0.3053397 
  114.89413  0.30272    0.17957    1.15375    2.4746426    2.40762939   1.91129286  0.4040988 
  119.47925  0.31022    0.17958    1.21114    1.9635537    2.40171101   1.89314968  0.5092807 
  118.57611  0.30879    0.17958    1.19967    3.0164775    2.40418171   1.89906968  0.3315125 
  115.82411  0.30431    0.17959    1.16523    2.2853439    2.39937823   1.90933741  0.4375709 
  117.66535  0.30734    0.17959    1.18819    2.3358726    2.39911282   1.90348473  0.4281055 
  116.74811  0.30584    0.17959    1.17671    2.8800521    2.39964566   1.90684048  0.3472159 
  113.95572  0.30117    0.17960    1.14227    2.3356416    2.39266828   1.91245704  0.4281479 
  114.89305  0.30277    0.17960    1.15375    2.3340883    2.39351045   1.91111921  0.4284328 
  118.57506  0.30884    0.17961    1.19967    2.6662662    2.38323143   1.89889625  0.3750563 
  119.47821  0.31027    0.17961    1.21114    2.0271101    2.37916147   1.89297762  0.4933131 
  117.66429  0.30739    0.17962    1.18819    2.6699153    2.37895165   1.90331051  0.3745437 
  116.74704  0.30589    0.17962    1.17671    3.3233654    2.38104631   1.90666563  0.3008998 
  115.82303  0.30436    0.17962    1.16523    2.3516725    2.38229772   1.90916311  0.4252293 
  113.95463  0.30122    0.17963    1.14227    2.7475992    2.37802799   1.91228445  0.3639541 
  114.89197  0.30281    0.17963    1.15375    3.0191714    2.3774207    1.9109452   0.3312167 
  118.57401  0.30889    0.17964    1.19967    2.3854658    2.36051414   1.89872283  0.4192053 
  119.47717  0.31032    0.17964    1.21114    2.4577064    2.35475608   1.89280591  0.4068834 
  115.82196  0.30441    0.17965    1.16523    2.551431     2.36425971   1.90898845  0.3919369 
  116.74598  0.30594    0.17965    1.17671    2.8838183    2.36144825   1.90649113  0.3467625 
  117.66323  0.30744    0.17965    1.18819    2.6459064    2.35774689   1.90313629  0.3779423 
  113.95355  0.30127    0.17966    1.14227    2.5043399    2.36299602   1.9121115   0.3993068 
  118.57297  0.30894    0.17967    1.19967    2.8087712    2.33804605   1.89854941  0.3560276 
  114.89053  0.30288    0.17967    1.15375    2.1150335    2.35562266   1.91071339  0.4728057 
  119.47613  0.31037    0.17967    1.21114    2.7414178    2.33063078   1.89263388  0.3647748 
  115.82089  0.30446    0.17968    1.16523    2.3876001    2.34692181   1.90881413  0.4188306 
  117.66218  0.30748    0.17968    1.18819    2.7183025    2.33737583   1.90296173  0.3678766 
  116.74491  0.30599    0.17968    1.17671    2.6125584    2.34261655   1.90631663  0.3827666 
  113.95246  0.30132    0.17969    1.14227    1.972954     2.34899634   1.91193886  0.5068542 
  118.57192  0.30899    0.17970    1.19967    2.8946466    2.3177333    1.89837601  0.3454653 
  114.88945  0.30293    0.17970    1.15375    2.2567235    2.34096093   1.91053934  0.4431203 
  119.47508  0.31042    0.17970    1.21114    1.6829385    2.30880528   1.89246186  0.5941988 
  115.81981  0.30451    0.17971    1.16523    2.6890366    2.33181576   1.90863946  0.3718804 
  117.66112  0.30753    0.17971    1.18819    1.9028225    2.31957658   1.90278752  0.5255351 
  116.74385  0.30604    0.17971    1.17671    1.8654711    2.3261843    1.90614178  0.5360576 
  119.47439  0.31046    0.17972    1.21114    2.3981618    2.2964293    1.89234706  0.416986  
  113.95137  0.30137    0.17972    1.14227    3.2492248    2.33731517   1.9117662   0.3077657 
  118.57087  0.30904    0.17973    1.19967    2.482635     2.30126641   1.89820261  0.4027978 
  114.88837  0.30298    0.17973    1.15375    2.0226562    2.32922018   1.91036562  0.4943994 
  117.66006  0.30758    0.17974    1.18819    2.7251972    2.30585385   1.90261332  0.3669459 
  115.81874  0.30455    0.17974    1.16523    2.1609633    2.32026691   1.90846512  0.4627566 
  116.74278  0.30608    0.17974    1.17671    2.304387     2.31356571   1.90596728  0.4339549 
  119.47335  0.31051    0.17975    1.21114    2.1931914    2.28226367   1.89217541  0.4559566 
  113.94992  0.30143    0.17976    1.14227    2.1762053    2.32717813   1.91153572  0.4595155 
  114.88729  0.30303    0.17976    1.15375    2.2866353    2.32147216   1.91019188  0.4373238 
  118.56982  0.30909    0.17976    1.19967    2.1735746    2.29003366   1.89802922  0.4600716 
  116.74172  0.30613    0.17977    1.17671    2.5378863    2.30588165   1.90579277  0.3940287 
  115.81767  0.30460    0.17977    1.16523    2.9308617    2.31332385   1.90829043  0.3411966 
  117.65900  0.30763    0.17977    1.18819    2.1996534    2.29740278   1.90243912  0.4546171 
  119.47231  0.31056    0.17978    1.21114    2.7301024    2.2744282    1.89200343  0.3662866 
  114.88621  0.30307    0.17979    1.15375    2.855329     2.31849492   1.91001778  0.3502223 
  113.94883  0.30148    0.17979    1.14227    2.5786969    2.32465357   1.91136265  0.3877928 
  118.56877  0.30914    0.17979    1.19967    2.2940156    2.28505082   1.89785584  0.4359168 
  116.74065  0.30618    0.17980    1.17671    2.4652785    2.30390298   1.90561792  0.4056337 
  117.65795  0.30768    0.17980    1.18819    2.2959583    2.29504765   1.90226492  0.435548  
  119.47126  0.31061    0.17981    1.21114    2.5223151    2.27370694   1.89183145  0.3964612 
  115.81624  0.30467    0.17981    1.16523    2.5364818    2.31242373   1.90805772  0.3942469 
  114.88513  0.30312    0.17982    1.15375    2.6563966    2.32073264   1.90984401  0.3764498 
  118.56772  0.30919    0.17982    1.19967    1.7616069    2.28690711   1.89768248  0.5676635 
  113.94775  0.30153    0.17982    1.14227    2.0899144    2.32696768   1.91118991  0.4784885 
  117.65689  0.30773    0.17983    1.18819    2.4230345    2.2991969    1.90209038  0.4127056 
  116.73958  0.30623    0.17983    1.17671    2.4255929    2.30801058   1.90544341  0.4122703 
  115.81516  0.30472    0.17984    1.16523    2.8093657    2.31838984   1.90788336  0.3559522 
  118.56702  0.30922    0.17984    1.19967    2.5665815    2.29202719   1.89756679  0.3896233 
  119.47022  0.31066    0.17984    1.21114    2.248796     2.28040639   1.8916595   0.4446824 
  113.94666  0.30158    0.17985    1.14227    3.0231936    2.33419434   1.9110168   0.330776  
  114.88405  0.30317    0.17985    1.15375    3.1918615    2.32826882   1.90966988  0.3132968 
  117.65583  0.30778    0.17986    1.18819    2.1559374    2.30982009   1.90191619  0.4638354 
  116.73852  0.30628    0.17986    1.17671    2.4860154    2.31817003   1.9052689   0.4022501 
  115.81409  0.30477    0.17987    1.16523    2.914961     2.32989884   1.90770898  0.3430578 
  118.56596  0.30927    0.17987    1.19967    2.8812618    2.30533564   1.89739343  0.3470702 
  119.46918  0.31071    0.17987    1.21114    2.379277     2.29433575   1.8914879   0.4202957 
  113.94557  0.30163    0.17988    1.14227    3.0062795    2.34606625   1.91084401  0.3326371 
  114.88261  0.30324    0.17989    1.15375    2.1513918    2.34601969   1.90943792  0.4648154 
  117.65477  0.30783    0.17989    1.18819    2.7683255    2.32644315   1.90174201  0.3612292 
  113.00124  0.30002    0.17989    1.13079    1.906961     2.35532831   1.91175651  0.5243946 
  116.73745  0.30633    0.17989    1.17671    2.3106613    2.33393121   1.90509404  0.4327765 
  118.56491  0.30932    0.17990    1.19967    2.9376307    2.32478534   1.89722009  0.3404104 
  115.81301  0.30482    0.17990    1.16523    2.5495256    2.34639691   1.90753426  0.3922298 
  119.46814  0.31076    0.17990    1.21114    2.9166353    2.3148106    1.89131597  0.3428608 
  113.00014  0.30007    0.17992    1.13079    3.4299138    2.37132866   1.91158512  0.2915525 
  114.88152  0.30329    0.17992    1.15375    2.2376794    2.36420942   1.9092641   0.4468915 
  117.65371  0.30788    0.17992    1.18819    2.4344326    2.34816947   1.90156784  0.4107733 
  113.94412  0.30169    0.17992    1.14227    2.6781843    2.36803798   1.91061336  0.3733873 
  116.73638  0.30638    0.17992    1.17671    2.6025863    2.35444744   1.90491953  0.3842332 
  119.46710  0.31081    0.17993    1.21114    2.2610977    2.34068496   1.89114406  0.4422631 
  115.81194  0.30487    0.17993    1.16523    2.8525476    2.36696875   1.90735987  0.3505638 
  118.56386  0.30937    0.17993    1.19967    2.1584625    2.34928873   1.89704676  0.4632927 
  117.65265  0.30793    0.17995    1.18819    2.7816845    2.3737208    1.90139366  0.3594944 
  113.94303  0.30174    0.17995    1.14227    2.6642208    2.38788898   1.91044052  0.3753443 
  114.88044  0.30333    0.17995    1.15375    2.4467249    2.38542179   1.90908992  0.4087096 
  116.73532  0.30643    0.17995    1.17671    2.7584843    2.37851241   1.90474501  0.3625179 
  112.99868  0.30013    0.17996    1.13079    2.6447171    2.39640818   1.91135633  0.3781123 
  118.56281  0.30942    0.17996    1.19967    2.3491876    2.37737148   1.89687344  0.4256791 
  119.46605  0.31086    0.17996    1.21114    2.1064986    2.37040215   1.8909725   0.4747214 
  115.81087  0.30491    0.17996    1.16523    2.180062     2.39037687   1.90718513  0.4587026 
  113.94194  0.30179    0.17998    1.14227    2.3437658    2.40926369   1.91026731  0.4266638 
  117.65159  0.30798    0.17998    1.18819    1.9982211    2.4014958    1.9012195   0.5004451 
  116.73425  0.30648    0.17998    1.17671    2.1181565    2.40461633   1.90457015  0.4721086 
  114.87936  0.30338    0.17998    1.15375    2.5972757    2.40832395   1.90891608  0.3850188 
  119.46536  0.31089    0.17998    1.21114    3.0528841    2.39142355   1.8908578   0.3275591 
  112.99759  0.30018    0.17999    1.13079    2.2674867    2.41647036   1.91118488  0.4410169 
  118.56176  0.30947    0.17999    1.19967    2.2526642    2.40724049   1.89670013  0.4439188 
  115.80979  0.30496    0.17999    1.16523    2.5449649    2.41512102   1.90701073  0.3929327 
  116.73318  0.30653    0.18001    1.17671    2.7347583    2.43101749   1.90439564  0.365663  
  114.87828  0.30343    0.18001    1.15375    2.2663914    2.43137769   1.90874222  0.4412301 
  117.65053  0.30803    0.18001    1.18819    2.4083009    2.42964483   1.90104499  0.4152305 
  113.94085  0.30184    0.18001    1.14227    2.273953     2.43072175   1.91009443  0.4397628 
  119.46431  0.31094    0.18001    1.21114    2.079126     2.42320627   1.89068592  0.4809713 
  115.80872  0.30501    0.18002    1.16523    2.3381127    2.43950687   1.90683632  0.4276954 
  118.56071  0.30952    0.18002    1.19967    2.5773095    2.43686897   1.89652683  0.3880015 
  112.99649  0.30023    0.18002    1.13079    2.17143      2.43607166   1.91101305  0.460526  
  117.64947  0.30808    0.18004    1.18819    2.3030471    2.45616291   1.90087084  0.4342074 
  114.87720  0.30348    0.18004    1.15375    1.9969462    2.45291707   1.908568    0.5007646 
  119.46327  0.31099    0.18004    1.21114    2.4905394    2.45327782   1.89051441  0.4015194 
  113.93976  0.30189    0.18004    1.14227    3.0654094    2.45070252   1.90992117  0.3262207 
  116.73212  0.30658    0.18004    1.17671    2.492061     2.45582733   1.90422113  0.4012743 
  115.80764  0.30506    0.18005    1.16523    2.8295255    2.46173513   1.90666156  0.3534161 
  112.99539  0.30027    0.18005    1.13079    3.3777239    2.4537348    1.91084153  0.2960574 
  118.55966  0.30957    0.18005    1.19967    2.9051954    2.46409989   1.89635354  0.3442109 
  119.46223  0.31104    0.18007    1.21114    2.1450148    2.47933392   1.89034257  0.4661972 
  117.64841  0.30813    0.18007    1.18819    2.8989553    2.47900188   1.90069669  0.3449519 
  114.87611  0.30353    0.18007    1.15375    3.8197132    2.4712462    1.90839411  0.2617998 
  116.73105  0.30663    0.18007    1.17671    2.0876115    2.47711947   1.90404662  0.4790163 
  115.80657  0.30511    0.18008    1.16523    2.3206992    2.48001294   1.90648714  0.4309046 
  113.93831  0.30195    0.18008    1.14227    2.0204974    2.47231026   1.90969071  0.4949276 
  118.55861  0.30962    0.18008    1.19967    2.3623706    2.48677621   1.89618026  0.4233036 
  112.99393  0.30034    0.18009    1.13079    2.3219958    2.47174132   1.91061257  0.430664  
  119.46118  0.31109    0.18010    1.21114    2.6508508    2.49918145   1.89017074  0.3772374 
  116.72998  0.30668    0.18010    1.17671    2.5300599    2.49306515   1.90387176  0.3952476 
  117.64735  0.30818    0.18010    1.18819    2.8230123    2.49621658   1.90052255  0.3542315 
  114.87467  0.30359    0.18011    1.15375    2.370795     2.48794091   1.90816201  0.4217994 
  118.55755  0.30967    0.18011    1.19967    2.5633915    2.50290714   1.89600734  0.3901082 
  115.80549  0.30516    0.18011    1.16523    3.1353124    2.49268779   1.90631272  0.3189475 
  113.93722  0.30200    0.18011    1.14227    2.4786167    2.48282985   1.90951741  0.4034508 
  112.99284  0.30039    0.18012    1.13079    2.3507191    2.47938086   1.91044098  0.4254017 
  117.64629  0.30823    0.18013    1.18819    2.5258251    2.50613989   1.90034841  0.3959102 
  116.72891  0.30673    0.18013    1.17671    2.5476243    2.50209898   1.90369725  0.3925226 
  119.46014  0.31114    0.18013    1.21114    2.5567936    2.51093898   1.88999928  0.3911149 
  113.93613  0.30205    0.18014    1.14227    2.3566719    2.48713147   1.90934443  0.4243272 
  118.55650  0.30972    0.18014    1.19967    3.3181388    2.51086431   1.89583409  0.3013738 
  114.87359  0.30364    0.18014    1.15375    2.6833498    2.49294435   1.9079881   0.3726685 
  115.80406  0.30522    0.18015    1.16523    2.5946852    2.49859912   1.90607991  0.3854032 
  112.99174  0.30043    0.18015    1.13079    1.9466467    2.48085264   1.91026936  0.5137039 
  117.64523  0.30828    0.18016    1.18819    2.9219547    2.50757194   1.90017428  0.3422367 
  116.72784  0.30678    0.18016    1.17671    2.4367077    2.50309043   1.90352274  0.4103898 
  119.45910  0.31119    0.18016    1.21114    2.7146784    2.51325707   1.88982748  0.3683678 
  118.55545  0.30977    0.18017    1.19967    2.5755065    2.50958223   1.89566085  0.3882731 
  114.87250  0.30369    0.18017    1.15375    2.1730659    2.49052432   1.90781382  0.4601793 
  113.93504  0.30210    0.18017    1.14227    2.2356154    2.48442027   1.90917144  0.4473041 
  112.99064  0.30048    0.18018    1.13079    3.3025964    2.47555174   1.91009737  0.3027921 
  115.80298  0.30527    0.18018    1.16523    2.6467668    2.49374863   1.90590548  0.3778195 
  116.72678  0.30682    0.18019    1.17671    2.1363856    2.49548601   1.90334823  0.4680803 
  117.64417  0.30833    0.18019    1.18819    2.6884187    2.49993348   1.90000016  0.3719659 
  119.45805  0.31124    0.18019    1.21114    2.1775623    2.50550246   1.8896557   0.4592291 
  113.93395  0.30214    0.18020    1.14227    3.1263597    2.47438454   1.90899807  0.3198608 
  114.87142  0.30374    0.18020    1.15375    2.1208584    2.48035937   1.90763988  0.4715072 
  118.55440  0.30982    0.18020    1.19967    2.7103077    2.49869962   1.89548762  0.3689618 
  115.80191  0.30532    0.18021    1.16523    2.5999762    2.48073561   1.90573068  0.3846189 
  116.72571  0.30687    0.18022    1.17671    2.3162101    2.4793688    1.90317372  0.4317398 
  119.45701  0.31129    0.18022    1.21114    2.6495047    2.4878352    1.88948428  0.377429  
  117.64311  0.30838    0.18022    1.18819    2.4570784    2.48333073   1.89982604  0.4069874 
  112.98918  0.30055    0.18022    1.13079    2.0654278    2.45776931   1.90986858  0.4841612 
  114.87034  0.30379    0.18023    1.15375    2.223631     2.46267123   1.90746593  0.4497149 
  118.55334  0.30987    0.18023    1.19967    1.8304902    2.47858682   1.8953144   0.5463018 
  115.80083  0.30537    0.18024    1.16523    2.0036814    2.45999953   1.90555624  0.4990813 
  113.93250  0.30221    0.18024    1.14227    2.6382464    2.45001037   1.90876712  0.3790397 
  112.98808  0.30060    0.18025    1.13079    2.1240655    2.43689138   1.90969686  0.4707953 
  117.64205  0.30843    0.18025    1.18819    2.5070885    2.45850329   1.89965193  0.398869  
  119.45596  0.31134    0.18025    1.21114    2.6153348    2.46114141   1.88931254  0.3823602 
  116.72464  0.30692    0.18025    1.17671    3.5383958    2.45541203   1.90299886  0.2826139 
  118.55229  0.30992    0.18026    1.19967    3.073515     2.45024897   1.89514119  0.3253604 
  114.86925  0.30384    0.18026    1.15375    3.4769837    2.43816366   1.90729161  0.2876056 
  115.79975  0.30542    0.18027    1.16523    2.442208     2.43231078   1.90538179  0.4094655 
  113.93140  0.30226    0.18027    1.14227    2.3944043    2.42424592   1.90859405  0.4176404 
  112.98698  0.30064    0.18028    1.13079    2.8276823    2.41026485   1.90952478  0.3536465 
  119.45492  0.31139    0.18028    1.21114    1.5415235    2.42672197   1.88914115  0.6487089 
  117.64099  0.30848    0.18028    1.18819    2.0031206    2.42653835   1.89947783  0.4992211 
  116.72321  0.30699    0.18029    1.17671    2.612721     2.41313479   1.90276631  0.3827427 
  118.55124  0.30997    0.18029    1.19967    2.0914473    2.41500374   1.89496799  0.4781378 
  115.79868  0.30547    0.18030    1.16523    2.0768967    2.39920271   1.90520698  0.4814876 
  113.93031  0.30231    0.18030    1.14227    1.9960049    2.39349954   1.90842097  0.5010008 
  114.86781  0.30390    0.18030    1.15375    2.1849964    2.39660439   1.90705976  0.4576667 
  119.45422  0.31143    0.18030    1.21114    2.291478     2.40051206   1.88902656  0.4363996 
  117.63993  0.30853    0.18031    1.18819    2.3644151    2.38924322   1.89930374  0.4229376 
  116.72214  0.30704    0.18032    1.17671    2.1342328    2.37576175   1.90259181  0.4685524 
  112.98552  0.30071    0.18032    1.13079    2.3936126    2.36808853   1.90929586  0.4177785 
  118.55018  0.31002    0.18032    1.19967    2.6756186    2.37482755   1.89479481  0.3737453 
  115.79760  0.30552    0.18033    1.16523    2.224051     2.36194707   1.90503252  0.44963   
  114.86672  0.30395    0.18033    1.15375    2.4165458    2.36067196   1.90688542  0.4138138 
  119.45318  0.31148    0.18033    1.21114    1.7531736    2.35755678   1.8888552   0.5703942 
  113.92922  0.30235    0.18033    1.14227    2.1188639    2.35884916   1.90824787  0.471951  
  117.63887  0.30858    0.18034    1.18819    2.4499772    2.34812933   1.89912965  0.4081671 
  116.72108  0.30709    0.18035    1.17671    2.2546052    2.33516631   1.90241696  0.4435366 
  118.54913  0.31007    0.18035    1.19967    2.9618412    2.33135242   1.89462199  0.3376278 
  112.98442  0.30076    0.18035    1.13079    2.4205737    2.33282615   1.9091237   0.4131252 
  114.86564  0.30400    0.18036    1.15375    2.271238     2.32208311   1.90671142  0.4402885 
  113.92813  0.30240    0.18036    1.14227    2.855124     2.32157834   1.9080744   0.3502475 
  119.45213  0.31153    0.18036    1.21114    2.4347494    2.31189248   1.88868351  0.4107199 
  115.79652  0.30557    0.18036    1.16523    2.2750243    2.32200602   1.90485806  0.4395557 
  117.63781  0.30863    0.18037    1.18819    2.0789092    2.30483848   1.89895557  0.4810215 
  112.98333  0.30080    0.18038    1.13079    2.2028544    2.29578293   1.90895187  0.4539565 
  118.54808  0.31012    0.18038    1.19967    2.3354816    2.28628694   1.89444883  0.4281772 
  116.72001  0.30714    0.18038    1.17671    2.0634385    2.2928737    1.90224246  0.484628  
  119.45109  0.31158    0.18039    1.21114    1.9604281    2.26527791   1.88851184  0.5100927 
  114.86456  0.30405    0.18039    1.15375    2.4402036    2.28216989   1.9065374   0.4098019 
  115.79545  0.30562    0.18039    1.16523    2.2632355    2.28079129   1.90468359  0.4418453 
  117.63674  0.30868    0.18040    1.18819    2.1689521    2.26090598   1.8987815   0.4610521 
  113.92668  0.30247    0.18040    1.14227    1.8411984    2.26996839   1.90784365  0.5431245 
  118.54702  0.31017    0.18041    1.19967    1.4859912    2.24119092   1.89427568  0.6729515 
  116.71894  0.30719    0.18041    1.17671    2.0306096    2.25029478   1.90206797  0.492463  
  112.98223  0.30085    0.18041    1.13079    3.4526919    2.25809719   1.90878001  0.2896291 
  114.86347  0.30410    0.18042    1.15375    1.8453154    2.24216374   1.90636303  0.5419128 
  119.45004  0.31163    0.18042    1.21114    2.4816348    2.21927811   1.88834054  0.4029602 
  115.79437  0.30567    0.18042    1.16523    3.3165057    2.23959791   1.90450877  0.3015222 
  118.54632  0.31020    0.18043    1.19967    2.122003     2.21178708   1.89416014  0.4712529 
  113.92558  0.30251    0.18043    1.14227    2.3000191    2.23131371   1.90767014  0.434779  
  117.63568  0.30872    0.18043    1.18819    2.2301388    2.21769697   1.89860744  0.4484026 
  116.71787  0.30724    0.18044    1.17671    1.8436601    2.2086747    1.90189347  0.5423993 
  112.98076  0.30092    0.18045    1.13079    1.7703239    2.20862723   1.90855093  0.5648684 
  119.44899  0.31168    0.18045    1.21114    2.4122785    2.1752113    1.8881689   0.4145458 
  114.86239  0.30415    0.18045    1.15375    2.2022192    2.20315434   1.906189    0.4540874 
  113.92449  0.30256    0.18046    1.14227    1.8996863    2.19382337   1.90749696  0.5264027 
  117.63462  0.30877    0.18046    1.18819    2.3845414    2.17636523   1.89843339  0.4193678 
  115.79293  0.30573    0.18046    1.16523    2.3060875    2.18664293   1.90427625  0.4336349 
  118.54527  0.31025    0.18046    1.19967    2.4949328    2.16952505   1.89398737  0.4008124 
  116.71680  0.30728    0.18047    1.17671    2.3158698    2.16905883   1.90171898  0.4318032 
  114.86130  0.30420    0.18048    1.15375    2.975381     2.16606126   1.90601495  0.3360914 
  119.44795  0.31173    0.18048    1.21114    2.2208436    2.13412336   1.88799763  0.4502793 
  112.97966  0.30096    0.18048    1.13079    1.8301034    2.17325487   1.90837866  0.5464172 
  113.92340  0.30261    0.18049    1.14227    1.5302469    2.15833403   1.90732376  0.6534893 
  117.63356  0.30882    0.18049    1.18819    1.7752313    2.13783127   1.89825934  0.5633069 
  115.79185  0.30578    0.18049    1.16523    1.9878978    2.14958896   1.90410177  0.503044  
  118.54421  0.31030    0.18049    1.19967    2.0045379    2.13028811   1.89381426  0.4988681 
  116.71573  0.30733    0.18050    1.17671    2.1342049    2.132276     1.9015445   0.4685586 
  112.97856  0.30101    0.18051    1.13079    1.8294665    2.14017075   1.90820671  0.5466074 
  119.44690  0.31178    0.18051    1.21114    2.2779522    2.0967772    1.88782603  0.4389908 
  118.54316  0.31035    0.18052    1.19967    2.1525122    2.09475491   1.89364116  0.4645734 
  113.92231  0.30266    0.18052    1.14227    2.6891826    2.1255147    1.90715054  0.3718602 
  115.79078  0.30583    0.18052    1.16523    1.8898319    2.11559131   1.90392694  0.5291476 
  114.85986  0.30426    0.18052    1.15375    2.2437651    2.12083291   1.90578264  0.4456795 
  117.63250  0.30887    0.18052    1.18819    1.8087553    2.10277679   1.8980853   0.5528664 
  116.71466  0.30738    0.18053    1.17671    1.7965588    2.09893645   1.90137001  0.5566197 
  119.44586  0.31183    0.18054    1.21114    2.1211558    2.06366695   1.88765479  0.4714411 
  112.97747  0.30106    0.18054    1.13079    3.140485     2.10993133   1.90803473  0.3184222 
  118.54210  0.31040    0.18055    1.19967    1.9846815    2.06335808   1.89346808  0.5038592 
  114.85877  0.30431    0.18055    1.15375    2.9212903    2.09076304   1.90560858  0.3423145 
  115.78970  0.30588    0.18055    1.16523    1.9481782    2.08513424   1.90375245  0.5133001 
  117.63143  0.30892    0.18055    1.18819    1.9968473    2.07165493   1.89791127  0.5007894 
  116.71359  0.30743    0.18056    1.17671    1.6795773    2.0694432    1.90119553  0.5953879 
  113.92085  0.30272    0.18056    1.14227    2.3788094    2.08675191   1.90691932  0.4203784 
  119.44481  0.31188    0.18057    1.21114    1.5665323    2.03504325   1.88748323  0.6383526 
  114.85768  0.30436    0.18058    1.15375    2.3139488    2.06437045   1.9054345   0.4321617 
  118.54105  0.31045    0.18058    1.19967    2.4465664    2.0363136    1.89329536  0.4087361 
  115.78862  0.30593    0.18058    1.16523    1.915094     2.05852007   1.90357796  0.5221676 
  117.63037  0.30897    0.18058    1.18819    1.9094971    2.04471389   1.89773726  0.5236981 
  112.97600  0.30112    0.18058    1.13079    2.3788776    2.07471959   1.9078055   0.4203663 
  116.71252  0.30748    0.18059    1.17671    1.9454044    2.04401489   1.90102071  0.5140319 
  113.91976  0.30277    0.18059    1.14227    1.977014     2.06184121   1.90674606  0.5058133 
  119.44411  0.31191    0.18059    1.21114    1.9959927    2.01848547   1.88736909  0.5010038 
  115.78754  0.30598    0.18061    1.16523    1.8834342    2.03589564   1.90340347  0.530945  
  117.62931  0.30902    0.18061    1.18819    1.9768498    2.02203081   1.89756325  0.5058553 
  114.85660  0.30441    0.18061    1.15375    1.8331534    2.0418318    1.90526041  0.5455081 
  118.54000  0.31050    0.18061    1.19967    1.906115     2.01365802   1.8931223   0.5246273 
  112.97490  0.30117    0.18061    1.13079    2.4104962    2.05246217   1.90763312  0.4148523 
  113.91867  0.30282    0.18062    1.14227    1.7580187    2.04068871   1.90657279  0.5688222 
  119.44307  0.31196    0.18062    1.21114    1.5052143    1.99737491   1.88719756  0.6643572 
  116.71144  0.30753    0.18062    1.17671    2.6014823    2.02271916   1.90084624  0.3843962 
  118.53894  0.31055    0.18064    1.19967    2.087153     1.99529608   1.89294926  0.4791216 
  114.85551  0.30446    0.18064    1.15375    2.0589134    2.02320266   1.90508597  0.4856931 
  115.78646  0.30603    0.18064    1.16523    1.7911887    2.01728338   1.90322898  0.5582885 
  117.62824  0.30907    0.18064    1.18819    2.1074496    2.0035523    1.89738924  0.4745072 
  112.97380  0.30122    0.18064    1.13079    2.411706     2.03390039   1.90746106  0.4146442 
  116.71037  0.30758    0.18065    1.17671    2.2974095    2.00550756   1.90067177  0.4352729 
  113.91757  0.30287    0.18065    1.14227    2.6864796    2.02334731   1.90639915  0.3722344 
  119.44202  0.31201    0.18065    1.21114    2.0297687    1.98057433   1.88702639  0.492667  
  118.53789  0.31060    0.18067    1.19967    2.0200818    1.98104618   1.89277623  0.4950295 
  115.78539  0.30607    0.18067    1.16523    2.0397735    2.00261525   1.90305449  0.4902505 
  112.97270  0.30127    0.18067    1.13079    2.7794883    2.01905787   1.90728897  0.3597785 
  114.85443  0.30450    0.18067    1.15375    2.8310629    2.00844885   1.90491187  0.3532242 
  117.62718  0.30912    0.18067    1.18819    1.8977252    1.98913672   1.89721525  0.5269467 
  119.44097  0.31206    0.18068    1.21114    1.9723584    1.96784285   1.88685489  0.5070072 
  116.70930  0.30763    0.18068    1.17671    2.5759135    1.99225482   1.90049731  0.3882118 
  113.91612  0.30293    0.18069    1.14227    2.2533247    2.00609735   1.90616819  0.4437887 
  115.78431  0.30612    0.18070    1.16523    2.8777305    1.99176545   1.90287964  0.3474961 
  117.62612  0.30917    0.18070    1.18819    1.9995318    1.97859473   1.89704127  0.5001171 
  118.53683  0.31065    0.18070    1.19967    2.2960893    1.97068524   1.89260357  0.4355231 
  119.43992  0.31211    0.18071    1.21114    2.4728859    1.95891989   1.88668375  0.4043858 
  116.70823  0.30768    0.18071    1.17671    2.1356473    1.98279394   1.90032285  0.4682421 
  114.85298  0.30457    0.18071    1.15375    2.31591      1.99463382   1.90467983  0.4317957 
  112.97123  0.30133    0.18071    1.13079    1.9253951    2.00497349   1.9070596   0.5193739 
  113.91502  0.30298    0.18072    1.14227    1.6441264    1.99744636   1.90599486  0.6082257 
  118.53577  0.31070    0.18073    1.19967    1.89118      1.96398417   1.89243057  0.5287704 
  117.62505  0.30922    0.18073    1.18819    2.1030493    1.97172352   1.8968673   0.4755    
  112.97013  0.30138    0.18074    1.13079    1.8044076    1.99856936   1.90688746  0.5541985 
  119.43888  0.31216    0.18074    1.21114    2.0167194    1.95355903   1.88651229  0.4958548 
  116.70716  0.30773    0.18074    1.17671    2.3501458    1.97694595   1.90014839  0.4255055 
  114.85189  0.30462    0.18074    1.15375    2.3471277    1.98849164   1.90450536  0.4260527 
  115.78287  0.30619    0.18074    1.16523    2.0454085    1.98297291   1.9026471   0.4888999 
  113.91393  0.30303    0.18075    1.14227    2.0221572    1.99233386   1.90582151  0.4945214 
  117.62399  0.30927    0.18076    1.18819    2.4291549    1.96833301   1.89669334  0.4116658 
  118.53472  0.31075    0.18076    1.19967    2.0152461    1.96073781   1.89225758  0.4962173 
  115.78179  0.30624    0.18077    1.16523    2.0797456    1.98054561   1.9024726   0.480828  
  119.43783  0.31221    0.18077    1.21114    2.398889     1.95166592   1.8863412   0.4168596 
  114.85081  0.30467    0.18077    1.15375    1.7349773    1.98592466   1.90433123  0.5763764 
  112.96903  0.30143    0.18077    1.13079    1.8060296    1.99572028   1.90671529  0.5537008 
  116.70609  0.30778    0.18077    1.17671    2.3335863    1.97465648   1.89997394  0.428525  
  113.91284  0.30308    0.18078    1.14227    1.4199626    1.99074492   1.9056478   0.7042439 
  117.62293  0.30932    0.18079    1.18819    2.283493     1.9683761    1.89651939  0.4379256 
  118.53366  0.31080    0.18079    1.19967    1.9238716    1.96089256   1.89208462  0.5197852 
  119.43678  0.31226    0.18080    1.21114    2.158556     1.95286826   1.88616977  0.4632727 
  116.70502  0.30783    0.18080    1.17671    3.1215327    1.9755476    1.8997995   0.3203554 
  112.96793  0.30148    0.18080    1.13079    2.2985833    1.99604785   1.90654275  0.4350506 
  115.78071  0.30629    0.18080    1.16523    1.9896681    1.98131076   1.9022981   0.5025964 
  114.84972  0.30472    0.18080    1.15375    2.214486     1.98655349   1.90415709  0.4515721 
  113.91174  0.30313    0.18081    1.14227    2.707781     1.99230023   1.90547443  0.3693061 
  118.53261  0.31085    0.18082    1.19967    2.1443509    1.96410236   1.89191201  0.4663416 
  117.62186  0.30937    0.18082    1.18819    2.1365457    1.97149753   1.89634545  0.4680452 
  115.77963  0.30634    0.18083    1.16523    2.1481033    1.98525375   1.9021236   0.465527  
  114.84863  0.30476    0.18083    1.15375    2.6280147    1.99036024   1.90398295  0.3805154 
  119.43573  0.31231    0.18083    1.21114    1.6329217    1.95717734   1.88599871  0.6123992 
  116.70359  0.30789    0.18084    1.17671    2.5001675    1.98164901   1.89956703  0.3999732 
  112.96647  0.30154    0.18084    1.13079    2.855047     2.00136892   1.90631324  0.3502569 
  118.53155  0.31090    0.18085    1.19967    2.0240453    1.9703937    1.89173907  0.4940601 
  113.91028  0.30319    0.18085    1.14227    1.6404424    1.99920794   1.90524336  0.6095917 
  117.62080  0.30942    0.18085    1.18819    1.9879733    1.97771181   1.89617152  0.5030249 
  115.77855  0.30639    0.18086    1.16523    1.7143905    1.99225306   1.90194875  0.5832977 
  114.84755  0.30481    0.18086    1.15375    2.4318358    1.99721156   1.9038088   0.411212  
  119.43469  0.31236    0.18086    1.21114    1.9845686    1.96453582   1.88582733  0.5038878 
  116.70251  0.30794    0.18087    1.17671    1.8699236    1.98977198   1.8993926   0.5347812 
  112.96536  0.30159    0.18087    1.13079    2.0924444    2.00882131   1.906141    0.47791   
  118.53049  0.31095    0.18088    1.19967    2.2784106    1.97970413   1.89156614  0.4389025 
  113.90919  0.30324    0.18088    1.14227    1.7502837    2.00782058   1.90506995  0.5713359 
  117.61973  0.30947    0.18088    1.18819    1.9341502    1.9869352    1.89599794  0.5170229 
  115.77747  0.30643    0.18089    1.16523    1.8099548    2.00218531   1.90177425  0.5525    
  119.43364  0.31241    0.18089    1.21114    1.7996072    1.97490859   1.8856563   0.5556768 
  114.84610  0.30488    0.18090    1.15375    2.2042835    2.01083522   1.90357635  0.4536622 
  116.70144  0.30799    0.18090    1.17671    1.8122824    2.00081564   1.89921817  0.5517904 
  112.96426  0.30164    0.18090    1.13079    2.654894     2.01904557   1.90596873  0.3766629 
  113.90810  0.30329    0.18091    1.14227    1.8895191    2.01918601   1.90489652  0.5292352 
  118.52944  0.31100    0.18091    1.19967    1.6585169    1.99196922   1.89139358  0.6029483 
  117.61867  0.30952    0.18091    1.18819    1.8792197    1.99907664   1.89582403  0.5321358 
  119.43259  0.31246    0.18092    1.21114    1.2643891    1.98815854   1.88548496  0.7908958 
  115.77639  0.30648    0.18092    1.16523    2.6553471    2.01480691   1.90159975  0.3765986 
  116.70037  0.30804    0.18093    1.17671    2.4738962    2.01454966   1.89904375  0.4042207 
  114.84501  0.30493    0.18093    1.15375    1.6905876    2.02409869   1.90340218  0.5915103 
  117.61760  0.30957    0.18094    1.18819    2.0836621    2.01391903   1.89565013  0.4799243 
  112.01252  0.30003    0.18094    1.11932    2.0253162    2.03977077   1.90648219  0.4937501 
  119.43189  0.31250    0.18094    1.21114    2.1811369    1.99866663   1.88537097  0.4584765 
  118.52838  0.31105    0.18094    1.19967    1.8516288    2.00699914   1.89122069  0.540065  
  113.90700  0.30334    0.18094    1.14227    1.8551963    2.03299604   1.90472308  0.5390265 
  112.96279  0.30170    0.18094    1.13079    2.108072     2.03651957   1.90573912  0.4743671 
  115.77531  0.30653    0.18095    1.16523    2.314188     2.03013158   1.90142524  0.432117  
  116.69930  0.30809    0.18096    1.17671    1.896547     2.03098739   1.89886933  0.527274  
  114.84392  0.30498    0.18096    1.15375    2.1979346    2.03991729   1.903228    0.4549726 
  117.61654  0.30962    0.18097    1.18819    1.6680921    2.03147339   1.89547625  0.5994873 
  119.43084  0.31255    0.18097    1.21114    1.5471717    2.01674186   1.8852      0.6463407 
  112.96169  0.30175    0.18097    1.13079    2.0876312    2.05232185   1.9055668   0.4790118 
  112.01141  0.30008    0.18097    1.11932    2.3924205    2.0551524    1.90631142  0.4179867 
  118.52732  0.31110    0.18097    1.19967    2.298178     2.02482725   1.89104781  0.4351273 
  113.90591  0.30339    0.18097    1.14227    2.4002529    2.0491968    1.90454928  0.4166228 
  115.77423  0.30658    0.18098    1.16523    3.2250984    2.04781348   1.90125074  0.3100681 
  116.69822  0.30814    0.18099    1.17671    2.5913798    2.04977756   1.89869492  0.3858948 
  114.84283  0.30502    0.18099    1.15375    2.1634074    2.05790438   1.90305382  0.4622338 
  118.52627  0.31115    0.18100    1.19967    1.4844991    2.04511436   1.8908753   0.6736279 
  117.61547  0.30967    0.18100    1.18819    2.2336364    2.05137922   1.89530237  0.4477004 
  112.96059  0.30180    0.18100    1.13079    2.0370537    2.07000771   1.90539446  0.4909051 
  119.42979  0.31260    0.18100    1.21114    1.9847328    2.03738676   1.8850287   0.5038462 
  112.00993  0.30015    0.18101    1.11932    1.8682493    2.07840069   1.9060838   0.5352605 
  113.90445  0.30345    0.18101    1.14227    1.8179861    2.07379323   1.90431811  0.5500592 
  116.69715  0.30819    0.18102    1.17671    2.0044368    2.07057589   1.89852052  0.4988933 
  115.77279  0.30665    0.18102    1.16523    1.724823     2.07448132   1.90101819  0.5797696 
  114.84175  0.30507    0.18102    1.15375    2.3833223    2.07769672   1.90287963  0.4195824 
  118.52521  0.31120    0.18103    1.19967    1.7112213    2.06750266   1.89070245  0.584378  
  117.61441  0.30972    0.18103    1.18819    2.2750875    2.07326796   1.89512851  0.4395435 
  119.42874  0.31265    0.18103    1.21114    2.1039263    2.06025809   1.88485777  0.4753018 
  112.95949  0.30185    0.18103    1.13079    2.4915556    2.08917887   1.90522209  0.4013557 
  112.00882  0.30019    0.18104    1.11932    2.0655286    2.09735962   1.90591296  0.4841376 
  113.90335  0.30350    0.18104    1.14227    1.6128051    2.0939563    1.90414463  0.6200377 
  115.77171  0.30670    0.18105    1.16523    2.5448379    2.09623824   1.90084369  0.3929523 
  114.84066  0.30512    0.18105    1.15375    3.0789474    2.09884393   1.90270544  0.3247863 
  116.69608  0.30824    0.18105    1.17671    2.0011036    2.09293338   1.89834612  0.4997243 
  117.61334  0.30977    0.18106    1.18819    2.5140795    2.09665359   1.894955    0.3977599 
  118.52415  0.31125    0.18106    1.19967    2.0981725    2.09150674   1.89052962  0.4766052 
  119.42770  0.31270    0.18106    1.21114    2.5647369    2.08487196   1.88468686  0.3899035 
  113.90226  0.30355    0.18107    1.14227    1.9262252    2.11503805   1.90397113  0.5191501 
  112.95802  0.30191    0.18107    1.13079    2.3813484    2.11622596   1.90499201  0.4199302 
  112.00771  0.30024    0.18107    1.11932    2.6939328    2.1170892    1.90574209  0.3712045 
  115.77063  0.30674    0.18108    1.16523    2.1090289    2.11889731   1.90066919  0.4741519 
  116.69500  0.30829    0.18108    1.17671    2.681802     2.11628979   1.89817173  0.3728836 
  119.42665  0.31275    0.18109    1.21114    1.681469     2.11059627   1.88451562  0.5947181 
  114.83921  0.30519    0.18109    1.15375    1.902543     2.12819903   1.90247294  0.5256123 
  117.61228  0.30982    0.18109    1.18819    2.3216918    2.12092582   1.89478116  0.4307204 
  118.52309  0.31130    0.18109    1.19967    2.4868933    2.1165059    1.89035715  0.4021081 
  112.95692  0.30196    0.18110    1.13079    2.2377254    2.13690643   1.9048196   0.4468824 
  113.90116  0.30360    0.18110    1.14227    2.7847063    2.13645478   1.90379762  0.3591043 
  112.00624  0.30030    0.18111    1.11932    1.9484223    2.14363619   1.90551433  0.5132358 
  116.69393  0.30834    0.18111    1.17671    2.2576262    2.13997536   1.89799735  0.4429431 
  115.76955  0.30679    0.18111    1.16523    1.9238064    2.14180911   1.90049469  0.5198028 
  119.42560  0.31280    0.18112    1.21114    2.2626262    2.13665472   1.88434475  0.4419643 
  114.83812  0.30523    0.18112    1.15375    2.1858251    2.15025167   1.90229873  0.4574931 
  118.52204  0.31135    0.18112    1.19967    1.8537494    2.14174665   1.89018436  0.5394472 
  117.61121  0.30987    0.18112    1.18819    3.0901463    2.14535644   1.89460733  0.3236093 
  112.95582  0.30201    0.18113    1.13079    2.7030875    2.15723057   1.90464716  0.3699473 
  112.00513  0.30035    0.18114    1.11932    1.8634279    2.16293206   1.9053434   0.5366454 
  115.76846  0.30684    0.18114    1.16523    1.9904835    2.16423584   1.9003202   0.5023905 
  116.69286  0.30839    0.18114    1.17671    2.3448671    2.16322116   1.89782298  0.4264634 
  113.89970  0.30366    0.18114    1.14227    1.9787825    2.16438787   1.90356603  0.5053613 
  118.52098  0.31140    0.18115    1.19967    1.9530608    2.16635918   1.89001192  0.5120168 
  119.42455  0.31285    0.18115    1.21114    2.2835486    2.16213861   1.88417356  0.4379149 
  117.61015  0.30992    0.18115    1.18819    2.1615832    2.16911173   1.89443351  0.4626239 
  114.83703  0.30528    0.18115    1.15375    2.1523844    2.17153099   1.90212452  0.464601  
  112.95471  0.30205    0.18116    1.13079    2.8497212    2.17651782   1.90447471  0.3509115 
  112.00402  0.30040    0.18117    1.11932    1.9515883    2.18097307   1.90517243  0.5124032 
  116.69178  0.30844    0.18117    1.17671    2.1247472    2.18517883   1.89764861  0.4706442 
  115.76738  0.30689    0.18117    1.16523    1.9940435    2.18537037   1.9001457   0.5014936 
  113.89860  0.30371    0.18117    1.14227    1.6909123    2.18393576   1.90339249  0.5913967 
  119.42350  0.31290    0.18118    1.21114    2.5205884    2.18603677   1.88400273  0.3967328 
  118.51992  0.31145    0.18118    1.19967    1.1537101    2.18938052   1.88983916  0.8667689 
  117.60908  0.30996    0.18118    1.18819    2.526767     2.19127701   1.89425971  0.3957626 
  114.83594  0.30533    0.18118    1.15375    2.2462582    2.19125468   1.90195031  0.4451848 
  112.00291  0.30045    0.18120    1.11932    2.6159202    2.19708623   1.90500143  0.3822747 
  112.95324  0.30212    0.18120    1.13079    2.4756939    2.19939351   1.90424486  0.4039272 
  118.51921  0.31148    0.18120    1.19967    2.2756587    2.20334425   1.88972422  0.4394332 
  115.76630  0.30694    0.18120    1.16523    2.0926992    2.20436517   1.89997121  0.4778518 
  116.69071  0.30848    0.18120    1.17671    2.3414891    2.20495148   1.89747424  0.4270786 
  113.89751  0.30376    0.18120    1.14227    2.1491595    2.20144406   1.90321894  0.4652982 
  119.42245  0.31295    0.18121    1.21114    2.3592727    2.20727571   1.88383192  0.4238594 
  114.83485  0.30538    0.18121    1.15375    2.2776523    2.20861959   1.90177609  0.4390486 
  117.60801  0.31001    0.18121    1.18819    2.1913427    2.21089497   1.89408626  0.4563412 
  118.51816  0.31153    0.18123    1.19967    2.498677     2.22146074   1.88955149  0.4002118 
  116.68963  0.30853    0.18123    1.17671    2.5207719    2.22163959   1.89729989  0.3967039 
  113.89641  0.30381    0.18123    1.14227    1.8635093    2.21616842   1.90304538  0.536622  
  112.95214  0.30217    0.18123    1.13079    2.2926115    2.21350953   1.90407236  0.4361838 
  115.76522  0.30699    0.18123    1.16523    1.619875     2.22037513   1.89979672  0.6173316 
  117.60695  0.31006    0.18124    1.18819    2.8153628    2.22701943   1.89391248  0.355194  
  114.83376  0.30543    0.18124    1.15375    3.0690575    2.22284621   1.90160186  0.3258329 
  112.00143  0.30051    0.18124    1.11932    2.5638327    2.21444757   1.9047735   0.3900411 
  119.42140  0.31300    0.18124    1.21114    1.5892841    2.22478326   1.88366078  0.6292141 
  116.68856  0.30858    0.18126    1.17671    2.3354247    2.23440598   1.89712554  0.4281876 
  118.51710  0.31158    0.18126    1.19967    2.4642765    2.23533803   1.88937877  0.4057986 
  115.76414  0.30704    0.18126    1.16523    3.2454572    2.23261827   1.89962223  0.308123  
  113.89531  0.30385    0.18126    1.14227    2.6696845    2.22742752   1.9028718   0.3745761 
  112.95104  0.30221    0.18126    1.13079    2.6658495    2.22430683   1.90389983  0.3751149 
  117.60588  0.31011    0.18127    1.18819    2.60777      2.23879518   1.89373872  0.3834694 
  112.00032  0.30056    0.18127    1.11932    2.9167898    2.22363149   1.90460278  0.3428427 
  119.42035  0.31305    0.18127    1.21114    1.098317     2.23757964   1.88349002  0.9104839 
  114.83231  0.30549    0.18128    1.15375    1.9307041    2.23575636   1.90136967  0.5179458 
  119.41965  0.31308    0.18129    1.21114    2.2246441    2.24309784   1.88337618  0.4495101 
  118.51604  0.31163    0.18129    1.19967    2.2376976    2.24417812   1.88920641  0.4468879 
  116.68749  0.30863    0.18129    1.17671    2.8394831    2.24256036   1.89695121  0.3521768 
  112.94956  0.30228    0.18130    1.13079    2.3797645    2.23268123   1.90366989  0.4202096 
  117.60481  0.31016    0.18130    1.18819    2.6955648    2.24555306   1.89356496  0.3709798 
  113.89385  0.30392    0.18130    1.14227    1.9848714    2.23612217   1.90264047  0.503811  
  115.76269  0.30710    0.18130    1.16523    2.1358396    2.24200531   1.89938934  0.4682    
  111.99884  0.30062    0.18131    1.11932    2.2009755    2.22996172   1.90437477  0.454344  
  114.83122  0.30554    0.18131    1.15375    2.0262615    2.24025153   1.90119543  0.4935197 
  118.51498  0.31168    0.18132    1.19967    1.8201025    2.24745155   1.88903373  0.5494196 
  119.41860  0.31313    0.18132    1.21114    2.5892562    2.2464743    1.88320545  0.3862113 
  112.94846  0.30233    0.18133    1.13079    2.554053     2.23407226   1.90349733  0.3915346 
  117.60375  0.31021    0.18133    1.18819    2.290334     2.24691002   1.89339157  0.4366175 
  113.89275  0.30397    0.18133    1.14227    2.36522      2.23749944   1.90246687  0.4227937 
  115.76161  0.30715    0.18133    1.16523    2.0760522    2.24336477   1.89921486  0.4816835 
  116.68605  0.30870    0.18133    1.17671    2.5280066    2.2455231    1.89671888  0.3955686 
  114.83013  0.30559    0.18134    1.15375    2.184567     2.24004633   1.90102119  0.4577566 
  111.99773  0.30067    0.18134    1.11932    2.2366579    2.23002246   1.90420363  0.4470956 
  118.51392  0.31173    0.18135    1.19967    1.8821502    2.24499351   1.88886141  0.5313072 
  119.41754  0.31318    0.18135    1.21114    2.6817886    2.24383766   1.88303439  0.3728855 
  116.68498  0.30875    0.18136    1.17671    2.7382605    2.2417125    1.89654456  0.3651953 
  113.89166  0.30402    0.18136    1.14227    1.6204072    2.23443475   1.90229326  0.6171288 
  115.76053  0.30720    0.18136    1.16523    1.9198909    2.23980864   1.89904038  0.5208629 
  117.60268  0.31026    0.18136    1.18819    2.6046088    2.24283952   1.89321784  0.3839348 
  112.94736  0.30238    0.18136    1.13079    1.9956971    2.23124431   1.90332474  0.501078  
  111.99662  0.30072    0.18137    1.11932    2.7388223    2.22613112   1.90403248  0.3651204 
  114.82904  0.30564    0.18137    1.15375    2.5318147    2.23523057   1.90084695  0.3949736 
  119.41649  0.31323    0.18138    1.21114    2.0749648    2.23544041   1.8828637   0.4819359 
  118.51286  0.31178    0.18138    1.19967    2.4862908    2.23704153   1.88868876  0.4022056 
  117.60161  0.31031    0.18139    1.18819    3.0130705    2.23368934   1.89304412  0.3318874 
  116.68390  0.30880    0.18139    1.17671    2.4359017    2.23306211   1.8963706   0.4105256 
  113.89056  0.30406    0.18139    1.14227    2.758784     2.22719744   1.90211964  0.3624785 
  115.75945  0.30725    0.18139    1.16523    2.4039613    2.23164352   1.89886625  0.4159801 
  112.94625  0.30242    0.18139    1.13079    2.6665067    2.22444949   1.90315214  0.3750225 
  114.82795  0.30569    0.18140    1.15375    2.2133904    2.22618512   1.9006727   0.4517956 
  111.99514  0.30078    0.18141    1.11932    2.600823     2.21535976   1.90380434  0.3844937 
  118.51180  0.31183    0.18141    1.19967    2.1982731    2.22420851   1.88851647  0.4549025 
  119.41544  0.31328    0.18141    1.21114    2.1097477    2.22193534   1.88269303  0.4739903 
  116.68283  0.30885    0.18142    1.17671    2.3620554    2.22020109   1.8961963   0.4233601 
  115.75836  0.30730    0.18142    1.16523    2.3112917    2.2194577    1.89869177  0.4326585 
  117.60019  0.31038    0.18143    1.18819    2.0964798    2.21478703   1.89281264  0.47699   
  113.88910  0.30413    0.18143    1.14227    1.8949223    2.21197117   1.90188825  0.5277261 
  112.94478  0.30249    0.18143    1.13079    2.4036568    2.21007124   1.90292209  0.4160328 
  114.82686  0.30574    0.18143    1.15375    2.9362016    2.213533     1.90049845  0.3405761 
  118.51074  0.31188    0.18144    1.19967    2.6124096    2.20739119   1.88834385  0.3827884 
  119.41439  0.31333    0.18144    1.21114    2.268552     2.20427929   1.88252204  0.4408098 
  111.99403  0.30083    0.18144    1.11932    2.1977778    2.20378012   1.90363312  0.4550051 
  115.75728  0.30735    0.18145    1.16523    2.0250125    2.20404602   1.8985173   0.4938241 
  116.68175  0.30890    0.18145    1.17671    2.3864775    2.20397909   1.896022    0.4190276 
  113.88800  0.30418    0.18146    1.14227    1.6681435    2.19729387   1.9017146   0.5994688 
  112.94368  0.30254    0.18146    1.13079    2.2058732    2.19616145   1.90274945  0.4533352 
  117.59912  0.31043    0.18146    1.18819    2.2813491    2.19679135   1.89263896  0.4383371 
  111.99291  0.30088    0.18147    1.11932    3.319677     2.18993755   1.90346221  0.3012341 
  114.82540  0.30580    0.18147    1.15375    2.2050139    2.19243022   1.90026623  0.4535119 
  119.41334  0.31338    0.18147    1.21114    2.0602489    2.18361091   1.88235141  0.4853782 
  118.50968  0.31193    0.18147    1.19967    2.3592277    2.18765974   1.8881716   0.4238675 
  116.68067  0.30894    0.18148    1.17671    2.6667868    2.18536844   1.89584772  0.3749831 
  115.75620  0.30740    0.18148    1.16523    2.3168411    2.1863204    1.89834283  0.4316222 
  112.94257  0.30258    0.18149    1.13079    2.5419007    2.18041718   1.90257713  0.3934064 
  117.59805  0.31048    0.18149    1.18819    2.0184284    2.17668942   1.89246563  0.495435  
  113.88690  0.30423    0.18149    1.14227    2.4376904    2.18072728   1.90154095  0.4102244 
  118.50862  0.31198    0.18150    1.19967    2.2672858    2.16614775   1.88799903  0.441056  
  119.41229  0.31343    0.18150    1.21114    2.097981     2.16113292   1.88218081  0.4766487 
  114.82431  0.30585    0.18150    1.15375    2.5120758    2.17456697   1.90009198  0.3980772 
  116.67960  0.30899    0.18151    1.17671    2.0602668    2.16537766   1.89567344  0.485374  
  115.75511  0.30745    0.18151    1.16523    3.0596689    2.1672292    1.89816836  0.3268327 
  111.99143  0.30094    0.18151    1.11932    2.178682     2.16921801   1.90323396  0.4589931 
  117.59698  0.31053    0.18152    1.18819    2.2062872    2.1558159    1.89229198  0.4532501 
  113.88580  0.30427    0.18152    1.14227    2.7399824    2.16339327   1.90136728  0.3649658 
  119.41124  0.31348    0.18153    1.21114    2.724018     2.13828605   1.88201022  0.3671048 
  118.50756  0.31203    0.18153    1.19967    2.0491021    2.14423708   1.88782681  0.4880186 
  114.82322  0.30590    0.18153    1.15375    2.3767259    2.15622225   1.89991772  0.4207469 
  112.94110  0.30265    0.18153    1.13079    2.508876     2.15821245   1.902347    0.3985849 
  111.99032  0.30099    0.18154    1.11932    2.0645426    2.1532176    1.90306265  0.4843688 
  116.67852  0.30904    0.18154    1.17671    2.4062651    2.14525881   1.89549917  0.4155818 
  117.59592  0.31058    0.18155    1.18819    2.5232741    2.13464294   1.89211834  0.3963105 
  115.75367  0.30751    0.18155    1.16523    1.5471121    2.14151334   1.89793586  0.6463656 
  119.41018  0.31353    0.18156    1.21114    2.3906205    2.11563414   1.88183932  0.4183014 
  118.50650  0.31208    0.18156    1.19967    2.4738688    2.12242848   1.88765427  0.4042252 
  112.93999  0.30270    0.18156    1.13079    2.3402814    2.14117718   1.9021743   0.427299  
  113.88434  0.30434    0.18156    1.14227    2.4226323    2.13963614   1.90113583  0.4127742 
  114.82213  0.30595    0.18156    1.15375    2.1779947    2.13765915   1.89974346  0.4591379 
  116.67745  0.30909    0.18157    1.17671    1.7720098    2.12535821   1.89532526  0.564331  
  111.98921  0.30104    0.18157    1.11932    2.74663      2.1370221    1.90289131  0.3640825 
  117.59485  0.31063    0.18158    1.18819    1.9794002    2.11434242   1.89194506  0.5052035 
  115.75258  0.30756    0.18158    1.16523    2.064209     2.12268706   1.89776141  0.4844471 
  118.50544  0.31213    0.18159    1.19967    2.516207     2.10189127   1.88748209  0.3974236 
  119.40913  0.31358    0.18159    1.21114    2.0541208    2.09438672   1.88166878  0.4868263 
  112.93889  0.30274    0.18159    1.13079    2.4038758    2.12473882   1.90200158  0.4159949 
  113.88324  0.30439    0.18159    1.14227    2.1028362    2.12254053   1.90096215  0.4755482 
  114.82104  0.30600    0.18159    1.15375    2.4431179    2.11989435   1.89956919  0.409313  
  116.67637  0.30914    0.18160    1.17671    2.1201535    2.10672341   1.89515102  0.471664  
  115.75150  0.30761    0.18161    1.16523    2.2591303    2.10521675   1.89758695  0.4426482 
  111.98773  0.30110    0.18161    1.11932    2.3652491    2.11659341   1.90266294  0.4227884 
  117.59378  0.31068    0.18161    1.18819    2.2981236    2.09567848   1.89177144  0.4351376 
  118.50438  0.31218    0.18162    1.19967    2.3979243    2.08336906   1.88730959  0.4170273 
  112.93778  0.30279    0.18162    1.13079    2.7988492    2.10945506   1.90182885  0.3572897 
  113.88214  0.30444    0.18162    1.14227    1.8997765    2.10672716   1.90078845  0.5263777 
  119.40808  0.31363    0.18162    1.21114    2.1200566    2.07531956   1.88149826  0.4716855 
  114.81995  0.30605    0.18162    1.15375    2.7947111    2.10354583   1.89939493  0.3578187 
  116.67529  0.30919    0.18163    1.17671    2.2483629    2.08998419   1.89497678  0.4447681 
  117.59271  0.31072    0.18164    1.18819    2.2971061    2.07925164   1.89159784  0.4353303 
  111.98662  0.30115    0.18164    1.11932    1.6571882    2.10276215   1.90249189  0.6034318 
  115.75042  0.30766    0.18164    1.16523    2.3572415    2.08965444   1.89741251  0.4242247 
  119.40703  0.31368    0.18165    1.21114    1.8100291    2.05901272   1.88132776  0.5524773 
  113.88104  0.30448    0.18165    1.14227    2.1118577    2.0926565    1.9006151   0.4735168 
  118.50332  0.31223    0.18165    1.19967    2.3116883    2.06742336   1.88713745  0.4325843 
  116.67422  0.30924    0.18166    1.17671    2.0931383    2.07560556   1.89480255  0.4777515 
  114.81849  0.30611    0.18166    1.15375    2.1945348    2.08476023   1.89916269  0.4556774 
  112.93631  0.30286    0.18166    1.13079    1.9608202    2.09161454   1.90159862  0.5099907 
  111.98550  0.30120    0.18167    1.11932    2.9319882    2.09059728   1.90232047  0.3410655 
  115.74933  0.30771    0.18167    1.16523    1.9060503    2.07639507   1.89723806  0.5246451 
  117.59164  0.31077    0.18167    1.18819    2.1992844    2.0654819    1.89142461  0.4546934 
  119.40597  0.31373    0.18168    1.21114    1.56073      2.04583722   1.88115695  0.6407258 
  113.87994  0.30453    0.18168    1.14227    2.354104     2.08064898   1.90044139  0.4247901 
  118.50226  0.31228    0.18168    1.19967    2.2901162    2.05441855   1.88696498  0.4366591 
  116.67314  0.30929    0.18169    1.17671    2.8608203    2.06387825   1.89462833  0.3495501 
  112.93520  0.30290    0.18169    1.13079    2.4848365    2.0805112    1.90142585  0.402441  
  114.81740  0.30616    0.18169    1.15375    2.3890308    2.07332596   1.89898842  0.4185798 
  115.74825  0.30776    0.18170    1.16523    1.5189101    2.06566913   1.89706362  0.6583668 
  119.40527  0.31377    0.18170    1.21114    1.7474497    2.03888148   1.88104331  0.5722625 
  117.59057  0.31082    0.18170    1.18819    2.3867859    2.05460114   1.89125104  0.4189735 
  111.98402  0.30126    0.18171    1.11932    2.5190799    2.07732766   1.90209199  0.3969703 
  118.50120  0.31233    0.18171    1.19967    2.2680891    2.04452139   1.88679288  0.4408998 
  113.87848  0.30460    0.18172    1.14227    2.0596271    2.06813433   1.90020988  0.4855248 
  112.93410  0.30295    0.18172    1.13079    2.8387103    2.07151899   1.9012534   0.3522727 
  114.81631  0.30621    0.18172    1.15375    2.3102723    2.06432119   1.89881415  0.4328494 
  115.74716  0.30781    0.18173    1.16523    2.2306178    2.05754409   1.89688954  0.4483063 
  116.67170  0.30936    0.18173    1.17671    2.008694     2.05254118   1.89439617  0.4978359 
  117.58950  0.31087    0.18173    1.18819    2.032405     2.0466581    1.89107783  0.4920279 
  119.40422  0.31382    0.18173    1.21114    1.7463985    2.03118236   1.88087287  0.572607  
  118.50014  0.31238    0.18174    1.19967    2.0472867    2.03770534   1.88662045  0.4884514 
  111.98291  0.30131    0.18174    1.11932    2.4612679    2.06968139   1.90192052  0.4062947 
  113.87738  0.30464    0.18175    1.14227    1.6146003    2.06138573   1.90003615  0.6193483 
  114.81522  0.30626    0.18175    1.15375    2.382226     2.05772277   1.89864023  0.4197755 
  119.40317  0.31387    0.18176    1.21114    2.1192077    2.02660274   1.88070246  0.4718745 
  115.74608  0.30785    0.18176    1.16523    3.363788     2.05193161   1.89671511  0.2972839 
  112.93262  0.30302    0.18176    1.13079    1.873319     2.06279628   1.90102311  0.5338119 
  116.67063  0.30940    0.18176    1.17671    2.2080129    2.04716095   1.89422233  0.4528959 
  117.58843  0.31092    0.18176    1.18819    1.8688792    2.04152724   1.89090429  0.5350801 
  111.98179  0.30136    0.18177    1.11932    2.314195     2.06394932   1.90174936  0.4321157 
  118.49907  0.31243    0.18177    1.19967    2.4540603    2.0337695    1.88644838  0.4074879 
  113.87628  0.30469    0.18178    1.14227    1.9169001    2.05675377   1.89986241  0.5216756 
  114.81412  0.30631    0.18178    1.15375    2.5729506    2.05336913   1.89846596  0.3886588 
  116.66955  0.30945    0.18179    1.17671    2.0884936    2.0441897    1.89404814  0.478814  
  119.40211  0.31392    0.18179    1.21114    1.9310299    2.02480767   1.88053207  0.5178584 
  117.58736  0.31097    0.18179    1.18819    2.0214743    2.03893019   1.89073077  0.4946885 
  112.93152  0.30306    0.18179    1.13079    2.4526962    2.05852364   1.90085028  0.4077146 
  118.49801  0.31248    0.18180    1.19967    1.7980135    2.03235936   1.88627634  0.5561694 
  115.74463  0.30792    0.18180    1.16523    1.5214411    2.04794757   1.89648266  0.6572716 
  111.98031  0.30142    0.18181    1.11932    2.4335998    2.05897135   1.90152077  0.4109139 
  113.87518  0.30474    0.18181    1.14227    2.2503998    2.05398442   1.89968867  0.4443655 
  112.93041  0.30311    0.18182    1.13079    1.7560266    2.05591555   1.90067744  0.5694675 
  114.81267  0.30637    0.18182    1.15375    2.4695011    2.05055731   1.89823371  0.4049401 
  116.66847  0.30950    0.18182    1.17671    1.9361938    2.04325176   1.89387397  0.5164772 
  117.58629  0.31102    0.18182    1.18819    2.2039913    2.03845957   1.89055761  0.4537223 
  119.40106  0.31397    0.18182    1.21114    1.9612118    2.02532282   1.88036136  0.5098888 
  115.74354  0.30797    0.18183    1.16523    1.6855562    2.04711475   1.89630825  0.593276  
  118.49695  0.31253    0.18183    1.19967    2.172324     2.03299607   1.88610396  0.4603365 
  111.97920  0.30147    0.18184    1.11932    2.0770095    2.05687799   1.90134922  0.4814614 
  112.92930  0.30316    0.18185    1.13079    2.6171865    2.0546284    1.90050459  0.3820897 
  113.87371  0.30481    0.18185    1.14227    1.9839384    2.05257732   1.89945711  0.5040479 
  117.58522  0.31107    0.18185    1.18819    2.4474354    2.03960666   1.89038411  0.408591  
  116.66739  0.30955    0.18185    1.17671    1.7502749    2.04387449   1.89370016  0.5713388 
  119.40000  0.31402    0.18185    1.21114    1.7116315    2.02756844   1.88019101  0.5842379 
  114.81157  0.30642    0.18185    1.15375    2.4277466    2.05018505   1.89805944  0.4119046 
  118.49589  0.31258    0.18186    1.19967    2.1459356    2.03510911   1.88593196  0.4659972 
  115.74246  0.30802    0.18186    1.16523    1.7538367    2.047621     1.89613384  0.5701785 
  111.97808  0.30152    0.18187    1.11932    2.3419083    2.05580099   1.90117799  0.4270022 
  117.58415  0.31112    0.18188    1.18819    2.0008719    2.0417946    1.89021098  0.4997821 
  113.87261  0.30485    0.18188    1.14227    1.9873015    2.05268184   1.89928335  0.5031949 
  114.81048  0.30647    0.18188    1.15375    2.2717103    2.0507841    1.89788517  0.440197  
  116.66631  0.30960    0.18188    1.17671    2.2787815    2.04551618   1.89352601  0.438831  
  119.39895  0.31407    0.18188    1.21114    1.8982728    2.03089166   1.88002069  0.5267947 
  118.49483  0.31263    0.18189    1.19967    2.4544843    2.03806698   1.88575963  0.4074176 
  115.74137  0.30807    0.18189    1.16523    1.9862561    2.04894528   1.89595943  0.5034598 
  112.92783  0.30322    0.18189    1.13079    2.2131883    2.05426198   1.90027421  0.4518368 
  117.58308  0.31117    0.18191    1.18819    2.2427349    2.04440869   1.89003752  0.4458842 
  116.66524  0.30965    0.18191    1.17671    1.6998243    2.04759938   1.89335187  0.5882961 
  111.97660  0.30158    0.18191    1.11932    2.2494653    2.05525057   1.9009493   0.4445501 
  114.80939  0.30652    0.18191    1.15375    2.4377282    2.05184707   1.89771089  0.410218  
  113.87151  0.30490    0.18191    1.14227    2.2616204    2.05325739   1.89910959  0.4421609 
  119.39790  0.31412    0.18191    1.21114    1.9612192    2.0346038    1.87985039  0.5098869 
  112.92672  0.30327    0.18192    1.13079    2.2584143    2.05442507   1.90010167  0.4427886 
  115.74029  0.30812    0.18192    1.16523    2.67803      2.05054059   1.89578538  0.3734088 
  118.49376  0.31268    0.18192    1.19967    2.426267     2.04121528   1.88558766  0.4121558 
  116.66416  0.30970    0.18194    1.17671    2.1329002    2.04954381   1.89317774  0.4688452 
  114.80829  0.30657    0.18194    1.15375    2.1413408    2.05286063   1.89753662  0.4669971 
  117.58201  0.31122    0.18194    1.18819    2.2968206    2.04683422   1.88986408  0.4353845 
  119.39684  0.31417    0.18194    1.21114    2.2433553    2.03801882   1.87968012  0.4457609 
  111.97548  0.30163    0.18194    1.11932    2.3334495    2.05495983   1.90077767  0.4285501 
  113.87041  0.30495    0.18194    1.14227    3.1098096    2.05382336   1.89893616  0.3215631 
  118.49270  0.31273    0.18195    1.19967    2.5650215    2.04391273   1.88541571  0.3898603 
  115.73920  0.30817    0.18195    1.16523    1.8676453    2.05186623   1.89561099  0.5354336 
  112.92561  0.30332    0.18195    1.13079    3.1197374    2.05446713   1.89992877  0.3205398 
  114.80720  0.30661    0.18197    1.15375    3.0894872    2.05334039   1.8973627   0.3236783 
  116.66308  0.30975    0.18197    1.17671    2.2062153    2.05080501   1.89300397  0.4532649 
  117.58094  0.31127    0.18197    1.18819    2.1342756    2.04849583   1.88969099  0.4685431 
  119.39579  0.31422    0.18197    1.21114    2.1216989    2.04049708   1.87950987  0.4713204 
  111.97437  0.30167    0.18197    1.11932    2.7403513    2.05432734   1.90060636  0.3649167 
  113.86895  0.30502    0.18198    1.14227    2.2365882    2.05378229   1.89870457  0.4471096 
  115.73811  0.30821    0.18198    1.16523    2.8606023    2.05242753   1.8954366   0.3495767 
  118.49164  0.31278    0.18198    1.19967    2.0601861    2.04557618   1.88524344  0.485393  
  112.92413  0.30338    0.18199    1.13079    2.0586497    2.0536306    1.89969832  0.4857553 
  117.57987  0.31132    0.18200    1.18819    2.0039017    2.04890083   1.88951758  0.4990265 
  111.01635  0.30001    0.18200    1.10784    2.7432514    2.05270623   1.90103794  0.3645309 
  119.39473  0.31427    0.18200    1.21114    2.1255906    2.04149537   1.87933964  0.4704575 
  116.66200  0.30980    0.18200    1.17671    1.9158269    2.05091515   1.89282987  0.5219678 
  118.49058  0.31283    0.18201    1.19967    2.2622438    2.04572981   1.88507153  0.442039  
  111.97289  0.30174    0.18201    1.11932    2.3217496    2.0523564    1.90037757  0.4307097 
  114.80574  0.30668    0.18201    1.15375    1.9893492    2.05243869   1.89713045  0.502677  
  113.86785  0.30506    0.18201    1.14227    1.9057553    2.05266099   1.89853078  0.5247263 
  115.73667  0.30828    0.18202    1.16523    2.4091796    2.05119181   1.89520421  0.4150791 
  112.92303  0.30343    0.18202    1.13079    1.943706     2.05179439   1.89952539  0.5144811 
  119.39368  0.31432    0.18203    1.21114    2.2867138    2.04051998   1.87916909  0.4373088 
  117.57880  0.31137    0.18203    1.18819    2.2126203    2.04758597   1.88934453  0.4519528 
  116.66092  0.30985    0.18203    1.17671    2.715859     2.04942494   1.89265577  0.3682076 
  111.01485  0.30007    0.18204    1.10784    1.9582658    2.04907269   1.90081132  0.5106559 
  111.97177  0.30179    0.18204    1.11932    1.4654704    2.04959243   1.90020621  0.6823748 
  118.48951  0.31288    0.18204    1.19967    2.4619097    2.04394991   1.88489965  0.4061887 
  113.86674  0.30511    0.18204    1.14227    1.9373179    2.05019536   1.89835698  0.5161775 
  114.80465  0.30673    0.18204    1.15375    2.0164702    2.05011818   1.89695618  0.4959161 
  115.73558  0.30833    0.18205    1.16523    2.1862225    2.04858947   1.89502984  0.45741   
  112.92192  0.30348    0.18205    1.13079    2.1048121    2.0488751    1.89935279  0.4751018 
  117.57773  0.31142    0.18206    1.18819    2.1442685    2.044549     1.88917115  0.4663595 
  119.39262  0.31437    0.18206    1.21114    2.1349359    2.03755636   1.87899891  0.4683981 
  116.65984  0.30990    0.18206    1.17671    2.0248406    2.04634051   1.89248204  0.493866  
  113.86564  0.30516    0.18207    1.14227    2.5740995    2.04645764   1.89818318  0.3884854 
  118.48845  0.31293    0.18207    1.19967    2.0866215    2.04028868   1.88472743  0.4792436 
  111.01373  0.30012    0.18207    1.10784    2.7505667    2.04519803   1.90064158  0.3635614 
  111.97066  0.30183    0.18207    1.11932    2.7477297    2.04576962   1.90003449  0.3639368 
  114.80355  0.30678    0.18207    1.15375    2.0735064    2.04641221   1.89678191  0.4822749 
  112.92081  0.30353    0.18208    1.13079    2.5030295    2.04466428   1.89917983  0.3995159 
  115.73449  0.30838    0.18208    1.16523    2.0940157    2.04436598   1.89485583  0.4775513 
  119.39157  0.31442    0.18209    1.21114    2.2342396    2.03249407   1.87882875  0.4475796 
  116.65876  0.30995    0.18209    1.17671    3.0594627    2.04152118   1.89230797  0.3268548 
  117.57666  0.31147    0.18209    1.18819    2.3203814    2.03965971   1.88899813  0.4309636 
  118.48739  0.31298    0.18210    1.19967    2.3154793    2.0346855    1.88455559  0.431876  
  114.80246  0.30683    0.18210    1.15375    2.0163916    2.04121019   1.89660764  0.4959354 
  111.96917  0.30190    0.18211    1.11932    2.0410897    2.03882333   1.8998056   0.4899344 
  113.86417  0.30523    0.18211    1.14227    2.3017074    2.0393227    1.89795156  0.4344601 
  111.01224  0.30019    0.18211    1.10784    2.1376134    2.03832531   1.90041487  0.4678114 
  115.73341  0.30843    0.18211    1.16523    1.9001124    2.03857054   1.89468147  0.5262847 
  112.91933  0.30359    0.18212    1.13079    2.2066521    2.03708503   1.89894931  0.4531752 
  117.57558  0.31152    0.18212    1.18819    1.9473624    2.03304457   1.88882479  0.5135151 
  119.39051  0.31447    0.18212    1.21114    1.166791     2.02549969   1.87865862  0.8570515 
  118.48632  0.31303    0.18213    1.19967    2.8753477    2.02733379   1.88438376  0.347784  
  116.65732  0.31001    0.18213    1.17671    2.2980597    2.03260364   1.89207601  0.4351497 
  114.80137  0.30687    0.18213    1.15375    2.6807971    2.03462802   1.89643373  0.3730234 
  111.96806  0.30195    0.18214    1.11932    2.327411     2.03233747   1.89963417  0.429662  
  111.01112  0.30023    0.18214    1.10784    1.4351923    2.03198537   1.90024506  0.6967707 
  115.73232  0.30848    0.18214    1.16523    1.7037766    2.03137256   1.89450712  0.5869314 
  119.38981  0.31450    0.18214    1.21114    2.0535212    2.01990796   1.87854521  0.4869684 
  113.86307  0.30527    0.18214    1.14227    1.9677602    2.03250716   1.8977781   0.508192  
  112.91822  0.30364    0.18215    1.13079    1.7700037    2.03009319   1.89877667  0.5649706 
  117.57451  0.31157    0.18215    1.18819    2.1225998    2.02495204   1.8886518   0.4711204 
  118.48526  0.31307    0.18216    1.19967    2.0636841    2.01853834   1.88421161  0.4845703 
  116.65624  0.31006    0.18216    1.17671    1.833929     2.02435448   1.89190232  0.5452774 
  113.86197  0.30532    0.18217    1.14227    2.2381341    2.02465992   1.89760428  0.4468008 
  111.96694  0.30199    0.18217    1.11932    3.0778265    2.02493841   1.89946238  0.3249046 
  119.38875  0.31455    0.18217    1.21114    2.1833691    2.01040376   1.87837512  0.4580078 
  111.01000  0.30028    0.18217    1.10784    2.2840838    2.02479137   1.90007522  0.4378123 
  115.73123  0.30852    0.18217    1.16523    2.7426999    2.02302464   1.89433278  0.3646042 
  114.79991  0.30694    0.18217    1.15375    1.8758716    2.02406991   1.89620149  0.5330855 
  117.57344  0.31162    0.18218    1.18819    2.0851264    2.01570554   1.88847849  0.4795872 
  112.91712  0.30369    0.18218    1.13079    2.3071547    2.02220274   1.89860367  0.4334343 
  118.48419  0.31312    0.18219    1.19967    2.6156551    2.008668     1.88403983  0.3823134 
  116.65516  0.31011    0.18219    1.17671    2.0356124    2.01510978   1.89172829  0.4912527 
  119.38770  0.31460    0.18220    1.21114    1.806317     1.9999254    1.87820505  0.5536127 
  114.79881  0.30699    0.18220    1.15375    1.9365329    2.01516435   1.89602723  0.5163868 
  113.86087  0.30537    0.18220    1.14227    2.3858985    2.01603493   1.89743046  0.4191293 
  115.73014  0.30857    0.18220    1.16523    2.5758312    2.01382712   1.89415879  0.3882242 
  111.96545  0.30206    0.18221    1.11932    1.9713118    2.01402401   1.89923375  0.5072764 
  117.57237  0.31167    0.18221    1.18819    1.8371465    2.00566524   1.88830554  0.5443224 
  111.00850  0.30034    0.18221    1.10784    2.5460652    2.01420884   1.89984838  0.3927629 
  116.65408  0.31016    0.18222    1.17671    2.2700743    2.00520864   1.89155463  0.4405142 
  118.48313  0.31317    0.18222    1.19967    2.5997083    1.99811247   1.88386807  0.3846585 
  112.91564  0.30375    0.18222    1.13079    1.7074094    2.0107052    1.8983731   0.5856826 
  115.72906  0.30862    0.18223    1.16523    3.0416904    2.00409656   1.89398447  0.3287646 
  119.38664  0.31465    0.18223    1.21114    2.0310845    1.98888917   1.878035    0.4923478 
  114.79772  0.30704    0.18223    1.15375    1.9109638    2.00573913   1.89585297  0.5232962 
  113.85977  0.30542    0.18223    1.14227    2.9541007    2.0069062    1.89725698  0.3385125 
  111.00738  0.30039    0.18224    1.10784    2.5435057    2.00581192   1.89967847  0.3931582 
  111.96434  0.30210    0.18224    1.11932    2.9531037    2.00535625   1.89906191  0.3386268 
  117.57130  0.31172    0.18224    1.18819    2.3411368    1.99519344   1.88813226  0.4271429 
  118.48207  0.31322    0.18225    1.19967    1.8954185    1.98725278   1.88369598  0.527588  
  116.65300  0.31021    0.18225    1.17671    2.1362125    1.99498722   1.89138062  0.4681182 
  112.91453  0.30380    0.18225    1.13079    2.1531544    2.00168175   1.89820042  0.4644349 
  119.38559  0.31470    0.18226    1.21114    2.6698246    1.97769033   1.87786498  0.3745564 
  114.79662  0.30708    0.18226    1.15375    1.8856903    1.99608685   1.89567871  0.5303098 
  113.85830  0.30548    0.18227    1.14227    2.0152319    1.99442203   1.89702532  0.4962208 
  117.57022  0.31177    0.18227    1.18819    1.9440229    1.98463472   1.88795935  0.5143972 
  115.72760  0.30869    0.18227    1.16523    1.6350592    1.99082996   1.89375216  0.6115987 
  111.96285  0.30217    0.18228    1.11932    1.9665246    1.99360884   1.89883322  0.5085113 
  112.91342  0.30385    0.18228    1.13079    2.5095037    1.99259383   1.89802738  0.3984852 
  111.00588  0.30045    0.18228    1.10784    2.2772078    1.99442445   1.89945188  0.4391343 
  116.65192  0.31026    0.18228    1.17671    2.2011988    1.9847621    1.89120664  0.4542979 
  118.48100  0.31327    0.18228    1.19967    2.0428046    1.97644143   1.88352426  0.4895231 
  114.79553  0.30713    0.18229    1.15375    3.0530011    1.98648324   1.8955048   0.3275466 
  119.38453  0.31475    0.18229    1.21114    1.6553641    1.96668381   1.87769499  0.6040967 
  115.72652  0.30874    0.18230    1.16523    2.2966441    1.98103113   1.8935782   0.4354179 
  117.56915  0.31182    0.18230    1.18819    1.996315     1.97429783   1.88778611  0.500923  
  113.85719  0.30553    0.18230    1.14227    2.3106724    1.98515763   1.89685149  0.4327745 
  111.00476  0.30050    0.18231    1.10784    2.2731061    1.98601522   1.89928156  0.4399267 
  116.65084  0.31031    0.18231    1.17671    1.431962     1.97481664   1.89103301  0.6983426 
  111.96173  0.30222    0.18231    1.11932    2.0798088    1.98494591   1.89866133  0.4808134 
  118.47994  0.31332    0.18231    1.19967    2.3466761    1.96598632   1.88335256  0.4261347 
  119.38347  0.31480    0.18232    1.21114    1.9450161    1.95617204   1.87752502  0.5141346 
  112.91194  0.30391    0.18232    1.13079    1.9288033    1.98077776   1.89779675  0.5184562 
  114.79406  0.30720    0.18233    1.15375    1.8076335    1.97417745   1.89527258  0.5532095 
  117.56808  0.31186    0.18233    1.18819    2.0776406    1.96444898   1.88761323  0.4813152 
  115.72543  0.30879    0.18233    1.16523    1.6920548    1.97163892   1.8934039   0.5909974 
  113.85609  0.30558    0.18233    1.14227    1.4671215    1.97623418   1.896678    0.6816068 
  116.64976  0.31036    0.18234    1.17671    1.9271986    1.96539213   1.89085905  0.5188879 
  111.96062  0.30226    0.18234    1.11932    2.0770483    1.97663641   1.89848978  0.4814525 
  111.00364  0.30055    0.18234    1.10784    2.7335842    1.97793603   1.89911156  0.3658201 
  118.47887  0.31337    0.18234    1.19967    1.942611     1.95614409   1.88318089  0.5147711 
  112.91083  0.30396    0.18235    1.13079    1.7513515    1.97240829   1.89762404  0.5709876 
  119.38242  0.31485    0.18235    1.21114    2.23553      1.94639836   1.87735507  0.4473212 
  115.72434  0.30883    0.18236    1.16523    2.0160801    1.96286137   1.89322961  0.496012  
  117.56700  0.31191    0.18236    1.18819    1.8924326    1.95530413   1.88744036  0.5284204 
  113.85499  0.30563    0.18236    1.14227    2.7490154    1.9678485    1.89650416  0.3637666 
  114.79297  0.30725    0.18236    1.15375    2.2522631    1.96559308   1.89509833  0.4439979 
  116.64868  0.31041    0.18237    1.17671    2.1534651    1.95668632   1.89068545  0.4643679 
  118.47781  0.31342    0.18237    1.19967    1.9864793    1.94711582   1.88300889  0.5034032 
  112.90972  0.30401    0.18238    1.13079    1.5488419    1.96465497   1.89745096  0.6456437 
  111.00214  0.30061    0.18238    1.10784    1.8277918    1.96797197   1.89888485  0.5471083 
  119.38136  0.31490    0.18238    1.21114    1.8229568    1.93754541   1.87718515  0.5485594 
  111.95913  0.30233    0.18238    1.11932    1.9297614    1.96640949   1.89826065  0.5181988 
  117.56593  0.31196    0.18239    1.18819    2.2396814    1.94702902   1.88726717  0.4464921 
  114.79187  0.30730    0.18239    1.15375    1.8495585    1.95774975   1.89492443  0.5406696 
  115.72325  0.30888    0.18239    1.16523    1.941433     1.95486545   1.89305568  0.5150834 
  116.64760  0.31046    0.18240    1.17671    2.5420274    1.94885033   1.89051151  0.3933868 
  118.47674  0.31347    0.18240    1.19967    1.9661413    1.93904927   1.88283725  0.5086104 
  113.85352  0.30569    0.18240    1.14227    1.8792012    1.9577846    1.89627248  0.532141  
  119.38030  0.31495    0.18241    1.21114    2.177244     1.92973803   1.87701525  0.4592962 
  112.90861  0.30406    0.18241    1.13079    2.3884153    1.95766167   1.89727822  0.4186877 
  111.95801  0.30237    0.18241    1.11932    1.8109473    1.95957005   1.89808905  0.5521972 
  111.00102  0.30066    0.18241    1.10784    2.9805114    1.96129393   1.89871444  0.3355129 
  115.72216  0.30893    0.18242    1.16523    2.3578687    1.94777745   1.89288141  0.4241118 
  114.79078  0.30734    0.18242    1.15375    2.1518335    1.9507767    1.89475019  0.46472   
  113.85241  0.30574    0.18243    1.14227    1.8167518    1.95123889   1.89609863  0.5504329 
  118.47568  0.31352    0.18243    1.19967    2.0075959    1.93204159   1.88266564  0.4981082 
  116.64652  0.31050    0.18243    1.17671    2.8935224    1.94199457   1.89033794  0.3455995 
  117.56450  0.31203    0.18243    1.18819    1.9398061    1.93754849   1.88703674  0.5155154 
  111.95690  0.30242    0.18244    1.11932    2.494651     1.95357501   1.89791708  0.4008577 
  119.37925  0.31500    0.18244    1.21114    2.0188265    1.92305045   1.87684538  0.4953373 
  110.99952  0.30072    0.18245    1.10784    1.7601033    1.9536775    1.89848764  0.5681485 
  112.90713  0.30412    0.18245    1.13079    1.7394757    1.94971376   1.89704754  0.5748859 
  114.78968  0.30739    0.18245    1.15375    3.1383291    1.94477158   1.89457595  0.3186409 
  115.72107  0.30898    0.18245    1.16523    2.1507308    1.9416892    1.89270714  0.4649582 
  113.85131  0.30579    0.18246    1.14227    1.4573127    1.94565876   1.89592512  0.6861945 
  117.56343  0.31208    0.18246    1.18819    1.6431345    1.93169476   1.8868636   0.6085929 
  118.47461  0.31357    0.18246    1.19967    1.8344136    1.92614884   1.88249405  0.5451333 
  116.64508  0.31057    0.18247    1.17671    1.8005504    1.93450044   1.89010618  0.5553857 
  119.37819  0.31505    0.18247    1.21114    2.5008843    1.91751652   1.87667553  0.3998586 
  112.90602  0.30417    0.18248    1.13079    1.9338656    1.94489741   1.89687443  0.517099  
  111.95541  0.30249    0.18248    1.11932    1.715557     1.94705646   1.89768823  0.5829011 
  110.99840  0.30077    0.18248    1.10784    2.1574551    1.94905348   1.89831751  0.4635091 
  115.71962  0.30905    0.18249    1.16523    1.9781137    1.93523191   1.89247527  0.5055321 
  118.47355  0.31362    0.18249    1.19967    1.6957317    1.92139585   1.88232214  0.5897159 
  114.78822  0.30746    0.18249    1.15375    1.9632705    1.93838858   1.89434375  0.5093542 
  113.85021  0.30584    0.18249    1.14227    1.9307182    1.9411131    1.89575127  0.517942  
  117.56235  0.31213    0.18249    1.18819    1.9942441    1.92696115   1.88669081  0.5014431 
  119.37713  0.31510    0.18250    1.21114    2.1170131    1.91314209   1.87650571  0.4723636 
  116.64399  0.31062    0.18250    1.17671    1.2056113    1.9301698    1.88993229  0.8294547 
  112.90491  0.30422    0.18251    1.13079    2.1848401    1.94113513   1.89670166  0.4576994 
  111.95429  0.30253    0.18251    1.11932    1.8526624    1.94336721   1.89751657  0.5397637 
  110.99690  0.30083    0.18252    1.10784    1.8928523    1.94448094   1.89809063  0.5283032 
  114.78712  0.30751    0.18252    1.15375    1.9429769    1.93488065   1.89416987  0.5146742 
  118.47248  0.31367    0.18252    1.19967    2.3415119    1.91778929   1.88215059  0.4270745 
  115.71853  0.30910    0.18252    1.16523    2.2269115    1.93168392   1.89230103  0.4490524 
  117.56128  0.31218    0.18252    1.18819    1.8197964    1.92336379   1.8865177   0.549512  
  119.37607  0.31515    0.18253    1.21114    2.1820864    1.90991813   1.87633591  0.458277  
  116.64291  0.31067    0.18253    1.17671    1.8156908    1.92697184   1.88975877  0.5507546 
  113.84874  0.30590    0.18253    1.14227    2.1363569    1.93675036   1.89551957  0.4680866 
  111.95317  0.30258    0.18254    1.11932    2.2156807    1.94076931   1.89734454  0.4513286 
  114.78602  0.30756    0.18255    1.15375    1.4418035    1.93250725   1.89399565  0.6935758 
  115.71744  0.30914    0.18255    1.16523    2.3450236    1.92927606   1.8921268   0.4264349 
  118.47141  0.31372    0.18255    1.19967    1.7880635    1.91532739   1.88197907  0.5592643 
  110.99578  0.30088    0.18255    1.10784    1.9733454    1.94232267   1.89792044  0.5067537 
  117.56020  0.31223    0.18255    1.18819    2.5006687    1.92091178   1.88634496  0.399893  
  112.90343  0.30428    0.18255    1.13079    1.9325426    1.93784337   1.89647093  0.517453  
  119.37502  0.31520    0.18256    1.21114    2.1831901    1.90783343   1.87616614  0.4580453 
  113.84763  0.30595    0.18256    1.14227    1.6601151    1.93480364   1.89534606  0.6023679 
  116.64183  0.31072    0.18256    1.17671    1.9677082    1.92492238   1.88958491  0.5082054 
  112.90232  0.30433    0.18258    1.13079    1.7648982    1.93672211   1.89629814  0.5666049 
  110.99465  0.30093    0.18258    1.10784    2.3390955    1.94130791   1.89774987  0.4275157 
  114.78493  0.30760    0.18258    1.15375    1.7806067    1.93129904   1.89382177  0.5616063 
  117.55913  0.31228    0.18258    1.18819    1.7128515    1.91961454   1.88617223  0.5838218 
  118.47035  0.31377    0.18258    1.19967    2.4296166    1.91401209   1.88180756  0.4115876 
  111.95168  0.30265    0.18258    1.11932    1.7267626    1.93908414   1.89711561  0.5791184 
  115.71635  0.30919    0.18258    1.16523    1.9183262    1.92803248   1.89195292  0.5212878 
  113.84653  0.30600    0.18259    1.14227    1.6293012    1.93403134   1.8951722   0.6137601 
  116.64075  0.31077    0.18259    1.17671    2.0218722    1.92404066   1.88941141  0.4945911 
  119.37396  0.31525    0.18259    1.21114    1.9594348    1.90688559   1.8759964   0.5103513 
  114.78383  0.30765    0.18261    1.15375    2.5163179    1.93128674   1.89364755  0.3974061 
  115.71526  0.30924    0.18261    1.16523    1.972612     1.92798013   1.89177871  0.5069421 
  111.95056  0.30269    0.18261    1.11932    1.9744303    1.93920623   1.89694354  0.5064752 
  118.46928  0.31382    0.18261    1.19967    1.7996795    1.91385706   1.88163609  0.5556545 
  117.55806  0.31233    0.18261    1.18819    1.7513908    1.91949046   1.88599918  0.5709748 
  112.90121  0.30438    0.18261    1.13079    2.3541365    1.93679727   1.89612499  0.4247842 
  110.99315  0.30099    0.18262    1.10784    2.5045056    1.94180612   1.89752288  0.3992804 
  119.37290  0.31530    0.18262    1.21114    1.3174264    1.90708939   1.87582668  0.7590557 
  113.84542  0.30605    0.18262    1.14227    2.5760963    1.93446931   1.89499868  0.3881842 
  116.63967  0.31082    0.18262    1.17671    1.7565577    1.92435262   1.88923758  0.5692953 
  115.71417  0.30929    0.18264    1.16523    2.5008513    1.92915495   1.89160485  0.3998638 
  119.37219  0.31534    0.18264    1.21114    2.1850238    1.90788227   1.87571354  0.4576609 
  111.94945  0.30274    0.18264    1.11932    2.5009651    1.94055826   1.89677181  0.3998456 
  118.46821  0.31387    0.18264    1.19967    2.0593352    1.91489306   1.88146429  0.4855936 
  117.55698  0.31238    0.18264    1.18819    2.0610884    1.92057299   1.88582649  0.4851805 
  112.89972  0.30444    0.18265    1.13079    1.7664437    1.93882342   1.89589457  0.5661092 
  116.63858  0.31087    0.18265    1.17671    2.7028699    1.92589712   1.88906411  0.3699771 
  114.78237  0.30772    0.18265    1.15375    1.7354919    1.93319449   1.89341538  0.5762055 
  110.99203  0.30104    0.18265    1.10784    2.6419006    1.94361445   1.8973526   0.3785154 
  113.84395  0.30611    0.18266    1.14227    1.8355573    1.93700023   1.89476697  0.5447937 
  118.46715  0.31392    0.18267    1.19967    2.3205044    1.91717119   1.88129285  0.4309408 
  115.71308  0.30934    0.18267    1.16523    3.1180309    1.93160015   1.89143066  0.3207152 
  119.37114  0.31539    0.18267    1.21114    2.0236106    1.91009875   1.87554387  0.4941662 
  117.55591  0.31243    0.18267    1.18819    1.6845506    1.92291013   1.88565382  0.5936301 
  111.94796  0.30280    0.18268    1.11932    1.5675495    1.944332     1.8965428   0.6379384 
  116.63750  0.31092    0.18268    1.17671    2.059412     1.92872338   1.88889031  0.4855755 
  112.89861  0.30449    0.18268    1.13079    1.767291     1.94183389   1.8957214   0.5658378 
  114.78127  0.30777    0.18268    1.15375    2.0785887    1.93612331   1.89324153  0.4810957 
  113.84284  0.30616    0.18269    1.14227    2.3983127    1.94033745   1.89459346  0.4169598 
  110.99053  0.30110    0.18269    1.10784    1.6739423    1.94791787   1.89712553  0.5973922 
  118.46608  0.31397    0.18270    1.19967    1.9084166    1.92069144   1.88112144  0.5239946 
  117.55483  0.31248    0.18270    1.18819    1.7576023    1.92649504   1.88548082  0.5689569 
  119.37008  0.31544    0.18270    1.21114    2.0861437    1.91354827   1.87537422  0.4793534 
  114.78017  0.30781    0.18271    1.15375    1.717855     1.94031406   1.89306732  0.5821213 
  111.94684  0.30285    0.18271    1.11932    2.3976369    1.94860168   1.89637068  0.4170773 
  116.63642  0.31096    0.18271    1.17671    2.1799268    1.93282126   1.88871687  0.458731  
  115.71163  0.30941    0.18271    1.16523    2.1308784    1.93685478   1.89119888  0.46929   
  112.89750  0.30454    0.18271    1.13079    2.5260126    1.94608586   1.89554857  0.3958808 
  113.84174  0.30621    0.18272    1.14227    1.4513048    1.9450856    1.89441959  0.6890351 
  110.98941  0.30115    0.18272    1.10784    1.6729037    1.95270556   1.89695519  0.597763  
  117.55376  0.31252    0.18273    1.18819    1.8315922    1.93153578   1.88530819  0.5459731 
  118.46501  0.31402    0.18273    1.19967    2.2029241    1.92566852   1.88095005  0.4539421 
  119.36902  0.31549    0.18273    1.21114    1.987279     1.91845307   1.87520459  0.5032006 
  116.63533  0.31101    0.18274    1.17671    1.7339308    1.93839001   1.88854345  0.5767243 
  115.71054  0.30945    0.18274    1.16523    1.4031406    1.94246319   1.89102471  0.712687  
  114.77907  0.30786    0.18274    1.15375    2.2464857    1.94595232   1.89289347  0.4451397 
  110.98828  0.30120    0.18275    1.10784    2.9487892    1.95878688   1.89678483  0.3391222 
  112.89602  0.30460    0.18275    1.13079    2.0500244    1.9539391    1.89531777  0.4877991 
  113.84063  0.30626    0.18275    1.14227    2.3116208    1.95120029   1.89424572  0.4325969 
  111.94535  0.30292    0.18275    1.11932    1.4714319    1.95644601   1.89614162  0.6796101 
  118.46395  0.31407    0.18276    1.19967    1.7348593    1.93211511   1.88077869  0.5764156 
  119.36796  0.31554    0.18276    1.21114    1.8558313    1.92483959   1.87503499  0.5388421 
  117.55268  0.31257    0.18276    1.18819    1.4448416    1.93803136   1.88513557  0.6921174 
  115.70945  0.30950    0.18277    1.16523    1.9548406    1.94950188   1.89085056  0.5115507 
  114.77797  0.30791    0.18277    1.15375    3.0244618    1.95299495   1.89271928  0.3306373 
  116.63425  0.31106    0.18277    1.17671    2.7387081    1.94541228   1.8883697   0.3651357 
  111.94423  0.30296    0.18278    1.11932    1.8519557    1.96386283   1.89596982  0.5399697 
  112.89491  0.30465    0.18278    1.13079    1.3486621    1.96140077   1.89514492  0.7414756 
  110.98678  0.30126    0.18279    1.10784    2.1560723    1.96900428   1.8965573   0.4638063 
  119.36690  0.31559    0.18279    1.21114    2.2029448    1.93290212   1.87486542  0.4539378 
  118.46288  0.31412    0.18279    1.19967    1.8260148    1.94021219   1.88060734  0.5476407 
  117.55161  0.31262    0.18279    1.18819    2.2894925    1.94614969   1.88496264  0.436778  
  113.83916  0.30632    0.18279    1.14227    1.7203925    1.96161825   1.89401435  0.5812627 
  115.70836  0.30955    0.18280    1.16523    2.4397738    1.95810866   1.89067676  0.4098741 
  114.77651  0.30798    0.18281    1.15375    2.5370799    1.96469944   1.89248715  0.3941539 
  116.63281  0.31113    0.18281    1.17671    2.044263     1.95720665   1.88813851  0.4891738 
  111.94311  0.30301    0.18281    1.11932    2.3660681    1.9726857    1.89579764  0.4226421 
  112.89379  0.30470    0.18281    1.13079    2.1083412    1.97030927   1.89497172  0.4743065 
  110.98566  0.30131    0.18282    1.10784    2.5841488    1.97800359   1.89638689  0.3869746 
  113.83805  0.30637    0.18282    1.14227    2.1378033    1.97092743   1.89384048  0.4677699 
  119.36584  0.31564    0.18282    1.21114    1.9422456    1.94248158   1.87469621  0.5148679 
  117.55053  0.31267    0.18282    1.18819    2.1157182    1.95569412   1.88479006  0.4726527 
  118.46181  0.31417    0.18282    1.19967    1.8588516    1.94978093   1.88043603  0.5379666 
  115.70726  0.30960    0.18283    1.16523    2.3367705    1.96803865   1.89050297  0.427941  
  114.77541  0.30803    0.18284    1.15375    1.9844109    1.97499683   1.89231332  0.5039279 
  112.89268  0.30475    0.18284    1.13079    2.3345198    1.98036459   1.89479885  0.4283536 
  116.63172  0.31118    0.18284    1.17671    1.9173426    1.96769546   1.8879648   0.5215552 
  119.36478  0.31569    0.18285    1.21114    1.8089425    1.953702     1.87452669  0.5528092 
  117.54945  0.31272    0.18285    1.18819    2.0945536    1.96676219   1.88461751  0.4774287 
  111.94162  0.30307    0.18285    1.11932    2.0258044    1.98616255   1.89556852  0.4936311 
  113.83695  0.30642    0.18285    1.14227    2.0211632    1.98153213   1.89366696  0.4947646 
  118.46074  0.31422    0.18285    1.19967    1.6846735    1.96093173   1.88026439  0.5935868 
  115.70617  0.30965    0.18286    1.16523    2.480851     1.97935187   1.89032885  0.4030875 
  110.98415  0.30137    0.18286    1.10784    1.8765866    1.99175115   1.89615963  0.5328824 
  114.77431  0.30807    0.18287    1.15375    2.1118736    1.98658466   1.89213915  0.4735132 
  116.63064  0.31123    0.18287    1.17671    2.0731559    1.97960251   1.88779144  0.4823564 
  113.83584  0.30647    0.18288    1.14227    2.9162429    1.99332566   1.89349309  0.342907  
  117.54838  0.31277    0.18288    1.18819    2.3853892    1.97928362   1.88444498  0.4192188 
  112.89120  0.30481    0.18288    1.13079    2.0829173    1.99557006   1.89456801  0.4800959 
  111.94050  0.30312    0.18288    1.11932    1.8789215    1.99753607   1.89539666  0.5322202 
  119.36372  0.31574    0.18288    1.21114    1.8653129    1.96651893   1.8743572   0.5361031 
  118.45968  0.31427    0.18288    1.19967    1.8349378    1.97360712   1.88009311  0.5449776 
  110.98303  0.30142    0.18289    1.10784    2.6480358    2.00320871   1.89598916  0.3776384 
  116.62956  0.31128    0.18290    1.17671    1.757252     1.99280437   1.88761776  0.5690703 
  115.70472  0.30972    0.18290    1.16523    1.8930272    1.99638999   1.89009681  0.5282544 
  114.77321  0.30812    0.18290    1.15375    1.865378     1.99932813   1.89196533  0.5360844 
  118.45861  0.31432    0.18291    1.19967    1.7478231    1.98767638   1.87992187  0.5721403 
  112.89008  0.30486    0.18291    1.13079    2.0005977    2.00812677   1.89439513  0.4998506 
  119.36266  0.31579    0.18291    1.21114    2.1724003    1.98081137   1.87418773  0.4603203 
  111.93938  0.30317    0.18291    1.11932    2.5995671    2.00981978   1.89522444  0.3846794 
  117.54730  0.31282    0.18291    1.18819    1.9524648    1.99311977   1.88427212  0.5121731 
  113.83437  0.30653    0.18292    1.14227    2.5326655    2.01061987   1.89326172  0.3948409 
  110.98153  0.30148    0.18293    1.10784    2.0816654    2.01968257   1.89576183  0.4803846 
  116.62847  0.31133    0.18293    1.17671    2.2246362    2.00710997   1.88744443  0.4495117 
  115.70363  0.30976    0.18293    1.16523    1.8888343    2.01039703   1.88992306  0.5294271 
  114.77211  0.30817    0.18293    1.15375    3.0794405    2.01303194   1.89179117  0.3247343 
  118.45754  0.31437    0.18294    1.19967    2.0156966    2.00292706   1.87975064  0.4961064 
  119.36160  0.31584    0.18294    1.21114    1.8493859    1.99637028   1.87401829  0.54072   
  117.54622  0.31287    0.18294    1.18819    2.1788074    2.00805653   1.88409962  0.4589667 
  112.88897  0.30491    0.18294    1.13079    2.9348545    2.02144224   1.89422224  0.3407324 
  111.93788  0.30323    0.18295    1.11932    1.9385569    2.02725112   1.89499525  0.5158476 
  113.83326  0.30658    0.18295    1.14227    1.9393036    2.02447872   1.89308785  0.515649  
  110.98040  0.30153    0.18296    1.10784    2.0274152    2.03264738   1.89559131  0.4932389 
  116.62739  0.31137    0.18296    1.17671    2.0637799    2.02225404   1.88727113  0.4845478 
  115.70253  0.30981    0.18296    1.16523    2.1905       2.02517295   1.88974898  0.4565168 
  114.77065  0.30824    0.18297    1.15375    2.3952295    2.03234765   1.89155943  0.4174965 
  119.36054  0.31589    0.18297    1.21114    1.7474471    2.01289221   1.87384887  0.5722634 
  117.54515  0.31292    0.18297    1.18819    2.3099893    2.02379857   1.88392715  0.4329024 
  118.45647  0.31442    0.18297    1.19967    1.6310677    2.01905945   1.87957944  0.6130953 
  112.88749  0.30497    0.18298    1.13079    2.0923966    2.03991994   1.89399137  0.4779209 
  113.83216  0.30663    0.18298    1.14227    2.3299034    2.03878663   1.89291433  0.4292023 
  111.93676  0.30328    0.18298    1.11932    1.8205242    2.04077931   1.89482335  0.5492923 
  110.97928  0.30158    0.18299    1.10784    2.7726843    2.04584195   1.89542076  0.3606613 
  116.62630  0.31142    0.18299    1.17671    2.0584515    2.03789871   1.88709749  0.4858021 
  115.70144  0.30986    0.18299    1.16523    2.0371342    2.04039186   1.88957525  0.4908857 
  118.45540  0.31447    0.18300    1.19967    1.6911593    2.03568753   1.87940826  0.5913104 
  117.54407  0.31297    0.18300    1.18819    2.3137554    2.03997232   1.8837547   0.4321978 
  114.76955  0.30829    0.18300    1.15375    2.3321218    2.04719638   1.89138528  0.4287941 
  119.35948  0.31594    0.18300    1.21114    2.2055615    2.0299793    1.87367949  0.4533993 
  111.93564  0.30333    0.18301    1.11932    2.5297607    2.05436329   1.89465143  0.3952943 
  112.88637  0.30502    0.18301    1.13079    1.7288502    2.05391644   1.89381847  0.5784191 
  115.70035  0.30991    0.18302    1.16523    1.1554793    2.05566721   1.88940154  0.8654417 
  116.62522  0.31147    0.18302    1.17671    2.3941331    2.05364043   1.88692422  0.4176877 
  113.83068  0.30669    0.18302    1.14227    2.1825193    2.05797551   1.89268262  0.4581861 
  119.35842  0.31599    0.18303    1.21114    1.8555712    2.04714611   1.87351047  0.5389176 
  117.54299  0.31302    0.18303    1.18819    3.5861167    2.05613261   1.88358192  0.2788532 
  118.45433  0.31452    0.18303    1.19967    2.197027     2.05234603   1.87923711  0.4551605 
  114.76845  0.30833    0.18303    1.15375    2.0195852    2.06193415   1.89121149  0.4951512 
  110.97777  0.30164    0.18303    1.10784    1.8588308    2.06327479   1.89519333  0.5379726 
  112.88526  0.30507    0.18304    1.13079    3.0405597    2.0676401    1.89364522  0.3288868 
  111.93415  0.30339    0.18305    1.11932    2.0407206    2.07198261   1.89442183  0.490023  
  116.62413  0.31152    0.18305    1.17671    2.0142189    2.06901868   1.88675061  0.4964704 
  113.82957  0.30674    0.18305    1.14227    1.5555337    2.07195753   1.8925091   0.6428662 
  115.69926  0.30996    0.18305    1.16523    1.8258848    2.07056367   1.88922749  0.5476797 
  118.45326  0.31457    0.18306    1.19967    2.0805101    2.06850424   1.87906598  0.4806514 
  119.35736  0.31604    0.18306    1.21114    2.0321449    2.06383262   1.87334113  0.4920909 
  114.76735  0.30838    0.18306    1.15375    2.3585995    2.0761389    1.89103736  0.4239804 
  110.97665  0.30169    0.18306    1.10784    2.8017198    2.07581368   1.89502274  0.3569236 
  117.54156  0.31309    0.18307    1.18819    2.1920074    2.07678544   1.88335205  0.4562028 
  116.62305  0.31157    0.18308    1.17671    2.3779517    2.08353604   1.88657737  0.42053   
  112.88377  0.30513    0.18308    1.13079    2.0518976    2.08486341   1.89341467  0.4873538 
  113.82847  0.30679    0.18308    1.14227    1.9446528    2.08513676   1.89233558  0.5142306 
  111.93303  0.30344    0.18308    1.11932    2.9041817    2.08437236   1.89424988  0.3443311 
  115.69816  0.31001    0.18308    1.16523    2.5905262    2.08461497   1.8890538   0.386022  
  118.45220  0.31462    0.18309    1.19967    2.054103     2.08358746   1.87889487  0.4868305 
  119.35630  0.31609    0.18309    1.21114    2.483201     2.07942836   1.87317182  0.402706  
  114.76625  0.30843    0.18309    1.15375    3.6254621    2.08937003   1.89086359  0.2758269 
  117.54048  0.31314    0.18310    1.18819    2.3208013    2.09090118   1.88317966  0.4308857 
  110.97514  0.30175    0.18310    1.10784    1.6847194    2.09119879   1.89479524  0.5935707 
  112.88266  0.30518    0.18311    1.13079    1.6007545    2.09648436   1.89324175  0.6247054 
  113.82736  0.30684    0.18311    1.14227    2.9909061    2.09710459   1.89216171  0.3343468 
  110.01050  0.30003    0.18312    1.09636    2.5316129    2.09703065   1.89521434  0.3950051 
  116.62160  0.31164    0.18312    1.17671    1.6005736    2.1006711    1.88634641  0.624776  
  118.45113  0.31467    0.18312    1.19967    1.5812233    2.09700781   1.87872379  0.6324217 
  119.35524  0.31614    0.18312    1.21114    2.5033412    2.0933036    1.87300254  0.3994661 
  111.93154  0.30350    0.18312    1.11932    1.9748684    2.09913522   1.89402059  0.5063629 
  115.69671  0.31007    0.18312    1.16523    1.6492183    2.10121517   1.88882188  0.6063479 
  114.76478  0.30850    0.18313    1.15375    2.1033129    2.10474728   1.89063155  0.4754404 
  110.97402  0.30180    0.18313    1.10784    2.8775523    2.10134259   1.89462459  0.3475176 
  117.53940  0.31319    0.18313    1.18819    2.3532062    2.10323663   1.8830073   0.4249521 
  112.88155  0.30523    0.18314    1.13079    2.2936841    2.10660545   1.89306848  0.4359798 
  118.45006  0.31472    0.18315    1.19967    1.8847443    2.10820836   1.87855274  0.530576  
  113.82588  0.30690    0.18315    1.14227    2.1823484    2.11053115   1.89193036  0.458222  
  116.62052  0.31169    0.18315    1.17671    2.1783478    2.11123326   1.88617287  0.4590635 
  111.93041  0.30355    0.18315    1.11932    1.7880627    2.10849301   1.89384861  0.5592645 
  115.69561  0.31012    0.18315    1.16523    2.0822013    2.11149227   1.88864822  0.480261  
  119.35418  0.31619    0.18315    1.21114    2.3107807    2.10485642   1.87283329  0.4327542 
  114.76368  0.30854    0.18316    1.15375    2.346116     2.11408375   1.89045779  0.4262364 
  117.53833  0.31323    0.18316    1.18819    2.161459     2.11330039   1.88283461  0.4626505 
  110.00899  0.30009    0.18316    1.09636    1.8567063    2.10874458   1.89498909  0.5385881 
  110.97251  0.30186    0.18317    1.10784    1.7606654    2.11253815   1.89439703  0.5679671 
  119.35312  0.31624    0.18318    1.21114    1.8777104    2.11357644   1.87266441  0.5325635 
  111.92929  0.30360    0.18318    1.11932    2.6031085    2.11612654   1.89367662  0.3841561 
  116.61943  0.31174    0.18318    1.17671    1.9878082    2.11939651   1.88599968  0.5030666 
  112.88006  0.30529    0.18318    1.13079    2.3865127    2.117296     1.8928379   0.4190214 
  113.82477  0.30695    0.18318    1.14227    2.3606965    2.11831839   1.89175649  0.4236038 
  118.44899  0.31477    0.18318    1.19967    2.7617025    2.11672232   1.8783817   0.3620955 
  115.69452  0.31017    0.18318    1.16523    2.2111242    2.1195101    1.88847422  0.4522586 
  114.76258  0.30859    0.18319    1.15375    1.9716341    2.12122165   1.89028404  0.5071935 
  117.53725  0.31328    0.18319    1.18819    1.6824598    2.12071175   1.88266229  0.5943678 
  110.00786  0.30014    0.18319    1.09636    2.5265447    2.11578168   1.89482046  0.3957975 
  110.97139  0.30191    0.18320    1.10784    1.7250282    2.11899821   1.89422634  0.5797007 
  115.69343  0.31022    0.18321    1.16523    2.279544     2.12506075   1.88830059  0.4386842 
  119.35206  0.31629    0.18321    1.21114    1.8705599    2.11912086   1.87249521  0.5345993 
  116.61834  0.31178    0.18321    1.17671    2.2248375    2.12492167   1.88582652  0.449471  
  113.82367  0.30700    0.18321    1.14227    2.0313584    2.12396538   1.89158298  0.4922814 
  112.87894  0.30534    0.18321    1.13079    1.8737126    2.12301269   1.89266497  0.5336998 
  118.44792  0.31482    0.18321    1.19967    2.4111784    2.12224411   1.8782107   0.414735  
  114.76148  0.30864    0.18322    1.15375    2.3059364    2.12603534   1.89010995  0.4336633 
  117.53617  0.31333    0.18322    1.18819    2.1220316    2.12526527   1.88248999  0.4712465 
  111.92780  0.30366    0.18322    1.11932    1.8167303    2.12345329   1.89344693  0.5504394 
  110.00635  0.30020    0.18323    1.09636    1.5651091    2.12277309   1.89459512  0.6389331 
  110.97026  0.30196    0.18323    1.10784    2.560797     2.12378422   1.89405562  0.3905034 
  116.61726  0.31183    0.18324    1.17671    2.4290534    2.12777384   1.88565302  0.411683  
  119.35099  0.31634    0.18324    1.21114    1.1421667    2.12139206   1.87232604  0.8755289 
  113.82256  0.30705    0.18324    1.14227    2.6880923    2.12748527   1.89140947  0.372011  
  112.87783  0.30539    0.18324    1.13079    2.831017     2.12677058   1.89249168  0.35323   
  115.69233  0.31027    0.18324    1.16523    2.8737994    2.12812695   1.88812696  0.3479714 
  118.44685  0.31487    0.18324    1.19967    1.8771156    2.12469861   1.87803971  0.5327322 
  114.76038  0.30869    0.18325    1.15375    2.4553557    2.12859235   1.88993621  0.407273  
  117.53509  0.31338    0.18325    1.18819    2.9358145    2.12699019   1.88231772  0.340621  
  111.92668  0.30371    0.18325    1.11932    1.7423892    2.12689433   1.89327491  0.5739246 
  119.35029  0.31637    0.18326    1.21114    2.2457594    2.12117279   1.87221327  0.4452837 
  110.00522  0.30025    0.18326    1.09636    2.3911807    2.12638509   1.89442607  0.4182034 
  116.61617  0.31188    0.18327    1.17671    2.1165868    2.12816039   1.88547989  0.4724588 
  115.69124  0.31032    0.18327    1.16523    2.6966301    2.12891642   1.88795301  0.3708332 
  110.96876  0.30202    0.18327    1.10784    1.6794884    2.12784055   1.89382797  0.5954194 
  118.44578  0.31492    0.18327    1.19967    1.9469771    2.12428745   1.87786876  0.5136167 
  113.82108  0.30711    0.18328    1.14227    2.1504149    2.12925667   1.89117778  0.4650265 
  117.53401  0.31343    0.18328    1.18819    1.9804473    2.12618035   1.88214546  0.5049364 
  111.92556  0.30376    0.18328    1.11932    2.4383571    2.12884787   1.89310287  0.4101122 
  112.87634  0.30545    0.18328    1.13079    1.996763     2.12911786   1.89226109  0.5008106 
  119.34922  0.31642    0.18329    1.21114    2.1181583    2.1185787    1.87204415  0.4721082 
  114.75891  0.30876    0.18329    1.15375    2.2065277    2.12900418   1.88970423  0.4532007 
  110.96763  0.30207    0.18330    1.10784    2.5890992    2.12956294   1.89365721  0.3862347 
  110.00370  0.30031    0.18330    1.09636    2.1307113    2.12957618   1.89420098  0.4693268 
  118.44471  0.31497    0.18330    1.19967    2.1704591    2.12149425   1.87769782  0.460732  
  116.61509  0.31193    0.18330    1.17671    1.7455778    2.12653236   1.88530678  0.5728762 
  115.68978  0.31038    0.18331    1.16523    1.9584731    2.1272095    1.88772155  0.5106019 
  113.81997  0.30716    0.18331    1.14227    2.1805906    2.12895393   1.89100428  0.4585914 
  117.53294  0.31348    0.18331    1.18819    2.6590181    2.12338458   1.88197323  0.3760787 
  112.87523  0.30550    0.18331    1.13079    1.7966426    2.12941544   1.89208814  0.5565937 
  111.92406  0.30382    0.18332    1.11932    1.8116196    2.12988357   1.89287348  0.5519923 
  114.75781  0.30880    0.18332    1.15375    1.7137492    2.12773078   1.88953051  0.583516  
  119.34816  0.31647    0.18332    1.21114    1.8135549    2.1138919    1.87187539  0.5514032 
  116.61400  0.31198    0.18333    1.17671    1.7664788    2.12355281   1.88513369  0.5660979 
  118.44364  0.31502    0.18333    1.19967    2.303643     2.11704695   1.87752691  0.434095  
  110.00257  0.30035    0.18333    1.09636    2.1551535    2.13131322   1.89403187  0.4640041 
  112.87411  0.30555    0.18334    1.13079    2.6686507    2.1290936    1.89191519  0.3747212 
  110.96612  0.30213    0.18334    1.10784    1.8277907    2.13101108   1.8934295   0.5471086 
  115.68869  0.31043    0.18334    1.16523    1.9015481    2.12471172   1.88754797  0.5258873 
  113.81886  0.30721    0.18334    1.14227    2.4204412    2.12792344   1.89083043  0.4131478 
  117.53186  0.31353    0.18334    1.18819    2.1780338    2.11936096   1.88180067  0.4591297 
  114.75671  0.30885    0.18335    1.15375    2.3831222    2.1258599    1.8893568   0.4196176 
  119.34710  0.31652    0.18335    1.21114    1.8672687    2.10800913   1.87170632  0.5355416 
  111.92294  0.30387    0.18335    1.11932    2.2518055    2.13021636   1.89270142  0.4440881 
  118.44256  0.31507    0.18336    1.19967    2.1598143    2.11185205   1.87735603  0.4630028 
  116.61291  0.31203    0.18336    1.17671    2.3224115    2.12003934   1.88496026  0.4305869 
  117.53078  0.31358    0.18337    1.18819    1.8562937    2.11501203   1.88162848  0.5387079 
  110.00106  0.30042    0.18337    1.09636    2.0195315    2.13377022   1.89380635  0.4951643 
  115.68759  0.31048    0.18337    1.16523    1.9066028    2.12205853   1.88737406  0.5244931 
  113.81775  0.30726    0.18337    1.14227    2.9604172    2.12688629   1.89065693  0.3377902 
  110.96499  0.30218    0.18337    1.10784    2.2049166    2.13221719   1.89325869  0.4535319 
  112.87262  0.30561    0.18338    1.13079    1.8287762    2.1288791    1.89168423  0.5468138 
  114.75561  0.30890    0.18338    1.15375    1.7684565    2.12418053   1.88918276  0.5654649 
  119.34604  0.31657    0.18338    1.21114    2.4244813    2.10196559   1.87153728  0.4124594 
  118.44149  0.31512    0.18339    1.19967    1.7041585    2.10692039   1.87718517  0.5867999 
  111.92144  0.30393    0.18339    1.11932    1.5384061    2.13130633   1.89247199  0.6500234 
  109.99992  0.30046    0.18340    1.09636    2.9188834    2.13647199   1.89363752  0.3425968 
  117.52970  0.31363    0.18340    1.18819    2.6451432    2.11131348   1.88145631  0.3780514 
  115.68650  0.31053    0.18340    1.16523    2.0056947    2.12012172   1.88720051  0.4985804 
  116.61146  0.31210    0.18340    1.17671    1.7468447    2.11609887   1.88472952  0.5724607 
  114.75450  0.30895    0.18341    1.15375    3.3455129    2.12351995   1.88900907  0.2989078 
  113.81628  0.30732    0.18341    1.14227    2.1554483    2.12682491   1.8904256   0.4639406 
  112.87151  0.30566    0.18341    1.13079    1.9751058    2.12981646   1.89151127  0.506302  
  110.96349  0.30224    0.18341    1.10784    1.7841255    2.13517606   1.89303092  0.5604987 
  119.34497  0.31662    0.18341    1.21114    2.1251864    2.09685892   1.8713686   0.470547  
  118.44042  0.31517    0.18342    1.19967    2.021574     2.1032981    1.87701434  0.4946641 
  111.92032  0.30398    0.18342    1.11932    1.8481129    2.13348364   1.89229991  0.5410925 
  116.61038  0.31215    0.18343    1.17671    2.0907656    2.11490905   1.88455649  0.4782937 
  117.52862  0.31368    0.18343    1.18819    2.0487516    2.10925248   1.88128416  0.4881021 
  115.68540  0.31058    0.18343    1.16523    2.1055098    2.11977695   1.88702697  0.4749444 
  113.81517  0.30737    0.18344    1.14227    1.6787825    2.12875829   1.89025176  0.5956698 
  112.87039  0.30571    0.18344    1.13079    2.6738636    2.13248231   1.8913383   0.3739907 
  110.96236  0.30229    0.18344    1.10784    2.735373     2.13920324   1.89286041  0.3655809 
  109.99841  0.30053    0.18344    1.09636    2.307583     2.14230495   1.8934119   0.4333539 
  119.34391  0.31667    0.18344    1.21114    2.3589284    2.09378212   1.87119962  0.4239213 
  118.43935  0.31522    0.18345    1.19967    2.1527544    2.10200618   1.87684353  0.4645212 
  111.91920  0.30403    0.18345    1.11932    2.5724438    2.13754173   1.89212782  0.3887354 
  114.75303  0.30901    0.18345    1.15375    2.122534     2.12561774   1.88877749  0.471135  
  115.68431  0.31063    0.18346    1.16523    2.0169598    2.12185345   1.8868531   0.4957957 
  117.52754  0.31373    0.18346    1.18819    2.4325162    2.10977159   1.88111204  0.411097  
  116.60929  0.31220    0.18346    1.17671    2.0804352    2.11622125   1.88438347  0.4806687 
  113.81406  0.30742    0.18347    1.14227    1.9512581    2.13316902   1.89007827  0.5124899 
  119.34285  0.31672    0.18347    1.21114    2.0632965    2.09376768   1.87103066  0.4846613 
  109.99727  0.30057    0.18347    1.09636    2.6923448    2.14901907   1.89324301  0.3714235 
  110.96086  0.30235    0.18348    1.10784    1.8002965    2.14802141   1.89263259  0.5554641 
  118.43828  0.31527    0.18348    1.19967    1.8141215    2.10398625   1.87667275  0.551231  
  114.75193  0.30906    0.18348    1.15375    2.3264376    2.13037502   1.88860348  0.4298417 
  112.86890  0.30577    0.18348    1.13079    2.0068515    2.13982692   1.89110768  0.498293  
  117.52646  0.31378    0.18349    1.18819    2.026531     2.11371785   1.88093994  0.4934541 
  111.91770  0.30409    0.18349    1.11932    2.0385627    2.14684421   1.89189834  0.4905417 
  115.68321  0.31068    0.18349    1.16523    3.0657168    2.12708886   1.8866796   0.326188  
  116.60820  0.31224    0.18349    1.17671    2.0714945    2.12082654   1.88421013  0.4827433 
  113.81295  0.30747    0.18350    1.14227    2.6144919    2.14065111   1.88990479  0.3824835 
  119.34179  0.31677    0.18350    1.21114    2.1522784    2.09773265   1.87086173  0.4646239 
  109.99576  0.30064    0.18351    1.09636    1.9632863    2.16187275   1.89301731  0.5093501 
  112.86779  0.30582    0.18351    1.13079    1.8048265    2.14885857   1.89093471  0.5540699 
  118.43721  0.31532    0.18351    1.19967    2.5071264    2.11004966   1.87650199  0.398863  
  114.75083  0.30911    0.18351    1.15375    1.6849626    2.138541     1.88842982  0.593485  
  110.95973  0.30240    0.18351    1.10784    2.2046508    2.15778732   1.89246169  0.4535866 
  117.52538  0.31383    0.18352    1.18819    2.6793209    2.12179496   1.88076786  0.3732289 
  111.91658  0.30414    0.18352    1.11932    1.9956848    2.15730858   1.89172622  0.5010811 
  116.60711  0.31229    0.18352    1.17671    1.8314969    2.12937742   1.88403715  0.5460015 
  115.68175  0.31074    0.18353    1.16523    2.6940188    2.13999771   1.88644827  0.3711927 
  119.34072  0.31682    0.18353    1.21114    1.6819419    2.10642717   1.87069317  0.5945509 
  112.86667  0.30587    0.18354    1.13079    2.0691942    2.16132532   1.89076139  0.4832799 
  109.99462  0.30068    0.18354    1.09636    1.7921971    2.17479616   1.892848    0.5579743 
  113.81147  0.30753    0.18354    1.14227    2.7662552    2.15616854   1.88967348  0.3614995 
  110.95860  0.30245    0.18354    1.10784    2.0654229    2.17058693   1.89229078  0.4841623 
  114.74973  0.30916    0.18354    1.15375    2.9652393    2.15055982   1.88825617  0.3372409 
  118.43614  0.31537    0.18354    1.19967    2.3850192    2.12082874   1.87633126  0.4192838 
  116.60603  0.31234    0.18355    1.17671    1.9710596    2.14234355   1.88386419  0.5073413 
  111.91545  0.30419    0.18355    1.11932    3.2610273    2.17107777   1.89155375  0.3066518 
  117.52430  0.31388    0.18355    1.18819    2.1588251    2.1345183    1.8805958   0.4632149 
  115.68066  0.31079    0.18356    1.16523    1.7795134    2.15463388   1.88627445  0.5619514 
  119.33966  0.31687    0.18356    1.21114    2.4228058    2.1203836    1.8705243   0.4127446 
  113.81036  0.30758    0.18357    1.14227    1.8038134    2.17235123   1.88949966  0.5543811 
  118.43506  0.31542    0.18357    1.19967    2.4495546    2.13678889   1.8761609   0.4082375 
  112.86555  0.30591    0.18357    1.13079    2.9189252    2.17748063   1.89058841  0.3425919 
  117.52322  0.31393    0.18358    1.18819    2.8092213    2.15223238   1.88042376  0.3559705 
  109.99311  0.30075    0.18358    1.09636    2.2239541    2.19667607   1.89262257  0.4496496 
  114.74826  0.30923    0.18358    1.15375    2.1163766    2.17304803   1.8880243   0.4725057 
  116.60494  0.31239    0.18358    1.17671    2.0531097    2.16003459   1.88369125  0.487066  
  110.95709  0.30251    0.18358    1.10784    1.9278897    2.1926439    1.89206287  0.5187019 
  111.91395  0.30425    0.18359    1.11932    1.8767151    2.19479178   1.89132423  0.5328459 
  115.67956  0.31084    0.18359    1.16523    2.2931828    2.17375437   1.88610099  0.4360751 
  119.33859  0.31692    0.18359    1.21114    1.8941902    2.13993061   1.87035545  0.5279301 
  113.80925  0.30763    0.18360    1.14227    2.8838195    2.19235205   1.88932619  0.3467623 
  118.43399  0.31547    0.18360    1.19967    2.261359     2.15795904   1.87599022  0.442212  
  112.86406  0.30598    0.18361    1.13079    1.9011605    2.20454011   1.89035778  0.5259945 
  110.95596  0.30256    0.18361    1.10784    2.1988381    2.21274396   1.89189192  0.4547856 
  116.60385  0.31244    0.18361    1.17671    2.2514623    2.18233269   1.88351833  0.4441558 
  114.74715  0.30927    0.18361    1.15375    2.1650564    2.19466859   1.88785068  0.4618817 
  109.99197  0.30079    0.18361    1.09636    2.4371082    2.21636898   1.8924532   0.4103224 
  115.67847  0.31089    0.18362    1.16523    2.0423341    2.19713383   1.88592755  0.4896359 
  111.91283  0.30430    0.18362    1.11932    2.6727957    2.21634298   1.89115208  0.3741401 
  119.33753  0.31697    0.18362    1.21114    2.5508265    2.1649282    1.87018697  0.3920298 
  117.52178  0.31399    0.18362    1.18819    1.9973101    2.18344615   1.88019442  0.5006734 
  118.43292  0.31552    0.18363    1.19967    1.6324032    2.18424643   1.87581956  0.6125938 
  112.86295  0.30603    0.18364    1.13079    1.964461     2.22871368   1.8901848   0.5090455 
  113.80777  0.30769    0.18364    1.14227    2.2203189    2.22466304   1.8890949   0.4503858 
  114.74605  0.30932    0.18364    1.15375    2.3603284    2.22011347   1.88767706  0.4236699 
  116.60276  0.31249    0.18364    1.17671    2.5659433    2.20902604   1.88334508  0.3897202 
  109.99046  0.30086    0.18365    1.09636    2.0279623    2.24653658   1.89222768  0.4931058 
  117.52070  0.31404    0.18365    1.18819    2.2317881    2.21220634   1.88002244  0.4480712 
  119.33647  0.31702    0.18365    1.21114    2.5280621    2.19508167   1.87001819  0.3955599 
  115.67737  0.31094    0.18365    1.16523    1.949843     2.22446853   1.88575412  0.5128618 
  110.95445  0.30262    0.18365    1.10784    1.6020066    2.24381408   1.89166431  0.6242172 
  111.91133  0.30436    0.18366    1.11932    2.3726005    2.24949487   1.89092254  0.4214785 
  118.43185  0.31557    0.18366    1.19967    2.3205386    2.2151893    1.87564894  0.4309344 
  112.86183  0.30607    0.18367    1.13079    2.7344664    2.25567757   1.89001181  0.3657021 
  114.74495  0.30937    0.18367    1.15375    2.0251106    2.24885631   1.88750345  0.4938002 
  113.80666  0.30774    0.18367    1.14227    2.4870829    2.25251322   1.88892145  0.4020775 
  117.51962  0.31409    0.18368    1.18819    1.9021534    2.24484849   1.87985048  0.52572   
  116.60131  0.31256    0.18368    1.17671    1.9305371    2.25046513   1.88311457  0.5179906 
  119.33540  0.31707    0.18368    1.21114    2.2974326    2.22970688   1.86984943  0.4352685 
  110.95332  0.30267    0.18368    1.10784    2.5539829    2.26967216   1.89149332  0.3915453 
  109.98932  0.30090    0.18368    1.09636    2.296822     2.27147174   1.89205826  0.4353842 
  115.67627  0.31099    0.18368    1.16523    2.7851868    2.25513253   1.88558036  0.3590423 
  118.43078  0.31562    0.18369    1.19967    2.4419244    2.25001121   1.87547833  0.4095131 
  111.91021  0.30441    0.18369    1.11932    2.3241886    2.27691809   1.89075037  0.4302577 
  114.74384  0.30942    0.18370    1.15375    3.2117314    2.28013034   1.88732951  0.3113585 
  113.80555  0.30779    0.18370    1.14227    2.2145835    2.28266547   1.88874764  0.4515522 
  117.51854  0.31414    0.18371    1.18819    2.2866965    2.28042496   1.8796782   0.4373121 
  112.86034  0.30614    0.18371    1.13079    2.0646268    2.29472078   1.88978117  0.484349  
  119.33434  0.31712    0.18371    1.21114    1.946106     2.26779125   1.86968104  0.5138466 
  116.60022  0.31261    0.18371    1.17671    2.3913317    2.28480454   1.88294171  0.418177  
  110.95182  0.30273    0.18372    1.10784    2.039803     2.30622282   1.8912653   0.4902434 
  111.90908  0.30446    0.18372    1.11932    3.1276153    2.30566678   1.89057819  0.3197324 
  118.42970  0.31566    0.18372    1.19967    2.7489108    2.28763292   1.87530776  0.3637804 
  109.98781  0.30097    0.18372    1.09636    1.9282011    2.30652824   1.89183266  0.5186181 
  115.67481  0.31105    0.18372    1.16523    2.115924     2.2996464    1.88534916  0.4726068 
  113.80443  0.30784    0.18373    1.14227    3.4377815    2.31417797   1.88857419  0.2908853 
  119.33327  0.31717    0.18374    1.21114    2.37359      2.30801453   1.86951233  0.4213028 
  112.85922  0.30619    0.18374    1.13079    1.9825855    2.3251212    1.88960784  0.5043919 
  114.74237  0.30948    0.18374    1.15375    1.7139995    2.32403052   1.88709806  0.5834307 
  117.51746  0.31419    0.18374    1.18819    2.0478801    2.31772295   1.87950628  0.4883098 
  116.59913  0.31265    0.18374    1.17671    2.1326933    2.32067112   1.88276888  0.4688907 
  110.95069  0.30278    0.18375    1.10784    2.2059198    2.33404729   1.89109427  0.4533256 
  115.67371  0.31110    0.18375    1.16523    2.5035892    2.33427156   1.88517578  0.3994266 
  118.42863  0.31571    0.18375    1.19967    2.5545738    2.32670017   1.87513721  0.3914547 
  109.98667  0.30101    0.18375    1.09636    2.5663061    2.33309644   1.89166317  0.3896651 
  111.90758  0.30452    0.18376    1.11932    1.8818564    2.34438579   1.89034896  0.5313902 
  114.74127  0.30953    0.18377    1.15375    2.3705317    2.35703837   1.88692449  0.4218463 
  116.59804  0.31270    0.18377    1.17671    2.4226307    2.35669054   1.88259606  0.4127744 
  119.33221  0.31722    0.18377    1.21114    2.7436277    2.34879039   1.869344    0.3644809 
  112.85810  0.30623    0.18377    1.13079    3.1470559    2.35526094   1.88943485  0.3177573 
  117.51638  0.31424    0.18377    1.18819    2.4027039    2.35529798   1.87933439  0.4161978 
  113.80295  0.30790    0.18377    1.14227    2.3296374    2.35635018   1.88834294  0.4292514 
  110.94955  0.30282    0.18378    1.10784    2.4551296    2.36109549   1.89092358  0.4073105 
  115.67262  0.31115    0.18378    1.16523    2.3449789    2.36846255   1.88500242  0.4264431 
  118.42756  0.31576    0.18378    1.19967    2.5154568    2.36562567   1.87496703  0.3975421 
  109.98516  0.30108    0.18379    1.09636    1.8951921    2.36705658   1.8914375   0.527651  
  111.90646  0.30457    0.18379    1.11932    2.8010634    2.37228191   1.89017677  0.3570073 
  113.80184  0.30795    0.18380    1.14227    1.9698869    2.38643538   1.8881695   0.5076434 
  116.59695  0.31275    0.18380    1.17671    2.8008464    2.39132289   1.88242326  0.3570349 
  117.51529  0.31429    0.18380    1.18819    2.8461411    2.39152514   1.87916253  0.3513529 
  119.33114  0.31727    0.18380    1.21114    2.4806523    2.38831692   1.86917536  0.4031198 
  114.74016  0.30958    0.18380    1.15375    2.0138543    2.38859859   1.88675093  0.4965603 
  112.85661  0.30630    0.18381    1.13079    2.3236189    2.39291063   1.8892042   0.4303632 
  118.42648  0.31581    0.18381    1.19967    2.8156745    2.40264621   1.87479653  0.3551547 
  115.67152  0.31120    0.18381    1.16523    2.5062934    2.40072335   1.88482907  0.3989956 
  109.98402  0.30112    0.18382    1.09636    2.4448652    2.39002951   1.8912683   0.4090205 
  110.94805  0.30289    0.18382    1.10784    2.1049485    2.39398781   1.89069549  0.475071  
  114.73906  0.30963    0.18383    1.15375    2.9779239    2.41721236   1.88657703  0.3358044 
  117.51421  0.31434    0.18383    1.18819    2.4002495    2.42462953   1.87899069  0.4166234 
  119.33008  0.31732    0.18383    1.21114    2.36739      2.42461778   1.86900674  0.4224061 
  111.90496  0.30463    0.18383    1.11932    2.7781755    2.40563755   1.88994716  0.3599485 
  116.59586  0.31280    0.18383    1.17671    2.024566     2.42288901   1.88225048  0.493933  
  113.80073  0.30800    0.18383    1.14227    2.2672505    2.41363746   1.88799607  0.4410629 
  112.85549  0.30635    0.18384    1.13079    2.5406227    2.41752775   1.88903122  0.3936043 
  115.67042  0.31125    0.18384    1.16523    2.3446293    2.42945231   1.88465539  0.4265067 
  118.42541  0.31586    0.18384    1.19967    2.3107887    2.43586487   1.87462606  0.4327527 
  110.94692  0.30293    0.18385    1.10784    3.1794075    2.41485891   1.89052441  0.314524  
  113.79962  0.30805    0.18386    1.14227    2.6247279    2.43665327   1.88782229  0.3809919 
  117.51313  0.31439    0.18386    1.18819    2.8137592    2.45291779   1.87881887  0.3553964 
  119.32901  0.31737    0.18386    1.21114    2.8925381    2.45577907   1.8688385   0.3457171 
  109.98250  0.30119    0.18386    1.09636    1.6220936    2.41541428   1.89104221  0.6164872 
  116.59477  0.31285    0.18386    1.17671    2.1738662    2.44979929   1.88207772  0.4600099 
  111.90383  0.30468    0.18386    1.11932    1.8935072    2.42626056   1.88977495  0.5281205 
  114.73759  0.30970    0.18387    1.15375    2.366102     2.4483614    1.88634565  0.422636  
  112.85438  0.30639    0.18387    1.13079    2.9683852    2.43769332   1.88885823  0.3368835 
  118.42434  0.31591    0.18387    1.19967    2.3302141    2.46349481   1.87445562  0.4291451 
  115.66933  0.31130    0.18387    1.16523    3.2079767    2.45317777   1.88448208  0.311723  
  117.51205  0.31444    0.18389    1.18819    2.7827897    2.4746816    1.87864742  0.3593516 
  109.98137  0.30123    0.18389    1.09636    2.9000803    2.42918465   1.89087295  0.344818  
  116.59368  0.31290    0.18389    1.17671    2.4412664    2.47044659   1.88190464  0.4096235 
  119.32795  0.31742    0.18389    1.21114    2.9929627    2.47987262   1.86866994  0.3341171 
  110.94541  0.30300    0.18389    1.10784    1.9523727    2.43551962   1.89029628  0.5121973 
  111.90271  0.30473    0.18389    1.11932    2.327138     2.44182863   1.88960273  0.4297124 
  114.73648  0.30974    0.18390    1.15375    3.2080063    2.46468304   1.88617213  0.3117201 
  113.79814  0.30811    0.18390    1.14227    2.5654857    2.45856295   1.88759107  0.3897897 
  118.42326  0.31596    0.18390    1.19967    2.5004345    2.48378591   1.8742852   0.3999305 
  112.85288  0.30646    0.18391    1.13079    2.6759058    2.45562353   1.88862758  0.3737052 
  115.66786  0.31136    0.18391    1.16523    2.5612637    2.47455965   1.88425101  0.3904323 
  119.32688  0.31747    0.18392    1.21114    2.6032683    2.49527399   1.86850175  0.3841325 
  117.51097  0.31449    0.18392    1.18819    2.2194246    2.48849055   1.87847564  0.4505672 
  116.59260  0.31295    0.18392    1.17671    3.7902231    2.48349251   1.88173192  0.2638367 
  110.94427  0.30305    0.18392    1.10784    2.8988228    2.44444945   1.89012551  0.3449676 
  113.79702  0.30816    0.18393    1.14227    2.5070408    2.46705577   1.88741765  0.3988766 
  109.97985  0.30130    0.18393    1.09636    2.1170832    2.43895754   1.89064678  0.472348  
  111.90121  0.30479    0.18393    1.11932    2.2438635    2.45311374   1.88937309  0.4456599 
  118.42219  0.31601    0.18393    1.19967    2.3036141    2.49533869   1.87411481  0.4341005 
  114.73538  0.30979    0.18393    1.15375    2.1492211    2.47375334   1.88599862  0.4652848 
  112.85177  0.30651    0.18394    1.13079    2.7416365    2.46120809   1.88845459  0.3647457 
  115.66677  0.31141    0.18394    1.16523    2.4581458    2.48150088   1.88407774  0.4068107 
  117.50988  0.31454    0.18395    1.18819    2.3668681    2.49332547   1.8783039   0.4224993 
  119.32582  0.31752    0.18395    1.21114    2.4870743    2.50082013   1.86833325  0.4020789 
  118.42111  0.31606    0.18396    1.19967    2.6203987    2.49724746   1.87394479  0.3816213 
  113.79591  0.30821    0.18396    1.14227    2.7479438    2.46798677   1.88724425  0.3639085 
  111.90008  0.30484    0.18396    1.11932    3.1974584    2.45366859   1.88920085  0.3127484 
  116.59114  0.31302    0.18396    1.17671    2.3700515    2.48748521   1.88150166  0.4219318 
  110.94277  0.30311    0.18396    1.10784    2.3851898    2.4464072    1.88989734  0.4192538 
  114.73427  0.30984    0.18396    1.15375    2.7331678    2.47487592   1.88582512  0.3658758 
  109.97871  0.30134    0.18396    1.09636    2.5926396    2.43914901   1.89047748  0.3857073 
  115.66567  0.31146    0.18397    1.16523    1.8764696    2.47995469   1.88390447  0.5329156 
  112.85065  0.30656    0.18397    1.13079    2.5636722    2.45948588   1.88828161  0.3900655 
  117.50880  0.31459    0.18398    1.18819    2.366797     2.48871794   1.87813217  0.4225119 
  119.32475  0.31757    0.18398    1.21114    2.831099     2.49598344   1.86816512  0.3532197 
  110.94163  0.30316    0.18399    1.10784    2.7596812    2.44010055   1.88972619  0.3623607 
  118.42004  0.31611    0.18399    1.19967    2.9329461    2.4892331    1.87377445  0.3409541 
  116.59005  0.31306    0.18399    1.17671    2.2906501    2.47998052   1.88132899  0.4365573 
  114.73316  0.30989    0.18399    1.15375    2.4435183    2.4678236    1.88565163  0.409246  
  115.66457  0.31151    0.18400    1.16523    2.9128646    2.46986069   1.88373123  0.3433047 
  109.97719  0.30141    0.18400    1.09636    2.2637473    2.42955947   1.89025158  0.4417454 
  113.79443  0.30827    0.18400    1.14227    2.3021918    2.45715856   1.88701305  0.4343687 
  111.89858  0.30490    0.18400    1.11932    2.5961227    2.44349726   1.88897119  0.3851898 
  119.32368  0.31762    0.18401    1.21114    2.3124951    2.48095217   1.86799668  0.4324333 
  112.84915  0.30662    0.18401    1.13079    2.5940234    2.44577713   1.88805096  0.3855015 
  117.50772  0.31464    0.18401    1.18819    1.9231791    2.47481869   1.87796047  0.5199724 
  116.58896  0.31311    0.18402    1.17671    1.9157028    2.46378293   1.88115634  0.5220016 
  118.41897  0.31616    0.18402    1.19967    2.7661941    2.47168404   1.87360414  0.3615075 
  110.94012  0.30322    0.18403    1.10784    2.1300731    2.42166609   1.88949831  0.4694675 
  109.97605  0.30145    0.18403    1.09636    2.3849849    2.41526516   1.89008187  0.4192899 
  111.89746  0.30495    0.18403    1.11932    2.1373719    2.42802481   1.88879894  0.4678643 
  113.79332  0.30832    0.18403    1.14227    2.1547946    2.4403941    1.88683966  0.4640814 
  114.73169  0.30995    0.18403    1.15375    2.2967865    2.44623293   1.88541998  0.4353909 
  115.66347  0.31156    0.18403    1.16523    2.9608798    2.45168302   1.883558    0.3377375 
  117.50664  0.31469    0.18404    1.18819    3.6989348    2.4523633    1.8777888   0.2703481 
  112.84803  0.30667    0.18404    1.13079    2.5314229    2.42748018   1.88787797  0.3950347 
  119.32262  0.31767    0.18404    1.21114    2.5019835    2.45658836   1.86782827  0.3996829 
  116.58787  0.31316    0.18405    1.17671    1.6855745    2.43973011   1.88098371  0.5932695 
  118.41789  0.31621    0.18405    1.19967    2.3658779    2.44557978   1.87343386  0.4226761 
  111.89633  0.30500    0.18406    1.11932    2.920329     2.40653445   1.88862668  0.3424272 
  110.93899  0.30327    0.18406    1.10784    2.3674396    2.40104728   1.88932713  0.4223973 
  113.79220  0.30837    0.18406    1.14227    2.0965879    2.41704967   1.88666628  0.4769655 
  114.73058  0.31000    0.18406    1.15375    2.2637338    2.42190421   1.88524652  0.4417481 
  119.32155  0.31772    0.18407    1.21114    2.19653      2.42427812   1.86766023  0.4552635 
  109.97454  0.30152    0.18407    1.09636    2.2000367    2.38780053   1.88985591  0.4545379 
  115.66201  0.31162    0.18407    1.16523    2.317475     2.41649162   1.88332671  0.4315041 
  112.84691  0.30672    0.18407    1.13079    3.2492223    2.40319192   1.88770499  0.307766  
  116.58678  0.31321    0.18408    1.17671    2.4618607    2.40904434   1.8808111   0.4061968 
  118.41682  0.31626    0.18408    1.19967    2.5889279    2.41233283   1.87326395  0.3862603 
  117.50519  0.31475    0.18408    1.18819    2.6340135    2.41122789   1.87755993  0.3796488 
  113.79109  0.30842    0.18409    1.14227    2.457289     2.3881829    1.8864929   0.4069525 
  114.72948  0.31005    0.18409    1.15375    2.4833641    2.39184088   1.88507308  0.4026796 
  110.93786  0.30331    0.18409    1.10784    2.8341504    2.37552559   1.88915628  0.3528394 
  119.32048  0.31777    0.18410    1.21114    1.7035616    2.38572898   1.86749188  0.5870055 
  115.66091  0.31167    0.18410    1.16523    2.3334912    2.38351268   1.88315352  0.4285424 
  109.97340  0.30156    0.18410    1.09636    2.6399355    2.36194733   1.88968649  0.3787971 
  111.89483  0.30506    0.18410    1.11932    1.9676562    2.37011894   1.88839735  0.5082189 
  112.84542  0.30678    0.18411    1.13079    2.4314198    2.36331519   1.88747435  0.4112823 
  118.41574  0.31631    0.18411    1.19967    2.7526072    2.37360144   1.87309372  0.3632919 
  117.50411  0.31480    0.18411    1.18819    1.6868816    2.37394792   1.87738831  0.5928098 
  116.58569  0.31326    0.18411    1.17671    2.5573413    2.37317596   1.88063852  0.3910311 
  119.31977  0.31781    0.18412    1.21114    1.6117162    2.35747209   1.86738     0.6204566 
  114.72837  0.31010    0.18412    1.15375    3.1506876    2.35734953   1.88489964  0.317391  
  113.78960  0.30848    0.18413    1.14227    2.4277927    2.3432234    1.8862614   0.4118968 
  111.89370  0.30511    0.18413    1.11932    2.4026328    2.33838048   1.88822508  0.4162101 
  115.65981  0.31172    0.18413    1.16523    2.1001616    2.34646432   1.88298035  0.4761538 
  110.93635  0.30338    0.18413    1.10784    2.2797892    2.33559222   1.888928    0.438637  
  118.41467  0.31636    0.18414    1.19967    2.3623924    2.33112645   1.87292352  0.4232997 
  109.97188  0.30163    0.18414    1.09636    2.0018941    2.3222744    1.88946011  0.4995269 
  112.84430  0.30683    0.18414    1.13079    2.4547751    2.32931547   1.88730136  0.4073693 
  116.58460  0.31331    0.18414    1.17671    1.7878513    2.33366338   1.88046595  0.5593306 
  117.50303  0.31485    0.18414    1.18819    2.4255356    2.33297067   1.87721672  0.4122801 
  119.31871  0.31786    0.18415    1.21114    2.479896     2.31261078   1.8672117   0.4032427 
  111.89257  0.30516    0.18416    1.11932    3.0393291    2.30410222   1.8880528   0.32902   
  113.78849  0.30853    0.18416    1.14227    1.9477351    2.30630835   1.88608804  0.5134168 
  114.72690  0.31017    0.18416    1.15375    1.8683733    2.30682487   1.88466841  0.5352249 
  115.65871  0.31177    0.18416    1.16523    2.0831902    2.30679142   1.88280719  0.480033  
  110.93521  0.30342    0.18416    1.10784    2.9218344    2.30258576   1.88875678  0.3422507 
  117.50194  0.31490    0.18417    1.18819    2.1568976    2.28989978   1.87704515  0.4636289 
  118.41359  0.31641    0.18417    1.19967    2.5871098    2.28660338   1.87275335  0.3865317 
  109.97074  0.30167    0.18417    1.09636    2.8548384    2.28991143   1.88929065  0.3502825 
  112.84318  0.30688    0.18417    1.13079    2.5069555    2.29314058   1.88712838  0.3988902 
  116.58351  0.31336    0.18417    1.17671    2.7460259    2.29202198   1.88029341  0.3641626 
  119.31764  0.31791    0.18418    1.21114    2.2310531    2.26632516   1.86704377  0.4482188 
  113.78738  0.30858    0.18419    1.14227    3.0240185    2.26803463   1.88591469  0.3306858 
  115.65761  0.31182    0.18419    1.16523    2.0046782    2.2658748    1.88263406  0.4988332 
  114.72579  0.31021    0.18419    1.15375    2.1211983    2.26723909   1.88449501  0.4714316 
  111.89107  0.30522    0.18420    1.11932    1.9095715    2.25635139   1.88782309  0.5236777 
  117.50086  0.31495    0.18420    1.18819    2.7427529    2.24622432   1.8768736   0.3645972 
  118.41251  0.31646    0.18420    1.19967    2.3194755    2.24159648   1.87258354  0.431132  
  110.93370  0.30349    0.18420    1.10784    1.9281244    2.25648608   1.8885288   0.5186387 
  109.96922  0.30174    0.18421    1.09636    1.6584771    2.2451324    1.88906455  0.6029628 
  119.31657  0.31796    0.18421    1.21114    2.3528527    2.22019103   1.86687553  0.425016  
  112.84169  0.30694    0.18421    1.13079    2.2011965    2.24349728   1.88689775  0.4542984 
  116.58205  0.31343    0.18421    1.17671    1.8233541    2.23561546   1.88006338  0.5484398 
  115.65651  0.31187    0.18422    1.16523    3.0415873    2.22497432   1.88246094  0.3287757 
  114.72468  0.31026    0.18422    1.15375    2.012448     2.22754881   1.88432162  0.4969072 
  110.93257  0.30353    0.18423    1.10784    2.5999918    2.22160521   1.88835755  0.3846166 
  118.41144  0.31651    0.18423    1.19967    2.4309615    2.19747976   1.87241342  0.4113599 
  111.88994  0.30527    0.18423    1.11932    2.5149086    2.22032934   1.88765081  0.3976288 
  117.49978  0.31500    0.18423    1.18819    2.0297488    2.2032634    1.87670208  0.4926718 
  113.78589  0.30864    0.18423    1.14227    2.362141     2.21685233   1.88568357  0.4233448 
  116.58096  0.31347    0.18424    1.17671    1.9748771    2.19424736   1.87989088  0.5063606 
  112.84057  0.30699    0.18424    1.13079    2.1637568    2.20655245   1.88672477  0.4621591 
  119.31551  0.31801    0.18424    1.21114    2.0093318    2.17556064   1.86670765  0.4976779 
  109.96808  0.30178    0.18424    1.09636    2.5551221    2.21149691   1.88889469  0.3913707 
  114.72358  0.31031    0.18425    1.15375    2.0442634    2.18881534   1.88414824  0.4891738 
  115.65505  0.31193    0.18426    1.16523    1.7025366    2.17234584   1.88223014  0.5873589 
  117.49869  0.31505    0.18426    1.18819    2.4044077    2.16213262   1.87653093  0.4159028 
  118.41036  0.31656    0.18426    1.19967    2.4572985    2.15540358   1.87224333  0.406951  
  113.78478  0.30869    0.18426    1.14227    2.1192661    2.17964404   1.88551023  0.4718615 
  108.99695  0.30001    0.18426    1.08488    2.8046296    2.19138134   1.88929634  0.3565533 
  112.83944  0.30704    0.18427    1.13079    3.1004504    2.17085894   1.8865518   0.3225338 
  110.93106  0.30360    0.18427    1.10784    2.0862545    2.17633785   1.88812954  0.4793279 
  119.31444  0.31806    0.18427    1.21114    1.9435806    2.13352997   1.86653947  0.5145143 
  111.88844  0.30533    0.18427    1.11932    1.9917079    2.17373584   1.88742143  0.5020817 
  116.57987  0.31352    0.18427    1.17671    2.0957215    2.15482678   1.87971841  0.4771626 
  109.96656  0.30184    0.18428    1.09636    1.8086929    2.16810553   1.88866852  0.5528855 
  114.72247  0.31036    0.18428    1.15375    3.1152604    2.15193714   1.88397487  0.3210005 
  115.65395  0.31198    0.18429    1.16523    1.8675391    2.135459     1.88205706  0.535464  
  118.40929  0.31661    0.18429    1.19967    2.1098728    2.11627558   1.87207361  0.4739622 
  113.78366  0.30874    0.18429    1.14227    2.085371     2.14437339   1.88533691  0.479531  
  117.49761  0.31510    0.18429    1.18819    2.103249     2.12372462   1.87635946  0.4754549 
  119.31337  0.31811    0.18430    1.21114    2.0620939    2.09493062   1.86637166  0.484944  
  116.57877  0.31357    0.18430    1.17671    2.065837     2.11816229   1.87954596  0.4840653 
  110.92992  0.30365    0.18430    1.10784    2.7874448    2.14427451   1.88795825  0.3587515 
  108.99543  0.30007    0.18430    1.08488    1.6688322    2.15054396   1.88907289  0.5992214 
  111.88731  0.30538    0.18430    1.11932    1.9876708    2.14085025   1.88724913  0.5031014 
  109.96542  0.30189    0.18431    1.09636    2.7838585    2.13753897   1.88849896  0.3592137 
  112.83795  0.30710    0.18431    1.13079    2.1763645    2.12649658   1.88632117  0.4594819 
  118.40821  0.31666    0.18432    1.19967    1.6194031    2.08075873   1.87190358  0.6175115 
  115.65285  0.31203    0.18432    1.16523    2.3847169    2.10155021   1.881884    0.419337  
  113.78255  0.30879    0.18432    1.14227    2.7648246    2.11170425   1.88516359  0.3616866 
  114.72099  0.31042    0.18432    1.15375    2.3349746    2.10688261   1.88374374  0.4282702 
  117.49652  0.31515    0.18432    1.18819    2.5891733    2.0887083    1.87618802  0.3862237 
  119.31230  0.31816    0.18433    1.21114    1.872851     2.06033285   1.86620354  0.5339453 
  108.99428  0.30012    0.18433    1.08488    2.8307413    2.12218991   1.8889051   0.3532644 
  111.88619  0.30543    0.18433    1.11932    2.9882469    2.11041546   1.88707683  0.3346444 
  116.57768  0.31362    0.18433    1.17671    2.0049696    2.08485686   1.87937353  0.4987607 
  110.92841  0.30371    0.18434    1.10784    2.1218649    2.10518159   1.8877302   0.4712835 
  112.83683  0.30715    0.18434    1.13079    1.9331782    2.09640572   1.8861482   0.5172829 
  118.40713  0.31671    0.18435    1.19967    2.0847512    2.049287     1.87173357  0.4796735 
  117.49544  0.31520    0.18435    1.18819    2.3463975    2.05753815   1.8760166   0.4261852 
  115.65175  0.31208    0.18435    1.16523    1.8142917    2.07110662   1.88171095  0.5511793 
  114.71989  0.31047    0.18435    1.15375    1.6920249    2.07686203   1.8835704   0.5910079 
  109.96390  0.30195    0.18435    1.09636    2.0845406    2.10047804   1.88827274  0.479722  
  113.78106  0.30885    0.18436    1.14227    2.1952128    2.07304954   1.88493251  0.4555367 
  116.57659  0.31367    0.18436    1.17671    1.7638265    2.05532059   1.87920112  0.5669492 
  119.31123  0.31821    0.18436    1.21114    1.7461398    2.03007109   1.86603579  0.5726918 
  108.99275  0.30018    0.18437    1.08488    2.1048808    2.08834052   1.88868121  0.4750863 
  110.92728  0.30376    0.18437    1.10784    2.8196538    2.07920533   1.88755889  0.3546535 
  112.83571  0.30719    0.18437    1.13079    2.9756233    2.06952566   1.88597558  0.336064  
  111.88468  0.30549    0.18437    1.11932    2.0625452    2.07445446   1.88684709  0.4848379 
  118.40606  0.31676    0.18438    1.19967    2.0598266    2.0220916    1.87156393  0.4854778 
  115.65065  0.31213    0.18438    1.16523    2.2413923    2.04444832   1.88153793  0.4461513 
  109.96276  0.30200    0.18438    1.09636    2.8645949    2.07601398   1.88810278  0.3490895 
  114.71878  0.31052    0.18438    1.15375    2.289855     2.05046898   1.88339708  0.4367089 
  117.49435  0.31525    0.18438    1.18819    1.8750179    2.03047806   1.8758452   0.5333282 
  116.57550  0.31372    0.18439    1.17671    1.7613013    2.02979361   1.87902873  0.567762  
  119.31017  0.31826    0.18439    1.21114    2.3544511    2.00427655   1.86586773  0.4247274 
  113.77995  0.30890    0.18439    1.14227    1.9241728    2.04817977   1.88475922  0.5197038 
  111.88355  0.30554    0.18440    1.11932    2.2836802    2.0513864    1.88667513  0.4378897 
  108.99161  0.30023    0.18440    1.08488    2.3221942    2.06640756   1.88851334  0.4306272 
  117.49327  0.31530    0.18441    1.18819    2.2124646    2.0076344    1.87567383  0.4519846 
  114.71767  0.31057    0.18441    1.15375    2.7776422    2.02791283   1.88322377  0.3600176 
  115.64955  0.31218    0.18441    1.16523    2.8980897    2.02175356   1.88136492  0.3450549 
  110.92577  0.30382    0.18441    1.10784    2.0332521    2.04966888   1.88733081  0.4918229 
  112.83421  0.30726    0.18441    1.13079    2.1503406    2.03918161   1.88574497  0.4650426 
  118.40498  0.31681    0.18441    1.19967    1.6579139    1.99923753   1.87139398  0.6031676 
  119.30910  0.31831    0.18442    1.21114    1.9543215    1.98292508   1.86570003  0.5116865 
  116.57440  0.31377    0.18442    1.17671    2.2947041    2.00837747   1.87885637  0.435786  
  109.96124  0.30206    0.18442    1.09636    1.8432862    2.04844477   1.88787649  0.5425094 
  113.77883  0.30895    0.18442    1.14227    2.9253316    2.02707591   1.88458593  0.3418416 
  111.88205  0.30560    0.18444    1.11932    2.2176964    2.02625106   1.88644537  0.4509183 
  112.83309  0.30731    0.18444    1.13079    2.5183907    2.02077907   1.88557201  0.397079  
  108.99008  0.30029    0.18444    1.08488    2.7590557    2.04229511   1.88828936  0.3624428 
  110.92463  0.30387    0.18444    1.10784    1.6241442    2.03163513   1.88715947  0.6157089 
  117.49218  0.31535    0.18444    1.18819    2.6628824    1.98899588   1.87550283  0.3755329 
  118.40390  0.31686    0.18444    1.19967    1.750518     1.98066978   1.87122406  0.5712595 
  109.96010  0.30211    0.18445    1.09636    2.7544258    2.03184145   1.88770684  0.3630521 
  114.71619  0.31064    0.18445    1.15375    2.6433415    2.00397288   1.88299272  0.378309  
  115.64808  0.31224    0.18445    1.16523    1.7328298    1.99776465   1.88113428  0.5770907 
  119.30803  0.31836    0.18445    1.21114    2.0749743    1.96588484   1.86553237  0.4819337 
  113.77735  0.30901    0.18446    1.14227    1.7113451    2.00497025   1.88435489  0.5843357 
  116.57295  0.31384    0.18446    1.17671    2.2013972    1.98620699   1.87862659  0.454257  
  118.40283  0.31691    0.18447    1.19967    2.0200403    1.96625881   1.87105451  0.4950396 
  111.88092  0.30565    0.18447    1.11932    1.6417315    2.01178277   1.88627306  0.609113  
  110.92350  0.30391    0.18447    1.10784    2.5467293    2.01729559   1.88698848  0.3926605 
  114.71509  0.31068    0.18448    1.15375    1.6535546    1.99064239   1.88281944  0.6047578 
  108.98855  0.30035    0.18448    1.08488    2.0056765    2.02445532   1.88806533  0.4985849 
  115.64698  0.31229    0.18448    1.16523    1.7573363    1.98445392   1.88096131  0.569043  
  112.83159  0.30737    0.18448    1.13079    1.9321136    2.00222257   1.8853414   0.5175679 
  119.30696  0.31841    0.18448    1.21114    2.0443952    1.95296779   1.8653644   0.4891422 
  117.49074  0.31541    0.18448    1.18819    1.5701151    1.97052831   1.87527441  0.636896  
  113.77623  0.30906    0.18449    1.14227    1.9450837    1.99295812   1.88418163  0.5141167 
  116.57185  0.31388    0.18449    1.17671    1.6630203    1.97427757   1.87845462  0.6013156 
  109.95858  0.30217    0.18449    1.09636    1.5888683    2.01540797   1.88748049  0.6293788 
  111.87979  0.30570    0.18450    1.11932    2.6196453    2.0010971    1.88610108  0.3817311 
  118.40175  0.31696    0.18450    1.19967    1.9688992    1.95579865   1.87088464  0.507898  
  119.30589  0.31846    0.18451    1.21114    2.106928     1.94393259   1.8651968   0.4746247 
  114.71398  0.31073    0.18451    1.15375    2.2881358    1.98119914   1.88264618  0.437037  
  115.64588  0.31234    0.18451    1.16523    1.9559948    1.97504522   1.88078837  0.5112488 
  108.98740  0.30040    0.18451    1.08488    2.4759557    2.01531387   1.88789771  0.4038844 
  110.92198  0.30398    0.18451    1.10784    1.7894776    2.00401537   1.88676     0.5588223 
  112.83047  0.30742    0.18451    1.13079    2.269583     1.99278356   1.88516845  0.4406096 
  117.48965  0.31546    0.18451    1.18819    1.5377046    1.96126058   1.87510312  0.65032   
  109.95744  0.30222    0.18452    1.09636    2.5381867    2.00742075   1.8873108   0.3939821 
  116.57076  0.31393    0.18452    1.17671    1.3637916    1.96622599   1.87828233  0.7332499 
  113.77512  0.30911    0.18452    1.14227    1.766408     1.9848064    1.88400872  0.5661206 
  118.40067  0.31701    0.18453    1.19967    1.5932902    1.94923152   1.87071514  0.6276321 
  111.87829  0.30576    0.18454    1.11932    2.1574589    1.99293018   1.88587132  0.4635083 
  112.82935  0.30747    0.18454    1.13079    1.8031776    1.98728294   1.88499551  0.5545765 
  110.92085  0.30402    0.18454    1.10784    2.5318914    1.9985717    1.88658897  0.3949616 
  115.64477  0.31239    0.18454    1.16523    1.8972422    1.96957238   1.88061544  0.5270808 
  117.48857  0.31551    0.18454    1.18819    2.0746085    1.95588062   1.87493187  0.4820187 
  114.71287  0.31078    0.18454    1.15375    2.6404834    1.97570197   1.88247294  0.3787185 
  119.30482  0.31851    0.18454    1.21114    2.1710864    1.93870153   1.86502889  0.4605989 
  113.77400  0.30916    0.18455    1.14227    2.558793     1.98059543   1.88383547  0.3908093 
  108.98587  0.30046    0.18455    1.08488    1.7875646    2.00905129   1.88767359  0.5594203 
  116.56967  0.31398    0.18455    1.17671    2.1314762    1.96206723   1.87811006  0.4691584 
  109.95592  0.30228    0.18456    1.09636    1.4801273    2.00278379   1.88708439  0.6756176 
  118.39959  0.31706    0.18456    1.19967    2.0742967    1.94640151   1.87054534  0.4820911 
  111.87716  0.30581    0.18457    1.11932    2.7022548    1.99133      1.88569899  0.3700613 
  117.48748  0.31556    0.18457    1.18819    1.702664     1.95426827   1.87476098  0.5873149 
  115.64367  0.31244    0.18457    1.16523    2.3578194    1.96794474   1.88044253  0.4241207 
  119.30375  0.31856    0.18457    1.21114    1.9304666    1.93712278   1.86486136  0.5180095 
  110.91933  0.30409    0.18458    1.10784    1.8634271    1.99732313   1.88636046  0.5366456 
  112.82785  0.30753    0.18458    1.13079    2.1103978    1.98599496   1.88476526  0.4738443 
  116.56857  0.31403    0.18458    1.17671    2.0106046    1.96170956   1.87793782  0.4973628 
  114.71139  0.31085    0.18458    1.15375    1.9879572    1.97438957   1.88224197  0.5030289 
  108.98473  0.30051    0.18458    1.08488    2.6373034    2.00879116   1.88750556  0.3791752 
  109.95477  0.30233    0.18459    1.09636    3.1625593    2.00378984   1.8869143   0.3161996 
  113.77251  0.30922    0.18459    1.14227    1.8219204    1.98101788   1.88360449  0.5488714 
  118.39852  0.31711    0.18459    1.19967    1.9946813    1.94726157   1.87037556  0.5013332 
  119.30268  0.31861    0.18460    1.21114    1.6284531    1.93916682   1.86469385  0.6140797 
  117.48639  0.31561    0.18460    1.18819    1.8711886    1.95640381   1.87458977  0.5344197 
  116.56748  0.31408    0.18461    1.17671    2.0680539    1.96515479   1.8777656   0.4835464 
  114.71028  0.31089    0.18461    1.15375    2.1409226    1.97791705   1.88206875  0.4670883 
  110.91820  0.30413    0.18461    1.10784    2.5411219    2.00090449   1.88618942  0.393527  
  111.87565  0.30587    0.18461    1.11932    1.9105927    1.99524191   1.88546956  0.5233978 
  112.82673  0.30758    0.18461    1.13079    2.2452586    1.98956802   1.88459233  0.445383  
  115.64220  0.31250    0.18461    1.16523    1.8712816    1.97174476   1.88021202  0.5343931 
  118.39744  0.31716    0.18462    1.19967    2.4836746    1.95183583   1.87020614  0.4026292 
  108.98320  0.30057    0.18462    1.08488    2.5786205    2.01437239   1.88728135  0.3878043 
  113.77140  0.30927    0.18462    1.14227    1.6735495    1.98587173   1.88343126  0.5975324 
  109.95325  0.30239    0.18463    1.09636    2.0311812    2.01111192   1.88668784  0.4923244 
  117.48531  0.31566    0.18463    1.18819    2.1255569    1.96232816   1.87441859  0.4704649 
  119.30161  0.31866    0.18463    1.21114    2.2193726    1.94488768   1.86452603  0.4505778 
  116.56638  0.31413    0.18464    1.17671    2.2154774    1.97245211   1.8775934   0.45137   
  111.87452  0.30592    0.18464    1.11932    1.7886394    2.00271449   1.88529723  0.5590842 
  112.82561  0.30763    0.18464    1.13079    2.1247692    1.99704419   1.88441939  0.4706394 
  115.64110  0.31255    0.18464    1.16523    1.8750235    1.9791153    1.88003916  0.5333266 
  114.70917  0.31094    0.18464    1.15375    1.9470851    1.98534208   1.88189556  0.5135882 
  110.91668  0.30420    0.18465    1.10784    1.6202044    2.01169482   1.88596123  0.6172061 
  113.77028  0.30932    0.18465    1.14227    2.4932829    1.9946402    1.88325805  0.4010776 
  109.95211  0.30244    0.18466    1.09636    2.5462654    2.02106181   1.88651806  0.392732  
  108.98167  0.30063    0.18466    1.08488    1.9533518    2.02667829   1.88705745  0.5119406 
  117.48422  0.31571    0.18466    1.18819    2.1260508    1.97213527   1.87424743  0.4703556 
  118.39600  0.31722    0.18466    1.19967    2.4073051    1.96387888   1.86997985  0.4154023 
  119.30054  0.31871    0.18466    1.21114    1.9489335    1.95441687   1.86435858  0.5131011 
  114.70806  0.31099    0.18467    1.15375    2.5696956    1.99671192   1.88172238  0.3891512 
  115.64000  0.31260    0.18467    1.16523    1.8509116    1.9904323    1.87986632  0.5402743 
  111.87339  0.30597    0.18467    1.11932    2.8442438    2.01407367   1.88512489  0.3515873 
  112.82411  0.30769    0.18468    1.13079    1.8926727    2.01310255   1.88418882  0.5283534 
  110.91555  0.30424    0.18468    1.10784    2.4893288    2.02426942   1.88578981  0.4017147 
  116.56492  0.31420    0.18468    1.17671    2.0396316    1.98832769   1.87736383  0.4902846 
  119.29947  0.31876    0.18469    1.21114    2.0494547    1.96794151   1.86419117  0.4879347 
  118.39492  0.31727    0.18469    1.19967    2.3005097    1.97756598   1.86981051  0.4346863 
  117.48313  0.31576    0.18469    1.18819    1.5605014    1.98595511   1.87407664  0.6408197 
  108.98052  0.30068    0.18469    1.08488    2.9672588    2.04023737   1.88688932  0.3370114 
  113.76879  0.30938    0.18469    1.14227    2.1390841    2.01246929   1.88302711  0.4674898 
  109.95059  0.30250    0.18470    1.09636    2.3926086    2.0401738    1.88629155  0.4179539 
  115.63890  0.31265    0.18470    1.16523    1.7403276    2.00577206   1.87969349  0.5746045 
  116.56383  0.31425    0.18471    1.17671    1.8944497    2.00497983   1.87719169  0.5278578 
  112.82298  0.30774    0.18471    1.13079    2.0568077    2.02970592   1.8840159   0.4861903 
  114.70658  0.31106    0.18471    1.15375    2.1427854    2.01808956   1.88149149  0.4666823 
  111.87188  0.30603    0.18471    1.11932    1.7128721    2.03521924   1.88489546  0.5838148 
  110.91403  0.30431    0.18472    1.10784    2.4765386    2.04690415   1.88556159  0.4037894 
  118.39384  0.31732    0.18472    1.19967    2.3450449    1.99543553   1.86964085  0.4264311 
  119.29840  0.31881    0.18472    1.21114    2.2442093    1.98567437   1.86402344  0.4455912 
  113.76767  0.30943    0.18472    1.14227    2.1658925    2.03045886   1.88285392  0.4617034 
  117.48205  0.31581    0.18472    1.18819    1.6483463    2.00392507   1.87390554  0.6066686 
  115.63780  0.31270    0.18473    1.16523    2.1240725    2.02519525   1.87952103  0.4707937 
  108.97899  0.30074    0.18473    1.08488    1.9923706    2.06388167   1.88666499  0.5019147 
  116.56274  0.31429    0.18474    1.17671    2.0462992    2.02579687   1.87701991  0.4886871 
  109.94906  0.30257    0.18474    1.09636    2.3648571    2.06574307   1.886065    0.4228585 
  111.87075  0.30608    0.18474    1.11932    2.5687338    2.05548863   1.88472312  0.3892969 
  112.82186  0.30779    0.18474    1.13079    3.0359158    2.05016713   1.88384333  0.3293899 
  114.70547  0.31111    0.18474    1.15375    1.7709267    2.03881134   1.88131834  0.5646761 
  118.39276  0.31737    0.18475    1.19967    2.1758787    2.01764193   1.86947157  0.4595844 
  113.76656  0.30948    0.18475    1.14227    2.8648762    2.05237015   1.88268074  0.3490552 
  110.91289  0.30436    0.18475    1.10784    2.7150566    2.06813676   1.88539016  0.3683164 
  119.29733  0.31886    0.18475    1.21114    1.8456346    2.00781407   1.86385609  0.5418191 
  117.48096  0.31586    0.18475    1.18819    2.0228274    2.02615673   1.87373447  0.4943576 
  115.63669  0.31275    0.18476    1.16523    2.4522487    2.04871409   1.87934825  0.407789  
  108.97784  0.30079    0.18476    1.08488    3.1360264    2.08556431   1.88649679  0.3188749 
  114.70436  0.31115    0.18477    1.15375    2.1965714    2.06350552   1.88114521  0.4552549 
  109.94792  0.30261    0.18477    1.09636    2.655791     2.08891436   1.88589516  0.3765357 
  116.56164  0.31434    0.18477    1.17671    1.9319893    2.05080715   1.87684781  0.5176012 
  117.47987  0.31591    0.18478    1.18819    2.2583408    2.05269376   1.87356342  0.442803  
  111.86925  0.30614    0.18478    1.11932    1.7218858    2.0881275    1.88449368  0.5807586 
  119.29626  0.31891    0.18478    1.21114    2.3226344    2.03449573   1.86368877  0.4305456 
  112.82036  0.30785    0.18478    1.13079    1.7955607    2.08324351   1.88361278  0.5569291 
  118.39169  0.31742    0.18478    1.19967    2.0046777    2.0442729    1.86930197  0.4988333 
  110.91138  0.30442    0.18479    1.10784    1.7257696    2.1017599    1.88516191  0.5794516 
  113.76507  0.30954    0.18479    1.14227    1.8688209    2.08748633   1.88245019  0.5350968 
  116.56055  0.31439    0.18480    1.17671    2.1154974    2.07994523   1.87667574  0.4727021 
  115.63522  0.31281    0.18480    1.16523    2.2559611    2.08630942   1.8791179   0.4432701 
  108.97631  0.30085    0.18480    1.08488    2.1251206    2.11925376   1.88627273  0.4705615 
  114.70325  0.31120    0.18480    1.15375    2.5075381    2.09203378   1.8809721   0.3987975 
  119.29519  0.31896    0.18481    1.21114    2.5500647    2.06574106   1.86352114  0.3921469 
  117.47879  0.31596    0.18481    1.18819    2.4114675    2.08347034   1.87339273  0.4146852 
  111.86812  0.30619    0.18481    1.11932    2.2500886    2.11650388   1.88432134  0.4444269 
  118.39061  0.31747    0.18481    1.19967    2.2345892    2.07530554   1.86913274  0.4475095 
  109.94640  0.30268    0.18481    1.09636    2.241655     2.12462848   1.88566856  0.446099  
  112.81924  0.30790    0.18481    1.13079    1.5125355    2.11211707   1.88343988  0.6611415 
  113.76395  0.30959    0.18482    1.14227    2.1879758    2.11795659   1.88227704  0.4570434 
  110.91024  0.30447    0.18482    1.10784    2.4635981    2.13058073   1.8849908   0.4059104 
  114.70214  0.31125    0.18483    1.15375    2.7910782    2.12413688   1.880799    0.3582845 
  116.55945  0.31444    0.18483    1.17671    2.4793726    2.11301338   1.87650369  0.4033278 
  108.97516  0.30090    0.18483    1.08488    2.8247746    2.14764547   1.88610447  0.3540105 
  115.63412  0.31286    0.18483    1.16523    2.1473237    2.11891385   1.87894516  0.465696  
  119.29412  0.31901    0.18484    1.21114    2.4617295    2.10140955   1.86335388  0.4062185 
  112.81811  0.30795    0.18484    1.13079    2.9651037    2.14409933   1.88326698  0.3372563 
  109.94525  0.30272    0.18484    1.09636    2.4988835    2.15454211   1.88549868  0.4001787 
  118.38953  0.31752    0.18484    1.19967    2.2480623    2.11055858   1.8689632   0.4448275 
  111.86698  0.30624    0.18484    1.11932    2.6686854    2.14782495   1.88414934  0.3747163 
  117.47734  0.31602    0.18485    1.18819    2.3370495    2.13069887   1.87316474  0.42789   
  113.76283  0.30964    0.18485    1.14227    2.6529647    2.15156596   1.88210389  0.3769368 
  115.63302  0.31291    0.18486    1.16523    1.6251467    2.15488239   1.87877244  0.6153291 
  116.55836  0.31449    0.18486    1.17671    2.156496     2.14964819   1.87633166  0.4637152 
  110.90873  0.30453    0.18486    1.10784    2.147574     2.17301806   1.88476253  0.4656417 
  114.70066  0.31132    0.18487    1.15375    1.8695316    2.17177727   1.88056857  0.5348933 
  108.97363  0.30096    0.18487    1.08488    3.1094824    2.18878227   1.88588033  0.3215969 
  119.29305  0.31906    0.18487    1.21114    2.2446196    2.14115196   1.86318665  0.4455098 
  118.38845  0.31757    0.18487    1.19967    1.7895641    2.14965527   1.86879403  0.5587953 
  112.81661  0.30801    0.18488    1.13079    2.0958638    2.19072464   1.8830368   0.4771302 
  113.76172  0.30969    0.18488    1.14227    2.6812826    2.18779147   1.88193076  0.3729558 
  111.86548  0.30630    0.18488    1.11932    1.8092626    2.19330059   1.88391955  0.5527114 
  109.94373  0.30279    0.18488    1.09636    2.0505548    2.19765025   1.88527203  0.4876729 
  117.47625  0.31607    0.18488    1.18819    2.1760114    2.170199     1.87299413  0.4595564 
  110.90759  0.30458    0.18489    1.10784    2.3558208    2.20730377   1.88459106  0.4244805 
  115.63191  0.31296    0.18489    1.16523    2.1086902    2.19380922   1.87859974  0.474228  
  116.55726  0.31454    0.18489    1.17671    2.6728833    2.18945155   1.87616     0.3741278 
  118.38737  0.31762    0.18490    1.19967    2.492449     2.19214197   1.86862455  0.4012118 
  119.29198  0.31911    0.18490    1.21114    2.183036     2.1845257    1.86301911  0.4580776 
  114.69955  0.31136    0.18490    1.15375    2.7545887    2.21051774   1.88039551  0.3630306 
  111.86435  0.30635    0.18491    1.11932    2.9736068    2.22952708   1.88374756  0.3362919 
  108.97210  0.30102    0.18491    1.08488    1.5840683    2.23256033   1.88565579  0.6312859 
  117.47516  0.31612    0.18491    1.18819    1.6050561    2.21260374   1.87282319  0.6230312 
  112.81549  0.30806    0.18491    1.13079    2.0106208    2.22800243   1.88286391  0.4973588 
  109.94259  0.30283    0.18491    1.09636    2.6588744    2.23176001   1.88510211  0.376099  
  113.76023  0.30975    0.18492    1.14227    1.7197337    2.23912415   1.88169993  0.5814854 
  115.63081  0.31301    0.18492    1.16523    2.8077843    2.23462656   1.87842707  0.3561527 
  116.55580  0.31461    0.18493    1.17671    1.7465182    2.24565972   1.8759307   0.5725678 
  114.69844  0.31141    0.18493    1.15375    2.094564     2.25066438   1.88022246  0.4774263 
  110.90607  0.30464    0.18493    1.10784    2.0446374    2.25451696   1.88436276  0.4890843 
  118.38629  0.31767    0.18493    1.19967    2.6611784    2.23686983   1.86845544  0.3757734 
  119.29091  0.31916    0.18493    1.21114    2.3090093    2.23038031   1.86285195  0.4330862 
  108.97095  0.30107    0.18494    1.08488    3.0641714    2.26587131   1.88548745  0.3263525 
  112.81436  0.30811    0.18494    1.13079    2.5122625    2.26605328   1.88269103  0.3980476 
  117.47407  0.31617    0.18494    1.18819    1.7023979    2.25669067   1.87265228  0.5874067 
  113.75911  0.30980    0.18495    1.14227    2.2162559    2.27852761   1.88152717  0.4512114 
  109.94106  0.30290    0.18495    1.09636    1.9533825    2.27771412   1.88487542  0.5119325 
  111.86284  0.30641    0.18495    1.11932    1.8562164    2.27868673   1.88351776  0.5387303 
  116.55470  0.31466    0.18496    1.17671    2.6563992    2.28902344   1.87575875  0.3764494 
  118.38521  0.31772    0.18496    1.19967    2.0658287    2.28289316   1.86828601  0.4840672 
  119.28983  0.31921    0.18496    1.21114    2.4326323    2.27774105   1.86268481  0.4110773 
  114.69733  0.31146    0.18496    1.15375    3.1014356    2.29139994   1.88004943  0.3224313 
  115.62934  0.31307    0.18496    1.16523    2.1338569    2.29057452   1.87819721  0.468635  
  110.90493  0.30469    0.18496    1.10784    2.1711863    2.2901381    1.88419162  0.4605777 
  117.47299  0.31622    0.18497    1.18819    2.0363833    2.30147358   1.87248174  0.4910667 
  113.75799  0.30985    0.18498    1.14227    2.859672     2.31766446   1.88135408  0.3496905 
  109.93992  0.30294    0.18498    1.09636    2.0803662    2.31158079   1.88470547  0.4806846 
  111.86171  0.30646    0.18498    1.11932    2.8626262    2.31514547   1.88334577  0.3493296 
  108.96941  0.30113    0.18498    1.08488    2.1703623    2.30953721   1.88526319  0.4607526 
  112.81286  0.30817    0.18498    1.13079    1.9538645    2.31657036   1.88246088  0.5118062 
  110.90380  0.30473    0.18499    1.10784    2.5406581    2.32488728   1.88402012  0.3935988 
  115.62824  0.31312    0.18499    1.16523    1.784578     2.33218359   1.87802458  0.5603566 
  119.28876  0.31926    0.18499    1.21114    3.2789444    2.32523067   1.86251771  0.3049762 
  118.38413  0.31777    0.18499    1.19967    2.5796392    2.3288852    1.86811696  0.3876511 
  116.55361  0.31470    0.18499    1.17671    2.1780604    2.33207332   1.87558682  0.4591241 
  117.47190  0.31627    0.18500    1.18819    2.2245582    2.34560804   1.87231089  0.4495275 
  114.69585  0.31153    0.18500    1.15375    2.4335701    2.34464942   1.87981875  0.4109189 
  108.96826  0.30118    0.18501    1.08488    2.7839416    2.34054915   1.88509479  0.3592029 
  112.81174  0.30822    0.18501    1.13079    2.2334773    2.35287135   1.88228802  0.4477323 
  115.62713  0.31317    0.18502    1.16523    2.8007777    2.37202682   1.87785197  0.3570437 
  116.55251  0.31475    0.18502    1.17671    2.3636635    2.37341471   1.87541527  0.4230721 
  118.38305  0.31782    0.18502    1.19967    2.8368829    2.3733143    1.8679476   0.3524996 
  119.28769  0.31931    0.18502    1.21114    2.3580263    2.37124762   1.8623503   0.4240835 
  111.86020  0.30652    0.18502    1.11932    1.6173958    2.36118862   1.88311597  0.6182779 
  109.93839  0.30300    0.18502    1.09636    2.4307265    2.35410622   1.88447873  0.4113996 
  113.75650  0.30991    0.18502    1.14227    2.3361738    2.36739496   1.8811233   0.4280503 
  114.69474  0.31157    0.18503    1.15375    2.158148     2.38212308   1.87964576  0.4633603 
  110.90228  0.30480    0.18503    1.10784    1.6964938    2.36806222   1.88379179  0.589451  
  117.47081  0.31632    0.18503    1.18819    1.9663701    2.38758056   1.87214006  0.5085513 
  112.81061  0.30827    0.18504    1.13079    3.1004986    2.38648672   1.88211516  0.3225288 
  116.55141  0.31480    0.18505    1.17671    2.3363303    2.41152993   1.87524339  0.4280217 
  118.38197  0.31787    0.18505    1.19967    3.0273903    2.41449545   1.8677786   0.3303175 
  115.62603  0.31322    0.18505    1.16523    1.5931669    2.40866676   1.87767938  0.6276806 
  119.28662  0.31936    0.18505    1.21114    2.2561117    2.41401738   1.86218326  0.4432405 
  113.75538  0.30996    0.18505    1.14227    1.7533842    2.40119985   1.88095023  0.5703257 
  109.93725  0.30305    0.18505    1.09636    3.1951558    2.38270238   1.88430874  0.3129738 
  111.85906  0.30657    0.18505    1.11932    1.9377268    2.39231341   1.88294398  0.5160686 
  108.96673  0.30124    0.18505    1.08488    3.0451432    2.3777545    1.88487045  0.3283918 
  110.90114  0.30484    0.18506    1.10784    3.3552317    2.39665989   1.88362063  0.298042  
  117.46972  0.31637    0.18506    1.18819    2.0936963    2.42575946   1.87196961  0.4776242 
  114.69363  0.31162    0.18506    1.15375    2.2451989    2.41595731   1.87947313  0.4453948 
  118.38089  0.31792    0.18508    1.19967    2.5464457    2.4506583    1.8676093   0.3927042 
  113.75426  0.31001    0.18508    1.14227    2.6314207    2.43054877   1.88077752  0.3800229 
  112.80911  0.30833    0.18508    1.13079    2.2644028    2.42498938   1.88188503  0.4416175 
  116.55032  0.31485    0.18508    1.17671    2.5811752    2.44484368   1.87507154  0.3874204 
  111.85793  0.30662    0.18508    1.11932    2.8456945    2.41922111   1.88277163  0.3514081 
  115.62492  0.31327    0.18508    1.16523    2.8666124    2.44061782   1.87750681  0.3488438 
  119.28555  0.31941    0.18508    1.21114    2.684716     2.45166679   1.86201625  0.3724789 
  109.93572  0.30311    0.18509    1.09636    2.5848327    2.41447854   1.88408195  0.3868722 
  114.69251  0.31167    0.18509    1.15375    3.2073362    2.44475548   1.87930018  0.3117852 
  108.96520  0.30130    0.18509    1.08488    1.8813088    2.40812103   1.88464572  0.5315448 
  117.46863  0.31642    0.18509    1.18819    2.4008004    2.45846966   1.87179884  0.4165278 
  110.89962  0.30491    0.18510    1.10784    2.3024613    2.42768452   1.88339228  0.4343178 
  119.28447  0.31946    0.18511    1.21114    2.8604185    2.48233372   1.86184927  0.3495992 
  112.80799  0.30838    0.18511    1.13079    2.7149407    2.44756719   1.88171219  0.3683322 
  116.54922  0.31490    0.18511    1.17671    3.2508209    2.47181183   1.87490005  0.3076146 
  113.75314  0.31006    0.18511    1.14227    3.0414146    2.45416765   1.88060448  0.3287944 
  118.37981  0.31797    0.18511    1.19967    2.5100166    2.48005303   1.86744037  0.3984037 
  117.46754  0.31647    0.18512    1.18819    2.7087012    2.48410293   1.87162809  0.3691806 
  111.85642  0.30668    0.18512    1.11932    2.3202432    2.44662507   1.88254219  0.4309893 
  115.62345  0.31333    0.18512    1.16523    2.5106601    2.47344044   1.8772771   0.3983016 
  109.93458  0.30316    0.18512    1.09636    2.581175     2.43230104   1.88391193  0.3874205 
  108.96405  0.30135    0.18512    1.08488    2.6003985    2.42511857   1.88447724  0.3845564 
  114.69103  0.31174    0.18513    1.15375    2.8645205    2.47305709   1.87906959  0.3490986 
  110.89848  0.30496    0.18513    1.10784    2.9130053    2.44434056   1.88322075  0.3432881 
  119.28340  0.31951    0.18514    1.21114    2.3220002    2.50431979   1.86168199  0.4306632 
  118.37873  0.31802    0.18514    1.19967    2.7259597    2.5010893    1.86727112  0.3668433 
  111.85529  0.30673    0.18515    1.11932    2.7569337    2.45959017   1.88236985  0.3627218 
  112.80649  0.30844    0.18515    1.13079    2.7471856    2.46727491   1.88148209  0.3640089 
  117.46645  0.31652    0.18515    1.18819    2.8061548    2.50125984   1.87145771  0.3563595 
  113.75165  0.31012    0.18515    1.14227    1.8130433    2.4748232    1.88037377  0.5515588 
  116.54776  0.31497    0.18515    1.17671    1.9451026    2.49553469   1.87467099  0.5141117 
  115.62235  0.31338    0.18515    1.16523    2.77234      2.48909396   1.87710458  0.3607061 
  114.68992  0.31179    0.18516    1.15375    2.8529931    2.48529831   1.87889667  0.3505091 
  109.93305  0.30322    0.18516    1.09636    2.2910124    2.44654254   1.88368545  0.4364883 
  108.96251  0.30141    0.18516    1.08488    2.4573143    2.43867454   1.88425279  0.4069484 
  110.89696  0.30502    0.18517    1.10784    2.0292532    2.45624717   1.88299239  0.4927921 
  118.37764  0.31807    0.18517    1.19967    2.5289298    2.5125133    1.86710225  0.3954242 
  119.28233  0.31956    0.18517    1.21114    2.4045502    2.516281     1.86151507  0.4158782 
  116.54666  0.31502    0.18518    1.17671    2.2193244    2.50283029   1.87449922  0.4505876 
  113.75053  0.31017    0.18518    1.14227    2.2799908    2.48112434   1.88020076  0.4385983 
  115.62124  0.31343    0.18518    1.16523    2.8155703    2.49604524   1.87693208  0.3551678 
  117.46536  0.31657    0.18518    1.18819    3.4172619    2.50891322   1.87128703  0.2926319 
  112.80536  0.30849    0.18518    1.13079    2.1623408    2.47326964   1.88130926  0.4624618 
  109.93190  0.30327    0.18519    1.09636    3.1771647    2.44940328   1.8835154   0.314746  
  111.85378  0.30679    0.18519    1.11932    1.8818045    2.46551011   1.88214041  0.5314048 
  108.96136  0.30146    0.18519    1.08488    2.2261738    2.44138054   1.88408426  0.4492012 
  114.68881  0.31183    0.18519    1.15375    2.7808436    2.48903148   1.87872412  0.3596031 
  119.28126  0.31961    0.18520    1.21114    2.7321183    2.51741809   1.86134819  0.3660164 
  110.89582  0.30507    0.18520    1.10784    2.4830401    2.45685247   1.8828212   0.4027321 
  118.37656  0.31812    0.18520    1.19967    2.4902094    2.5135817    1.8669334   0.4015727 
  116.54556  0.31506    0.18521    1.17671    2.8588359    2.50056388   1.87432782  0.3497927 
  115.62014  0.31348    0.18521    1.16523    2.3861226    2.49386085   1.8767596   0.4190899 
  113.74941  0.31022    0.18521    1.14227    2.4826341    2.47909588   1.88002811  0.402798  
  112.80423  0.30854    0.18521    1.13079    3.0948471    2.47131395   1.88113644  0.3231177 
  114.68769  0.31188    0.18522    1.15375    3.720875     2.48401225   1.87855124  0.268754  
  111.85265  0.30684    0.18522    1.11932    2.3770926    2.46109114   1.88196807  0.420682  
  117.46391  0.31663    0.18522    1.18819    2.6053611    2.50355412   1.87105982  0.383824  
  119.28018  0.31966    0.18523    1.21114    2.568209     2.50761532   1.86118134  0.3893764 
  108.95983  0.30152    0.18523    1.08488    2.2978347    2.4347467    1.88385974  0.4351923 
  118.37548  0.31817    0.18523    1.19967    2.8603251    2.50418617   1.86676425  0.3496106 
  109.93038  0.30333    0.18523    1.09636    2.2836787    2.44247378   1.88328853  0.43789   
  115.61903  0.31353    0.18524    1.16523    2.2984107    2.48263211   1.87658749  0.4350833 
  110.89431  0.30513    0.18524    1.10784    2.2975793    2.44644486   1.88259281  0.4352407 
  116.54446  0.31511    0.18524    1.17671    2.4346291    2.48883288   1.8741561   0.4107402 
  112.80273  0.30860    0.18525    1.13079    1.804025     2.45652296   1.88090638  0.554316  
  111.85151  0.30689    0.18525    1.11932    2.4704553    2.44926055   1.88179609  0.4047837 
  113.74792  0.31028    0.18525    1.14227    2.4798388    2.46363172   1.87979746  0.403252  
  117.46282  0.31668    0.18525    1.18819    2.729747     2.48813127   1.8708892   0.3663343 
  114.68621  0.31195    0.18526    1.15375    2.7260098    2.46420111   1.87832075  0.3668365 
  108.95868  0.30157    0.18526    1.08488    2.6657438    2.4223532    1.88369115  0.3751298 
  109.92923  0.30338    0.18526    1.09636    3.2918843    2.42950473   1.88311844  0.3037774 
  118.37440  0.31822    0.18526    1.19967    2.4451132    2.48487755   1.86659546  0.408979  
  119.27911  0.31971    0.18526    1.21114    2.3756065    2.48746462   1.86101452  0.4209451 
  110.89317  0.30518    0.18527    1.10784    3.3165654    2.43068703   1.88242161  0.3015167 
  116.54337  0.31516    0.18527    1.17671    2.6507213    2.46828858   1.8739844   0.3772558 
  113.74680  0.31033    0.18528    1.14227    2.3890002    2.44322113   1.87962449  0.4185851 
  117.46173  0.31673    0.18528    1.18819    2.518761     2.46385896   1.87071894  0.3970206 
  112.80160  0.30865    0.18528    1.13079    2.1180066    2.43699279   1.88073357  0.4721421 
  115.61756  0.31360    0.18528    1.16523    2.3664466    2.45469744   1.87635758  0.4225745 
  111.85000  0.30695    0.18529    1.11932    2.1009182    2.4229684    1.88156665  0.4759824 
  119.27804  0.31976    0.18529    1.21114    2.1850613    2.45816756   1.86084774  0.4576531 
  118.37332  0.31827    0.18529    1.19967    2.5955877    2.45677392   1.86642637  0.3852692 
  114.68510  0.31200    0.18529    1.15375    2.5956493    2.44049775   1.87814791  0.3852601 
  108.95714  0.30163    0.18530    1.08488    2.9718528    2.39693873   1.88346656  0.3364904 
  116.54227  0.31521    0.18530    1.17671    2.2587915    2.44003567   1.87381307  0.4427146 
  109.92770  0.30344    0.18530    1.09636    2.6837688    2.40293103   1.88289153  0.3726103 
  110.89165  0.30524    0.18531    1.10784    2.0895764    2.40041335   1.88219321  0.4785659 
  112.80048  0.30870    0.18531    1.13079    2.772647     2.41122295   1.88056113  0.3606662 
  117.46064  0.31678    0.18531    1.18819    2.5789534    2.43205037   1.87054837  0.3877542 
  113.74568  0.31038    0.18531    1.14227    2.9671274    2.41632376   1.87945187  0.3370263 
  115.61645  0.31364    0.18531    1.16523    2.3701092    2.42542538   1.87618518  0.4219215 
  118.37224  0.31832    0.18532    1.19967    2.4659565    2.42139796   1.86625764  0.4055222 
  111.84887  0.30700    0.18532    1.11932    3.3723791    2.39651196   1.88139432  0.2965266 
  119.27696  0.31981    0.18532    1.21114    2.5107707    2.42135234   1.86068065  0.3982841 
  114.68398  0.31204    0.18532    1.15375    2.789861     2.41046593   1.87797543  0.3584408 
  116.54117  0.31526    0.18533    1.17671    3.3971616    2.40548409   1.87364143  0.2943634 
  109.92656  0.30349    0.18533    1.09636    2.738678     2.37711479   1.88272142  0.3651397 
  110.89051  0.30529    0.18534    1.10784    2.8453926    2.37199107   1.88202199  0.3514454 
  117.45955  0.31683    0.18534    1.18819    2.3641079    2.39428539   1.87037817  0.4229925 
  115.61535  0.31369    0.18534    1.16523    2.1509654    2.39053576   1.87601314  0.4649075 
  108.95560  0.30169    0.18534    1.08488    1.8728775    2.36306319   1.88324194  0.5339378 
  113.74418  0.31044    0.18535    1.14227    2.1784115    2.37246948   1.87922128  0.4590501 
  114.68287  0.31209    0.18535    1.15375    3.1584456    2.3754437    1.87780262  0.3166114 
  112.79897  0.30876    0.18535    1.13079    1.6724561    2.3691156    1.88033075  0.597923  
  118.37115  0.31837    0.18535    1.19967    2.6196467    2.38048941   1.86608895  0.3817309 
  119.27589  0.31986    0.18535    1.21114    2.3225762    2.37887388   1.86051393  0.4305564 
  111.84736  0.30706    0.18536    1.11932    2.2861055    2.35432065   1.8811649   0.4374251 
  117.45846  0.31688    0.18537    1.18819    2.2688227    2.35224967   1.87020766  0.4407572 
  108.95445  0.30174    0.18537    1.08488    2.4185863    2.33341273   1.88307328  0.4134647 
  116.53971  0.31533    0.18537    1.17671    2.1499239    2.3523263    1.87341261  0.4651327 
  115.61424  0.31374    0.18537    1.16523    2.0253447    2.35151597   1.87584078  0.4937431 
  109.92503  0.30355    0.18537    1.09636    3.3250163    2.3367037    1.88249482  0.3007504 
  119.27481  0.31991    0.18538    1.21114    2.3169833    2.33263702   1.86034724  0.4315957 
  118.37007  0.31842    0.18538    1.19967    3.7121357    2.33584399   1.86591995  0.2693867 
  112.79785  0.30881    0.18538    1.13079    2.2438624    2.33332222   1.88015832  0.4456601 
  113.74306  0.31049    0.18538    1.14227    1.8852638    2.3352887    1.8790487   0.5304297 
  110.88899  0.30535    0.18538    1.10784    1.9910083    2.32850732   1.88179358  0.5022581 
  111.84622  0.30711    0.18539    1.11932    2.987077     2.31899982   1.88099292  0.3347754 
  114.68139  0.31216    0.18539    1.15375    2.6505583    2.32341632   1.87757224  0.377279  
  117.45737  0.31693    0.18540    1.18819    2.4737389    2.30761136   1.87003752  0.4042464 
  115.61313  0.31379    0.18540    1.16523    2.7536775    2.30985245   1.87566844  0.3631507 
  116.53861  0.31538    0.18540    1.17671    2.0976606    2.30918945   1.87324136  0.4767215 
  108.95292  0.30180    0.18541    1.08488    2.0046571    2.29005578   1.88284859  0.4988384 
  119.27374  0.31996    0.18541    1.21114    2.3729292    2.28446882   1.86018058  0.4214201 
  112.79672  0.30886    0.18541    1.13079    3.2728151    2.29528699   1.87998555  0.3055474 
  110.88784  0.30540    0.18541    1.10784    2.7513471    2.29312193   1.88162201  0.3634583 
  113.74194  0.31054    0.18541    1.14227    2.4910261    2.29588398   1.87887579  0.401441  
  109.92350  0.30362    0.18541    1.09636    1.8431891    2.29168034   1.88226785  0.5425379 
  118.36863  0.31848    0.18542    1.19967    2.4055541    2.27347762   1.865695    0.4157046 
  114.68027  0.31221    0.18542    1.15375    2.6107409    2.28217535   1.87739983  0.383033  
  116.53751  0.31543    0.18543    1.17671    1.8294312    2.26490493   1.8730698   0.546618  
  111.84471  0.30718    0.18543    1.11932    2.5816465    2.26917584   1.88076315  0.3873497 
  117.45628  0.31698    0.18543    1.18819    2.3747259    2.26192872   1.86986706  0.4211012 
  109.92235  0.30366    0.18544    1.09636    3.1408624    2.25630894   1.88209769  0.3183839 
  108.95176  0.30185    0.18544    1.08488    2.7264173    2.25588702   1.88267988  0.3667817 
  119.27267  0.32001    0.18544    1.21114    2.6105814    2.2360294    1.86001395  0.3830564 
  115.61166  0.31386    0.18544    1.16523    1.9312163    2.25259672   1.87543903  0.5178084 
  118.36755  0.31853    0.18545    1.19967    2.1297672    2.22658314   1.8655264   0.4695349 
  113.74045  0.31060    0.18545    1.14227    2.0250927    2.24199244   1.87864526  0.4938046 
  114.67916  0.31225    0.18545    1.15375    2.368493     2.2404349    1.87722708  0.4222094 
  110.88632  0.30546    0.18545    1.10784    2.0557378    2.24422506   1.88139358  0.4864434 
  112.79521  0.30892    0.18545    1.13079    2.1954005    2.24308505   1.87975556  0.4554978 
  111.84357  0.30722    0.18546    1.11932    1.6987181    2.2311321    1.88059118  0.5886792 
  116.53641  0.31547    0.18546    1.17671    2.0585176    2.22080123   1.87289861  0.4857865 
  117.45519  0.31703    0.18546    1.18819    2.0654713    2.21659175   1.86969697  0.484151  
  107.97424  0.30003    0.18546    1.07340    2.1330837    2.23294818   1.88310675  0.4688049 
  119.27159  0.32006    0.18547    1.21114    2.459954     2.18875433   1.85984736  0.4065117 
  115.61055  0.31391    0.18547    1.16523    2.1855564    2.20998365   1.87526675  0.4575494 
  114.67804  0.31230    0.18548    1.15375    2.875379     2.19930272   1.87705435  0.3477802 
  110.88518  0.30551    0.18548    1.10784    2.8218701    2.20748296   1.88122235  0.3543749 
  113.73933  0.31065    0.18548    1.14227    2.2249617    2.20196428   1.87847273  0.4494459 
  109.92083  0.30373    0.18548    1.09636    1.7946249    2.2087364    1.88187069  0.5572195 
  108.95023  0.30191    0.18548    1.08488    2.4935621    2.20976884   1.88245513  0.4010327 
  112.79409  0.30897    0.18548    1.13079    2.3988508    2.20415747   1.87958281  0.4168663 
  118.36646  0.31858    0.18548    1.19967    1.7911434    2.18105341   1.8653575   0.5583026 
  107.97308  0.30008    0.18549    1.07340    2.6002667    2.19949043   1.88294019  0.3845759 
  111.84244  0.30727    0.18549    1.11932    2.7086736    2.19354928   1.88041921  0.3691844 
  116.53531  0.31552    0.18549    1.17671    2.1972752    2.17801544   1.8727271   0.4551091 
  117.45410  0.31708    0.18549    1.18819    2.592781     2.17277999   1.86952657  0.3856863 
  119.27052  0.32011    0.18550    1.21114    2.49115      2.14381774   1.8596808   0.401421  
  115.60944  0.31395    0.18550    1.16523    2.4725226    2.16881604   1.87509448  0.4044452 
  118.36538  0.31863    0.18551    1.19967    2.0502686    2.1379447    1.86518897  0.487741  
  109.91968  0.30377    0.18551    1.09636    2.5235407    2.17377494   1.88170051  0.3962686 
  113.73820  0.31070    0.18551    1.14227    2.366595     2.16328829   1.87829986  0.422548  
  114.67656  0.31237    0.18552    1.15375    2.5471813    2.14699563   1.87682442  0.3925908 
  108.94869  0.30197    0.18552    1.08488    1.7123313    2.16463691   1.88223034  0.5839991 
  116.53421  0.31557    0.18552    1.17671    1.8960124    2.1374721    1.87255561  0.5274227 
  112.79258  0.30903    0.18552    1.13079    2.0588926    2.15420678   1.87935285  0.485698  
  110.88366  0.30557    0.18552    1.10784    2.0694425    2.15993065   1.88099391  0.4832219 
  107.97154  0.30014    0.18553    1.07340    2.3164079    2.15599216   1.88271783  0.4317029 
  115.60834  0.31400    0.18553    1.16523    2.6337241    2.12992546   1.87492258  0.3796905 
  111.84093  0.30733    0.18553    1.11932    1.7914422    2.14550198   1.88018981  0.5582095 
  117.45264  0.31714    0.18553    1.18819    1.8693024    2.11834096   1.86929975  0.5349589 
  119.26944  0.32016    0.18553    1.21114    2.0733341    2.10211524   1.85951394  0.4823149 
  118.36430  0.31868    0.18554    1.19967    2.4379763    2.09805226   1.86502047  0.4101763 
  113.73708  0.31075    0.18554    1.14227    2.7673297    2.12669556   1.87812735  0.3613592 
  116.53311  0.31562    0.18555    1.17671    3.1814522    2.09987213   1.8723845   0.3143219 
  108.94754  0.30202    0.18555    1.08488    2.7047826    2.13232079   1.88206156  0.3697155 
  114.67544  0.31242    0.18555    1.15375    2.2788726    2.11059338   1.87665174  0.4388135 
  112.79145  0.30908    0.18555    1.13079    1.9750352    2.11909589   1.87918012  0.5063201 
  110.88252  0.30562    0.18555    1.10784    2.15961      2.12618726   1.88082267  0.4630466 
  109.91815  0.30384    0.18555    1.09636    2.2033301    2.12935698   1.88147381  0.4538585 
  115.60723  0.31405    0.18556    1.16523    3.2087865    2.09393464   1.87475036  0.3116443 
  119.26837  0.32021    0.18556    1.21114    2.2273089    2.0642644    1.85934744  0.4489723 
  111.83979  0.30738    0.18556    1.11932    2.3839796    2.11181457   1.8800175   0.4194667 
  117.45155  0.31719    0.18556    1.18819    1.9503549    2.08135701   1.86912942  0.5127272 
  107.96999  0.30020    0.18557    1.07340    2.1760538    2.11495415   1.88249576  0.4595475 
  118.36321  0.31873    0.18557    1.19967    2.2870095    2.06191396   1.86485166  0.4372522 
  114.67433  0.31247    0.18558    1.15375    1.5597124    2.07717927   1.87647942  0.6411438 
  109.91700  0.30388    0.18558    1.09636    3.073422     2.09834274   1.88130361  0.3253702 
  112.79033  0.30913    0.18558    1.13079    2.7495584    2.08656494   1.87900775  0.3636948 
  113.73559  0.31081    0.18558    1.14227    1.9579803    2.08207444   1.87789691  0.5107304 
  108.94600  0.30208    0.18559    1.08488    1.9545744    2.09217715   1.88183671  0.5116203 
  116.53165  0.31569    0.18559    1.17671    2.2100114    2.0551141    1.87215592  0.4524864 
  110.88100  0.30568    0.18559    1.10784    1.6198233    2.08468264   1.88059422  0.6173513 
  119.26729  0.32026    0.18559    1.21114    2.352705     2.03061793   1.85918098  0.4250427 
  117.45046  0.31724    0.18559    1.18819    2.178973     2.04812749   1.86895945  0.4589318 
  115.60575  0.31412    0.18560    1.16523    1.9086366    2.05115608   1.87452112  0.5239342 
  107.96883  0.30025    0.18560    1.07340    2.1510515    2.08638643   1.88232875  0.4648889 
  111.83828  0.30745    0.18560    1.11932    2.0785098    2.07086723   1.8797881   0.4811139 
  118.36213  0.31878    0.18560    1.19967    2.3876491    2.02982706   1.86468322  0.418822  
  114.67322  0.31251    0.18561    1.15375    3.2765899    2.04705992   1.87630677  0.3051953 
  113.73446  0.31086    0.18561    1.14227    2.1861303    2.05218895   1.87772409  0.4574293 
  112.78882  0.30919    0.18562    1.13079    1.9195451    2.04775547   1.87877783  0.5209568 
  108.94485  0.30213    0.18562    1.08488    2.0790172    2.0647104    1.88166788  0.4809965 
  109.91547  0.30394    0.18562    1.09636    2.1185784    2.06072481   1.88107653  0.4720146 
  117.44937  0.31729    0.18562    1.18819    1.820089     2.01883139   1.86878918  0.5494237 
  110.87986  0.30573    0.18562    1.10784    2.0686959    2.05659027   1.88042297  0.4833963 
  116.53055  0.31574    0.18562    1.17671    2.3534836    2.0258875    1.87198487  0.424902  
  119.26622  0.32031    0.18562    1.21114    2.1470395    2.00129313   1.85901455  0.4657576 
  118.36105  0.31883    0.18563    1.19967    2.3581996    2.00187364   1.86451481  0.4240523 
  115.60465  0.31417    0.18563    1.16523    1.8470083    2.02323785   1.87434895  0.5414161 
  111.83714  0.30749    0.18563    1.11932    2.4175317    2.04348252   1.87961615  0.413645  
  113.73334  0.31091    0.18564    1.14227    2.7018895    2.02556741   1.87755163  0.3701114 
  107.96729  0.30031    0.18564    1.07340    2.0090085    2.05177996   1.88210659  0.497758  
  119.26514  0.32036    0.18565    1.21114    2.0015717    1.97620948   1.85884815  0.4996074 
  116.52945  0.31579    0.18565    1.17671    2.140902     2.00043057   1.8718135   0.4670928 
  117.44827  0.31734    0.18565    1.18819    2.1375491    1.99346516   1.86861927  0.4678255 
  114.67173  0.31258    0.18565    1.15375    1.9428263    2.01224602   1.87607661  0.5147141 
  112.78769  0.30924    0.18565    1.13079    1.9772213    2.02227862   1.87860513  0.5057603 
  109.91432  0.30399    0.18565    1.09636    2.2584408    2.0355818    1.88090665  0.4427834 
  110.87871  0.30578    0.18565    1.10784    2.4394142    2.03130401   1.88025172  0.4099345 
  115.60354  0.31421    0.18566    1.16523    2.7723348    1.99891593   1.8741768   0.3607068 
  111.83601  0.30754    0.18566    1.11932    2.7269344    2.01908581   1.87944385  0.3667122 
  118.35996  0.31888    0.18566    1.19967    1.7522601    1.97795759   1.86434643  0.5706915 
  108.94331  0.30219    0.18566    1.08488    2.5582937    2.03199155   1.88144298  0.3908855 
  112.78656  0.30929    0.18568    1.13079    2.7231388    1.99976884   1.8784328   0.3672233 
  119.26407  0.32041    0.18568    1.21114    1.9163088    1.9549825    1.85868179  0.5218366 
  107.96574  0.30037    0.18568    1.07340    2.0114093    2.02130528   1.88188404  0.4971639 
  113.73185  0.31097    0.18568    1.14227    1.4080333    1.99500645   1.87732125  0.7102105 
  116.52835  0.31584    0.18568    1.17671    2.1200874    1.97847128   1.87164249  0.4716787 
  117.44718  0.31739    0.18568    1.18819    2.1330618    1.97172081   1.86844939  0.4688097 
  114.67061  0.31263    0.18568    1.15375    1.6292976    1.98994865   1.87590435  0.6137614 
  118.35888  0.31893    0.18569    1.19967    2.0362418    1.9580029    1.86417775  0.4911008 
  110.87719  0.30584    0.18569    1.10784    2.1178604    2.00221728   1.88002326  0.4721747 
  109.91279  0.30405    0.18569    1.09636    1.5287865    2.0064817    1.88067954  0.6541136 
  115.60243  0.31426    0.18569    1.16523    1.9758536    1.97823517   1.87400503  0.5061104 
  111.83449  0.30760    0.18570    1.11932    1.7418332    1.99136607   1.87921448  0.5741078 
  108.94177  0.30225    0.18570    1.08488    1.6837066    2.0040778    1.88121805  0.5939277 
  117.44609  0.31744    0.18571    1.18819    1.9835679    1.95396018   1.8682792   0.5041421 
  107.96458  0.30042    0.18571    1.07340    2.3625073    2.00185177   1.88171727  0.4232791 
  116.52725  0.31588    0.18571    1.17671    1.7368369    1.96041802   1.87147117  0.5757593 
  114.66950  0.31268    0.18571    1.15375    2.5522663    1.97138638   1.87573177  0.3918086 
  119.26299  0.32046    0.18571    1.21114    2.0745365    1.93787686   1.85851546  0.4820354 
  113.73072  0.31102    0.18571    1.14227    1.8684143    1.97623033   1.87714882  0.5352132 
  110.87605  0.30589    0.18572    1.10784    2.6614174    1.98353677   1.879852    0.3757396 
  118.35779  0.31898    0.18572    1.19967    1.8095183    1.9413655    1.86400943  0.5526333 
  112.78506  0.30935    0.18572    1.13079    2.2658977    1.97501866   1.87820257  0.4413262 
  109.91164  0.30410    0.18572    1.09636    2.6871107    1.98766563   1.88050929  0.3721469 
  115.60132  0.31431    0.18572    1.16523    2.2296907    1.96064543   1.87383293  0.4484927 
  111.83336  0.30765    0.18573    1.11932    2.4127376    1.97377746   1.87904254  0.414467  
  108.94062  0.30230    0.18573    1.08488    2.1665534    1.98599744   1.8810495   0.4615626 
  119.26191  0.32051    0.18574    1.21114    2.1416289    1.9237185    1.85834916  0.4669343 
  116.52615  0.31593    0.18574    1.17671    2.9277355    1.94516788   1.87130022  0.3415609 
  113.72960  0.31107    0.18574    1.14227    1.7549871    1.96005363   1.87697607  0.5698048 
  117.44500  0.31749    0.18574    1.18819    1.8352135    1.93905783   1.86810938  0.5448957 
  112.78393  0.30940    0.18575    1.13079    1.9235342    1.95948069   1.87803026  0.5198764 
  107.96304  0.30048    0.18575    1.07340    2.3912571    1.97919117   1.88149464  0.4181901 
  114.66801  0.31274    0.18575    1.15375    1.8772998    1.95081913   1.87550203  0.53268   
  118.35671  0.31903    0.18575    1.19967    1.8994851    1.92780919   1.86384115  0.5264585 
  115.59985  0.31438    0.18576    1.16523    2.195664     1.9417435    1.87360384  0.4554431 
  110.87453  0.30595    0.18576    1.10784    2.5343869    1.96270994   1.87962353  0.3945727 
  109.91011  0.30416    0.18576    1.09636    2.3802114    1.96654216   1.8802825   0.4201307 
  111.83184  0.30772    0.18577    1.11932    1.6518183    1.95440552   1.87881318  0.6053935 
  117.44390  0.31754    0.18577    1.18819    2.0080674    1.92694654   1.86793925  0.4979913 
  119.26084  0.32056    0.18577    1.21114    1.8405329    1.91237228   1.85818289  0.5433209 
  108.93908  0.30236    0.18577    1.08488    1.6702784    1.96566061   1.88082451  0.5987026 
  113.72810  0.31114    0.18578    1.14227    1.9300564    1.94258836   1.8767461   0.5181196 
  116.52468  0.31600    0.18578    1.17671    2.078507     1.92908045   1.87107187  0.4811146 
  114.66689  0.31279    0.18578    1.15375    2.1002464    1.9384732    1.87532949  0.4761346 
  112.78280  0.30945    0.18578    1.13079    2.6447304    1.94648004   1.87785795  0.3781104 
  118.35562  0.31908    0.18578    1.19967    2.1462594    1.91691874   1.86367289  0.4659269 
  107.96149  0.30054    0.18579    1.07340    1.8937498    1.96057077   1.8812723   0.5280529 
  115.59874  0.31443    0.18579    1.16523    1.9384751    1.93054563   1.8734318   0.5158694 
  110.87338  0.30600    0.18579    1.10784    2.2352374    1.94988591   1.87945227  0.4473798 
  119.25976  0.32061    0.18580    1.21114    2.0292286    1.90339961   1.85801666  0.4927981 
  117.44281  0.31759    0.18580    1.18819    2.6471727    1.91723426   1.86776948  0.3777615 
  109.90858  0.30423    0.18580    1.09636    1.4237418    1.94955197   1.88005535  0.7023745 
  111.83070  0.30776    0.18580    1.11932    2.4293302    1.94262415   1.87864125  0.4116361 
  108.93792  0.30241    0.18580    1.08488    2.578356     1.95301507   1.88065557  0.387844  
  114.66578  0.31284    0.18581    1.15375    2.0435574    1.92840858   1.87515732  0.4893428 
  113.72698  0.31118    0.18581    1.14227    1.9617474    1.93218072   1.87657373  0.5097496 
  118.35454  0.31913    0.18581    1.19967    2.0453849    1.90828129   1.86350433  0.4889055 
  116.52358  0.31605    0.18581    1.17671    2.181866     1.91972207   1.87090098  0.4583233 
  112.78129  0.30951    0.18582    1.13079    1.7276237    1.93260962   1.87762777  0.5788298 
  107.96033  0.30059    0.18582    1.07340    1.9778551    1.94901584   1.88110543  0.5055982 
  115.59763  0.31448    0.18582    1.16523    2.4115981    1.92151548   1.87326012  0.4146628 
  119.25868  0.32066    0.18583    1.21114    1.9096249    1.89638593   1.85785046  0.5236631 
  110.87186  0.30606    0.18583    1.10784    1.4205146    1.93606009   1.87922415  0.7039702 
  109.90743  0.30427    0.18583    1.09636    2.0409965    1.93920895   1.87988542  0.4899567 
  111.82919  0.30783    0.18584    1.11932    1.5870264    1.93007326   1.8784119   0.6301092 
  108.93638  0.30247    0.18584    1.08488    2.3811913    1.93924097   1.88043053  0.4199579 
  116.52248  0.31610    0.18584    1.17671    1.7540801    1.91228301   1.87072977  0.5700994 
  118.35345  0.31918    0.18584    1.19967    2.1024482    1.90150799   1.86333614  0.475636  
  117.44135  0.31765    0.18584    1.18819    1.8619772    1.9073584    1.86754306  0.5370635 
  114.66466  0.31289    0.18584    1.15375    2.659127     1.92029918   1.87498482  0.3760633 
  113.72586  0.31123    0.18584    1.14227    2.5716014    1.92373832   1.87640103  0.3888628 
  115.59652  0.31452    0.18585    1.16523    1.7426833    1.91431468   1.87308813  0.5738277 
  112.78016  0.30956    0.18585    1.13079    2.7403549    1.92443136   1.87745549  0.3649162 
  119.25761  0.32071    0.18586    1.21114    2.0351145    1.89095601   1.85768429  0.4913728 
  107.95879  0.30065    0.18586    1.07340    1.8862997    1.93644538   1.88088267  0.5301385 
  110.87072  0.30611    0.18586    1.10784    2.7077096    1.92781576   1.87905253  0.3693158 
  111.82805  0.30787    0.18587    1.11932    1.8601779    1.9226779    1.87823964  0.537583  
  109.90590  0.30434    0.18587    1.09636    1.7113067    1.92816561   1.87965824  0.5843488 
  118.35237  0.31923    0.18587    1.19967    2.0348329    1.89624585   1.86316798  0.4914408 
  116.52137  0.31615    0.18587    1.17671    1.8871672    1.90642972   1.87055894  0.5298948 
  117.44026  0.31770    0.18587    1.18819    1.4263736    1.9018035    1.86737303  0.7010786 
  113.72436  0.31130    0.18588    1.14227    2.0258333    1.91502726   1.87617113  0.493624  
  108.93484  0.30253    0.18588    1.08488    1.8486136    1.9285119    1.88020545  0.5409459 
  115.59541  0.31457    0.18588    1.16523    2.8159311    1.90862967   1.8729165   0.3551223 
  114.66317  0.31295    0.18588    1.15375    1.7916585    1.9119946    1.8747552   0.5581421 
  112.77865  0.30963    0.18589    1.13079    2.1385163    1.9159611    1.87722569  0.4676139 
  119.25653  0.32076    0.18589    1.21114    2.1284403    1.88678242   1.85751815  0.4698276 
  111.82692  0.30792    0.18590    1.11932    2.3541655    1.91672458   1.87806773  0.424779  
  110.86919  0.30617    0.18590    1.10784    2.1711222    1.91918244   1.87882441  0.4605913 
  109.90475  0.30438    0.18590    1.09636    1.8839131    1.92163782   1.87948793  0.53081   
  117.43917  0.31775    0.18590    1.18819    1.7480328    1.89749444   1.86720336  0.5720716 
  116.52027  0.31620    0.18590    1.17671    2.3170468    1.90186191   1.87038779  0.4315839 
  118.35128  0.31928    0.18590    1.19967    1.906033     1.89218661   1.86299985  0.5246499 
  107.95724  0.30071    0.18590    1.07340    1.4181073    1.92666188   1.8806602   0.7051653 
  108.93369  0.30258    0.18591    1.08488    2.5592802    1.92214708   1.8800368   0.3907349 
  113.72324  0.31134    0.18591    1.14227    2.4056171    1.91004806   1.87599846  0.4156938 
  114.66206  0.31300    0.18591    1.15375    1.8482499    1.90728222   1.87458275  0.5410524 
  119.25545  0.32081    0.18592    1.21114    1.880861     1.88358849   1.85735205  0.5316714 
  112.77752  0.30967    0.18592    1.13079    2.0553594    1.91110033   1.87705309  0.4865329 
  115.59393  0.31464    0.18592    1.16523    1.8643145    1.90292425   1.87268723  0.5363902 
  110.86805  0.30622    0.18593    1.10784    2.5457799    1.9141726    1.87865314  0.3928069 
  107.95608  0.30076    0.18593    1.07340    2.0775288    1.9208587    1.88049289  0.4813411 
  118.35020  0.31933    0.18593    1.19967    2.1532686    1.88906925   1.86283175  0.4644102 
  116.51917  0.31624    0.18593    1.17671    2.0508057    1.89832009   1.870217    0.4876132 
  117.43807  0.31780    0.18593    1.18819    2.1872069    1.89416973   1.86703373  0.4572041 
  114.66094  0.31305    0.18594    1.15375    2.0732957    1.90359636   1.87441067  0.4823239 
  111.82540  0.30799    0.18594    1.11932    1.8524029    1.91062049   1.8778384   0.5398394 
  109.90322  0.30445    0.18594    1.09636    1.7622562    1.91485045   1.87926107  0.5674544 
  113.72211  0.31139    0.18594    1.14227    2.9021368    1.90613187   1.87582615  0.3445737 
  119.25438  0.32086    0.18595    1.21114    2.0633049    1.88114718   1.85718598  0.4846593 
  115.59282  0.31469    0.18595    1.16523    1.9884515    1.89974171   1.87251566  0.5029039 
  108.93215  0.30264    0.18595    1.08488    2.205006     1.91550494   1.87981167  0.4535135 
  112.77639  0.30972    0.18595    1.13079    2.522491     1.9072646    1.87688085  0.3964335 
  118.34911  0.31938    0.18596    1.19967    2.3078818    1.88667849   1.86266335  0.4332978 
  116.51807  0.31629    0.18596    1.17671    2.8418307    1.89558411   1.8700459   0.3518858 
  117.43698  0.31785    0.18596    1.18819    2.2481761    1.89161134   1.86686378  0.444805  
  109.90207  0.30449    0.18597    1.09636    2.5205492    1.91093612   1.87909075  0.3967389 
  107.95453  0.30082    0.18597    1.07340    2.4452359    1.91480317   1.88027034  0.4089585 
  110.86652  0.30628    0.18597    1.10784    1.6023227    1.9090481    1.87842466  0.624094  
  114.65982  0.31310    0.18597    1.15375    2.2991285    1.90072782   1.87423826  0.4349474 
  111.82426  0.30803    0.18597    1.11932    2.6244021    1.90714662   1.8776665   0.3810392 
  115.59171  0.31474    0.18598    1.16523    1.7026213    1.8972778    1.87234377  0.5873297 
  119.25330  0.32091    0.18598    1.21114    2.1514881    1.87927706   1.85701995  0.4647946 
  113.72061  0.31146    0.18598    1.14227    2.2083281    1.90220764   1.87559598  0.4528313 
  108.93061  0.30270    0.18599    1.08488    1.8154885    1.91056288   1.87958652  0.5508159 
  112.77488  0.30978    0.18599    1.13079    1.7130502    1.90340805   1.8766511   0.5837541 
  117.43589  0.31790    0.18599    1.18819    1.2280467    1.88964322   1.8666942   0.8143013 
  118.34803  0.31943    0.18599    1.19967    2.4326857    1.88484263   1.86249532  0.4110683 
  116.51660  0.31636    0.18600    1.17671    1.9144004    1.89288398   1.86981816  0.5223568 
  110.86538  0.30633    0.18600    1.10784    2.0301047    1.90613726   1.87825339  0.4925854 
  109.90054  0.30456    0.18601    1.09636    1.6672283    1.90695358   1.87886387  0.5997979 
  113.71949  0.31151    0.18601    1.14227    2.094497     1.900017     1.87542371  0.4774416 
  119.25222  0.32096    0.18601    1.21114    1.9620937    1.87783672   1.85685395  0.5096597 
  115.59060  0.31478    0.18601    1.16523    2.1417233    1.89537334   1.87217224  0.4669137 
  114.65833  0.31316    0.18601    1.15375    1.85265      1.8978793    1.87400875  0.5397674 
  111.82274  0.30810    0.18601    1.11932    1.6025879    1.90365025   1.8774372   0.6239907 
  107.95298  0.30088    0.18601    1.07340    1.5490634    1.91029833   1.88004741  0.6455514 
  108.92945  0.30275    0.18602    1.08488    2.1010202    1.9077392    1.87941746  0.4759593 
  112.77375  0.30983    0.18602    1.13079    1.7150158    1.90124876   1.87647853  0.583085  
  117.43479  0.31795    0.18602    1.18819    1.8453701    1.88812498   1.86652465  0.5418967 
  116.51550  0.31641    0.18603    1.17671    2.0436735    1.89138904   1.86964746  0.489315  
  118.34658  0.31950    0.18603    1.19967    1.872252     1.88302876   1.86227121  0.5341161 
  110.86385  0.30639    0.18604    1.10784    1.8555153    1.90321344   1.87802491  0.5389338 
  109.89939  0.30460    0.18604    1.09636    2.3065939    1.90470376   1.87869352  0.4335397 
  114.65722  0.31321    0.18604    1.15375    1.7431436    1.89629721   1.87383639  0.5736762 
  111.82161  0.30814    0.18604    1.11932    2.6002229    1.90169211   1.87726531  0.3845824 
  119.25114  0.32101    0.18604    1.21114    2.3233012    1.87671849   1.85668798  0.430422  
  107.95182  0.30093    0.18604    1.07340    2.2891914    1.90772796   1.87988035  0.4368355 
  115.58949  0.31483    0.18604    1.16523    2.7054924    1.89389993   1.87200039  0.3696185 
  113.71836  0.31155    0.18604    1.14227    2.3588945    1.89831817   1.87525146  0.4239274 
  117.43370  0.31800    0.18605    1.18819    1.7906788    1.88694789   1.86635479  0.5584474 
  112.77262  0.30988    0.18605    1.13079    2.3273893    1.89957272   1.87630633  0.429666  
  116.51440  0.31646    0.18606    1.17671    2.007303     1.89022998   1.86947645  0.4981809 
  108.92791  0.30281    0.18606    1.08488    1.8288919    1.90489517   1.87919226  0.5467792 
  118.34549  0.31955    0.18606    1.19967    1.4987924    1.88201608   1.86210325  0.6672038 
  119.25007  0.32106    0.18607    1.21114    1.4935411    1.87584228   1.85652204  0.6695497 
  110.86271  0.30644    0.18607    1.10784    2.5344289    1.90158199   1.87785364  0.3945662 
  114.65610  0.31326    0.18607    1.15375    1.8874258    1.89507284   1.87366439  0.5298222 
  109.89785  0.30467    0.18608    1.09636    1.8078349    1.90246139   1.87846662  0.5531479 
  115.58801  0.31490    0.18608    1.16523    1.9167298    1.89243815   1.87177164  0.5217219 
  113.71686  0.31162    0.18608    1.14227    1.5743818    1.89663479   1.87502136  0.6351699 
  107.95027  0.30099    0.18608    1.07340    2.4842665    1.90514895   1.87965769  0.4025333 
  117.43260  0.31805    0.18608    1.18819    1.55975      1.8860307    1.8661853   0.6411284 
  111.82009  0.30821    0.18608    1.11932    1.7181062    1.8997489    1.87703603  0.5820362 
  108.92676  0.30286    0.18609    1.08488    1.9573647    1.90331147   1.87902351  0.510891  
  116.51329  0.31651    0.18609    1.17671    2.0686576    1.88932866   1.86930581  0.4834053 
  118.34441  0.31960    0.18609    1.19967    1.8118882    1.8812219    1.86193532  0.5519104 
  112.77111  0.30994    0.18609    1.13079    1.6591572    1.89791427   1.87607663  0.6027156 
  119.24899  0.32111    0.18610    1.21114    2.2494863    1.87514989   1.85635614  0.4445459 
  114.65498  0.31331    0.18610    1.15375    2.5129002    1.89412554   1.87349207  0.3979466 
  115.58690  0.31495    0.18611    1.16523    1.9771224    1.89162492   1.8716002   0.5057856 
  109.89670  0.30471    0.18611    1.09636    2.2146389    1.90122707   1.87829626  0.4515409 
  110.86118  0.30650    0.18611    1.10784    2.0440865    1.89997686   1.87762551  0.4892161 
  117.43151  0.31810    0.18611    1.18819    2.2428785    1.88531266   1.86601584  0.4458556 
  111.81895  0.30826    0.18611    1.11932    2.8325452    1.89867926   1.87686416  0.3530394 
  113.71574  0.31167    0.18611    1.14227    1.5762871    1.89570511   1.87484915  0.6344022 
  112.76998  0.30999    0.18612    1.13079    2.0090227    1.89700318   1.87590445  0.4977545 
  116.51219  0.31656    0.18612    1.17671    1.899461     1.88862654   1.8691352   0.5264651 
  118.34332  0.31964    0.18612    1.19967    2.4053688    1.88059593   1.86176742  0.4157367 
  107.94872  0.30105    0.18612    1.07340    1.425097     1.90333297   1.87943463  0.7017066 
  119.24791  0.32116    0.18613    1.21114    2.032186     1.87460013   1.85619027  0.4920809 
  108.92521  0.30292    0.18613    1.08488    2.550872     1.90177102   1.87879826  0.3920228 
  114.65349  0.31337    0.18614    1.15375    1.7834232    1.89319375   1.87326269  0.5607194 
  113.71461  0.31171    0.18614    1.14227    1.7245342    1.89499488   1.87467661  0.5798667 
  115.58579  0.31500    0.18614    1.16523    2.0057268    1.89099649   1.87142843  0.4985724 
  110.86004  0.30655    0.18614    1.10784    2.0369607    1.89910989   1.87745424  0.4909275 
  116.51109  0.31661    0.18615    1.17671    2.3834677    1.88808176   1.86896428  0.4195568 
  118.34223  0.31969    0.18615    1.19967    2.0602614    1.88010306   1.86159956  0.4853753 
  109.89517  0.30477    0.18615    1.09636    2.2151676    1.90004683   1.87806934  0.4514331 
  111.81743  0.30832    0.18615    1.11932    1.8646202    1.8976488    1.87663489  0.5363022 
  117.43005  0.31817    0.18615    1.18819    1.5688479    1.88459232   1.86578983  0.6374104 
  107.94756  0.30110    0.18615    1.07340    2.0769131    1.9023696    1.87926749  0.4814838 
  112.76847  0.31006    0.18616    1.13079    2.3004508    1.89612806   1.87567479  0.4346974 
  119.24683  0.32121    0.18616    1.21114    2.0895538    1.87416492   1.85602444  0.4785711 
  113.71349  0.31176    0.18617    1.14227    2.4294028    1.89446418   1.87450443  0.4116238 
  108.92367  0.30298    0.18617    1.08488    1.7424165    1.90075176   1.87857299  0.5739156 
  115.58468  0.31505    0.18617    1.16523    2.2218006    1.89051854   1.87125704  0.4500854 
  114.65237  0.31342    0.18617    1.15375    1.5898523    1.89269087   1.87309076  0.6289892 
  118.34114  0.31974    0.18618    1.19967    1.9014103    1.87971998   1.86143172  0.5259254 
  111.81629  0.30837    0.18618    1.11932    1.8961444    1.89711667   1.87646304  0.527386  
  117.42895  0.31822    0.18618    1.18819    2.1380923    1.88419385   1.8656201   0.4677067 
  110.85851  0.30661    0.18618    1.10784    2.3956634    1.89831065   1.87722577  0.4174209 
  107.94601  0.30116    0.18619    1.07340    2.0732697    1.90152255   1.8790447   0.4823299 
  109.89363  0.30484    0.18619    1.09636    1.6341709    1.89929659   1.8778424   0.6119311 
  112.76734  0.31010    0.18619    1.13079    1.5432849    1.8956799    1.8755023   0.6479685 
  119.24575  0.32126    0.18619    1.21114    1.6944068    1.87382657   1.85585897  0.590177  
  116.50962  0.31667    0.18619    1.17671    1.9200085    1.88755412   1.86873676  0.520831  
  108.92251  0.30303    0.18620    1.08488    1.9586428    1.90027162   1.87840419  0.5105576 
  114.65126  0.31347    0.18620    1.15375    1.4524457    1.89232715   1.87291851  0.6884939 
  117.42786  0.31826    0.18621    1.18819    1.8472084    1.88389941   1.86545074  0.5413574 
  115.58320  0.31511    0.18621    1.16523    1.9370701    1.89007712   1.87102809  0.5162436 
  111.81516  0.30841    0.18621    1.11932    2.0108793    1.89676062   1.87629119  0.4972949 
  110.85737  0.30666    0.18621    1.10784    2.5545828    1.89793973   1.8770545   0.3914534 
  113.71199  0.31183    0.18621    1.14227    1.7585032    1.89399115   1.87427477  0.5686654 
  118.34006  0.31979    0.18621    1.19967    1.9284235    1.87943278   1.86126392  0.5185583 
  116.50851  0.31672    0.18622    1.17671    2.3673157    1.88728725   1.86856624  0.4224194 
  109.89248  0.30488    0.18622    1.09636    1.9299612    1.89897548   1.87767202  0.5181451 
  112.76621  0.31015    0.18622    1.13079    2.5620294    1.89538754   1.87533016  0.3903156 
  119.24467  0.32131    0.18622    1.21114    2.1479       1.87357441   1.8556932   0.465571  
  114.65014  0.31352    0.18623    1.15375    2.4288591    1.89209024   1.87274662  0.4117159 
  107.94446  0.30122    0.18623    1.07340    1.3892598    1.90111241   1.87882188  0.7198078 
  113.71086  0.31188    0.18624    1.14227    2.0831299    1.89379633   1.87410263  0.4800469 
  117.42676  0.31831    0.18624    1.18819    1.9432072    1.88370177   1.86528141  0.5146132 
  115.58209  0.31516    0.18624    1.16523    2.1205       1.88988038   1.87085675  0.4715869 
  118.33897  0.31984    0.18624    1.19967    1.6128278    1.87923499   1.86109581  0.620029  
  108.92097  0.30309    0.18624    1.08488    2.017467     1.89996979   1.87817887  0.4956711 
  111.81364  0.30848    0.18625    1.11932    1.8453346    1.89653948   1.87606195  0.5419071 
  116.50741  0.31677    0.18625    1.17671    1.7447204    1.88712428   1.8683954   0.5731577 
  119.24359  0.32136    0.18625    1.21114    1.9672404    1.87340546   1.85552747  0.5083263 
  110.85584  0.30672    0.18625    1.10784    1.7611983    1.89772349   1.87682637  0.5677952 
  109.89095  0.30495    0.18626    1.09636    1.7006784    1.89884993   1.87744506  0.5880006 
  107.94330  0.30127    0.18626    1.07340    2.0945211    1.90107524   1.87865465  0.4774361 
  112.76470  0.31022    0.18626    1.13079    1.8045978    1.89522777   1.87510055  0.5541401 
  117.42567  0.31836    0.18627    1.18819    1.980297     1.88360181   1.86511211  0.5049748 
  113.70974  0.31192    0.18627    1.14227    2.2901111    1.89373751   1.87393016  0.43666   
  118.33788  0.31989    0.18627    1.19967    1.7617563    1.87912817   1.86092808  0.5676154 
  108.91981  0.30314    0.18627    1.08488    2.2605928    1.89999168   1.87801004  0.4423618 
  115.58098  0.31521    0.18627    1.16523    1.9288664    1.8897984    1.87068543  0.5184392 
  114.64865  0.31358    0.18627    1.15375    1.7777998    1.8919676    1.87251736  0.562493  
  110.85470  0.30677    0.18628    1.10784    2.1710382    1.89777117   1.8766551   0.4606091 
  119.24251  0.32141    0.18628    1.21114    2.3326021    1.87332266   1.85536177  0.4287058 
  111.81250  0.30852    0.18628    1.11932    2.9094093    1.89656596   1.87589012  0.3437124 
  116.50631  0.31682    0.18628    1.17671    1.8989394    1.88706945   1.86822494  0.5266097 
  109.88979  0.30499    0.18629    1.09636    2.5883604    1.89898886   1.87727466  0.386345  
  112.76356  0.31026    0.18629    1.13079    1.9203478    1.89528784   1.87492845  0.520739  
  114.64753  0.31363    0.18630    1.15375    1.7264092    1.89203162   1.87234518  0.579237  
  117.42457  0.31841    0.18630    1.18819    2.3494623    1.88360772   1.8649425   0.4256293 
  115.57987  0.31526    0.18630    1.16523    1.7992849    1.88984062   1.8705138   0.5557764 
  107.94175  0.30133    0.18630    1.07340    2.232402     1.90139831   1.87843141  0.447948  
  118.33680  0.31994    0.18630    1.19967    2.2469555    1.87911984   1.86076037  0.4450466 
  113.70824  0.31199    0.18631    1.14227    1.7622133    1.89389168   1.87370058  0.5674682 
  119.24144  0.32146    0.18631    1.21114    1.8806824    1.87333542   1.8551961   0.5317219 
  108.91827  0.30320    0.18631    1.08488    2.131041     1.90037299   1.87778467  0.4692542 
  116.50520  0.31687    0.18631    1.17671    1.5387392    1.88713449   1.8680545   0.6498827 
  111.81098  0.30859    0.18632    1.11932    1.7625599    1.89688668   1.87566091  0.5673566 
  112.76243  0.31031    0.18632    1.13079    1.8324156    1.89552176   1.87475635  0.5457277 
  110.85317  0.30683    0.18632    1.10784    1.7455241    1.89814445   1.87642663  0.5728938 
  117.42347  0.31846    0.18633    1.18819    1.8449491    1.88373698   1.86477326  0.5420204 
  114.64641  0.31368    0.18633    1.15375    2.5981942    1.89225176   1.87217336  0.3848827 
  115.57875  0.31531    0.18633    1.16523    2.4734652    1.89002704   1.87034253  0.4042911 
  109.88826  0.30506    0.18633    1.09636    2.0656448    1.89952361   1.87704769  0.4841103 
  118.33571  0.31999    0.18633    1.19967    1.9913057    1.87922551   1.8605927   0.5021831 
  116.50410  0.31692    0.18634    1.17671    2.9693075    1.88734035   1.86788375  0.3367789 
  119.24036  0.32151    0.18634    1.21114    1.9747294    1.87346055   1.85503046  0.5063985 
  113.70711  0.31204    0.18634    1.14227    1.8503771    1.89421205   1.8735285   0.5404304 
  107.94020  0.30139    0.18634    1.07340    1.8622144    1.90219887   1.87820847  0.5369951 
  111.80984  0.30864    0.18635    1.11932    2.2656219    1.89737977   1.8754891   0.4413799 
  108.91673  0.30326    0.18635    1.08488    1.8784123    1.90121775   1.87755929  0.5323645 
  110.85202  0.30688    0.18635    1.10784    2.3161552    1.89869624   1.87625537  0.43175   
  112.76092  0.31038    0.18636    1.13079    1.9192162    1.89615857   1.8745268   0.521046  
  117.42238  0.31851    0.18636    1.18819    2.399729     1.88401561   1.86460405  0.4167137 
  109.88711  0.30510    0.18636    1.09636    1.8059442    1.90023231   1.87687728  0.553727  
  118.33462  0.32004    0.18636    1.19967    2.1030039    1.87946964   1.86042506  0.4755103 
  114.64491  0.31374    0.18637    1.15375    2.3455339    1.89284408   1.87194419  0.4263422 
  119.23928  0.32156    0.18637    1.21114    1.8562625    1.87372383   1.85486486  0.5387169 
  115.57727  0.31537    0.18637    1.16523    1.7556854    1.89055288   1.8701141   0.5695781 
  113.70598  0.31208    0.18637    1.14227    2.3784755    1.89474794   1.87335609  0.4204374 
  108.91557  0.30331    0.18638    1.08488    2.1178788    1.90201208   1.87739041  0.4721706 
  107.93865  0.30145    0.18638    1.07340    1.7185198    1.90336321   1.8779855   0.5818961 
  116.50263  0.31698    0.18638    1.17671    2.2578687    1.88770994   1.86765646  0.4428956 
  112.75979  0.31042    0.18639    1.13079    2.7331346    1.89674616   1.87435439  0.3658803 
  118.33353  0.32009    0.18639    1.19967    1.8794747    1.87971175   1.86025745  0.5320636 
  110.85049  0.30694    0.18639    1.10784    1.645982     1.89968287   1.87602725  0.6075401 
  111.80832  0.30870    0.18639    1.11932    1.5658283    1.89826311   1.87525991  0.6386396 
  115.57616  0.31542    0.18640    1.16523    2.3313101    1.89102942   1.86994255  0.4289434 
  117.42092  0.31858    0.18640    1.18819    1.7696755    1.88450859   1.86437838  0.5650753 
  119.23820  0.32161    0.18640    1.21114    2.1946982    1.87398953   1.8546993   0.4556435 
  109.88557  0.30517    0.18640    1.09636    1.4848883    1.90148386   1.87665029  0.6734513 
  114.64380  0.31379    0.18640    1.15375    1.7130933    1.8933865    1.87177209  0.5837394 
  113.70448  0.31215    0.18641    1.14227    1.9664405    1.89570012   1.87312659  0.5085331 
  107.93749  0.30150    0.18641    1.07340    2.4187373    1.90485269   1.87781816  0.4134389 
  116.50152  0.31703    0.18641    1.17671    1.7737477    1.88839344   1.86748612  0.563778  
  118.33244  0.32014    0.18642    1.19967    1.8390146    1.88035393   1.86008987  0.5437695 
  111.80718  0.30875    0.18642    1.11932    1.9004931    1.8994699    1.87508811  0.5261792 
  110.84935  0.30699    0.18642    1.10784    2.59213      1.9009913    1.87585599  0.3857831 
  108.91403  0.30337    0.18642    1.08488    2.5694345    1.90395184   1.87716498  0.3891907 
  119.23712  0.32166    0.18643    1.21114    1.9847478    1.87465592   1.8545341   0.5038424 
  117.41982  0.31863    0.18643    1.18819    2.175589     1.88530829   1.86420924  0.4596456 
  112.75827  0.31049    0.18643    1.13079    2.1807754    1.89831173   1.87412488  0.4585525 
  109.88442  0.30521    0.18643    1.09636    2.4121558    1.90304349   1.87647987  0.4145669 
  114.64268  0.31384    0.18643    1.15375    2.2117844    1.89443083   1.87160034  0.4521236 
  115.57505  0.31547    0.18643    1.16523    1.7411482    1.89198641   1.86977137  0.5743336 
  113.70336  0.31220    0.18644    1.14227    1.5544438    1.89696565   1.87295457  0.6433169 
  116.50042  0.31708    0.18644    1.17671    2.0504263    1.88937685   1.86731546  0.4877035 
  118.33135  0.32019    0.18645    1.19967    2.1887503    1.88128362   1.85992233  0.4568817 
  107.93593  0.30156    0.18645    1.07340    2.4982567    1.90758901   1.87759512  0.4002791 
  111.80604  0.30879    0.18645    1.11932    2.68139      1.90110199   1.87491633  0.3729409 
  117.41872  0.31868    0.18646    1.18819    2.2146199    1.88644111   1.86404013  0.4515448 
  114.64156  0.31389    0.18646    1.15375    2.391081     1.89586943   1.87142862  0.4182209 
  115.57394  0.31552    0.18646    1.16523    2.0384976    1.89331713   1.86960021  0.4905574 
  119.23604  0.32171    0.18646    1.21114    2.5083461    1.87561597   1.8543686   0.3986691 
  108.91248  0.30343    0.18646    1.08488    1.4936147    1.90675091   1.87693953  0.6695167 
  112.75714  0.31054    0.18646    1.13079    1.6866253    1.89998247   1.87395285  0.5928999 
  110.84782  0.30705    0.18646    1.10784    1.8991308    1.90344363   1.87562753  0.5265567 
  109.88288  0.30528    0.18647    1.09636    2.4774726    1.90590767   1.87625286  0.4036372 
  116.49931  0.31713    0.18647    1.17671    1.8532361    1.89074366   1.86714517  0.5395967 
  113.70223  0.31224    0.18647    1.14227    2.9010788    1.8986773    1.87278257  0.3446994 
  118.33027  0.32024    0.18648    1.19967    3.012252     1.88258508   1.85975481  0.3319775 
  108.91132  0.30348    0.18649    1.08488    1.9439371    1.90954742   1.8767706   0.5144199 
  107.93438  0.30162    0.18649    1.07340    1.3163415    1.91137671   1.87737169  0.7596813 
  115.57282  0.31557    0.18649    1.16523    2.9103939    1.89511911   1.86942874  0.3435961 
  111.80452  0.30886    0.18649    1.11932    1.7304867    1.90410581   1.87468717  0.5778721 
  112.75601  0.31058    0.18649    1.13079    2.209981     1.90218869   1.87378083  0.4524926 
  110.84667  0.30710    0.18649    1.10784    2.2652945    1.90593997   1.87545663  0.4414437 
  119.23496  0.32176    0.18649    1.21114    2.2372198    1.87695853   1.85420313  0.4469833 
  117.41763  0.31873    0.18649    1.18819    1.9130952    1.88800063   1.86387071  0.5227131 
  114.64006  0.31395    0.18650    1.15375    2.1614173    1.89857465   1.87119924  0.4626594 
  116.49821  0.31718    0.18650    1.17671    2.0637505    1.89259662   1.86697491  0.4845547 
  113.70073  0.31231    0.18651    1.14227    1.9906998    1.90183936   1.87255314  0.5023359 
  109.88134  0.30534    0.18651    1.09636    1.4653614    1.90988918   1.87602585  0.6824255 
  111.80338  0.30891    0.18652    1.11932    2.5939432    1.90712655   1.87451541  0.3855135 
  107.93322  0.30167    0.18652    1.07340    1.8438906    1.91505371   1.87720427  0.5423315 
  118.32881  0.32031    0.18652    1.19967    1.661757     1.88508631   1.8595314   0.6017727 
  117.41653  0.31878    0.18652    1.18819    1.886989     1.89010392   1.86370167  0.5299448 
  119.23388  0.32181    0.18652    1.21114    2.1494069    1.8787959    1.8540377   0.4652446 
  115.57134  0.31563    0.18653    1.16523    1.9643291    1.89846344   1.86920049  0.5090797 
  112.75449  0.31065    0.18653    1.13079    2.1800477    1.90616849   1.87355138  0.4587056 
  114.63894  0.31400    0.18653    1.15375    1.7257246    1.90135263   1.87102757  0.5794667 
  108.90978  0.30354    0.18653    1.08488    1.4527528    1.91441106   1.87654512  0.6883484 
  116.49710  0.31723    0.18653    1.17671    2.7073093    1.8950609    1.86680468  0.3693704 
  110.84514  0.30716    0.18653    1.10784    1.2329404    1.91035985   1.87522818  0.8110692 
  109.88019  0.30539    0.18654    1.09636    2.0964219    1.91377448   1.87585576  0.4770032 
  113.69960  0.31236    0.18654    1.14227    2.0470095    1.90503573   1.87238084  0.4885175 
  119.23279  0.32186    0.18655    1.21114    2.1533889    1.88126697   1.85387231  0.4643843 
  118.32772  0.32036    0.18655    1.19967    2.1853487    1.8877127    1.85936397  0.4575929 
  117.41543  0.31882    0.18655    1.18819    2.2005128    1.89289108   1.86353265  0.4544395 
  107.93167  0.30173    0.18656    1.07340    2.2013633    1.92128549   1.87698113  0.454264  
  112.75336  0.31070    0.18656    1.13079    2.7005582    1.91010861   1.8733794   0.3702938 
  110.84399  0.30721    0.18656    1.10784    2.6112192    1.91466062   1.87505693  0.3829629 
  108.90862  0.30359    0.18656    1.08488    2.1713393    1.91906484   1.87637616  0.4605452 
  111.80186  0.30897    0.18656    1.11932    1.8956335    1.9124257    1.87428628  0.5275281 
  115.57023  0.31568    0.18656    1.16523    2.4409167    1.90186322   1.86902942  0.4096821 
  114.63782  0.31405    0.18656    1.15375    2.0206047    1.90493119   1.87085592  0.4949014 
  113.69847  0.31241    0.18657    1.14227    2.6580793    1.90910179   1.87220889  0.3762115 
  116.49563  0.31729    0.18657    1.17671    1.7339327    1.89955628   1.86657763  0.5767237 
  118.32664  0.32041    0.18658    1.19967    1.9402211    1.89116464   1.85919656  0.5154052 
  119.23171  0.32191    0.18658    1.21114    2.6496222    1.8845391    1.85370728  0.3774123 
  109.87865  0.30545    0.18658    1.09636    1.7090095    1.92039684   1.87562839  0.5851343 
  117.41433  0.31887    0.18658    1.18819    2.0483726    1.89652699   1.86336366  0.4881924 
  114.63670  0.31410    0.18659    1.15375    2.2864864    1.90947232   1.8706843   0.4373523 
  115.56911  0.31573    0.18659    1.16523    2.3444898    1.90620966   1.86885803  0.426532  
  111.80071  0.30902    0.18659    1.11932    2.1734764    1.91754062   1.87411453  0.4600924 
  116.49452  0.31734    0.18660    1.17671    2.0641977    1.90405941   1.86640713  0.4844497 
  108.90707  0.30365    0.18660    1.08488    2.3436515    1.92684892   1.87615064  0.4266846 
  107.93011  0.30179    0.18660    1.07340    1.4174275    1.92929196   1.87675795  0.7055035 
  110.84246  0.30727    0.18660    1.10784    1.7228093    1.92197407   1.87482884  0.5804473 
  112.75185  0.31076    0.18660    1.13079    1.8840327    1.9169235    1.87314999  0.5307764 
  109.87750  0.30549    0.18661    1.09636    2.010566     1.92661979   1.87545829  0.4973724 
  113.69697  0.31247    0.18661    1.14227    2.1300206    1.91615584   1.87197955  0.469479  
  118.32555  0.32046    0.18661    1.19967    1.580793     1.89563391   1.85902919  0.6325939 
  117.41324  0.31892    0.18661    1.18819    1.8328927    1.90119945   1.86319471  0.5455857 
  119.23063  0.32196    0.18661    1.21114    2.0971837    1.88880667   1.85354195  0.47683   
  115.56800  0.31578    0.18662    1.16523    2.3390456    1.91168612   1.86868701  0.4275248 
  110.84132  0.30732    0.18663    1.10784    2.5072236    1.92882892   1.87465759  0.3988476 
  114.63521  0.31416    0.18663    1.15375    2.2300691    1.917329     1.87045504  0.4484166 
  116.49342  0.31739    0.18663    1.17671    2.0850258    1.90974734   1.86623699  0.4796104 
  107.92895  0.30184    0.18663    1.07340    2.272997     1.93662647   1.87659046  0.4399478 
  111.79919  0.30908    0.18663    1.11932    2.0055609    1.9261698    1.87388578  0.4986136 
  112.75071  0.31081    0.18663    1.13079    1.5608576    1.92341459   1.87297804  0.6406734 
  119.22955  0.32201    0.18664    1.21114    2.1599358    1.89429029   1.85337665  0.4629767 
  117.41214  0.31897    0.18664    1.18819    3.139407     1.90711515   1.86302578  0.3185315 
  108.90553  0.30371    0.18664    1.08488    1.8257502    1.93670842   1.87592544  0.5477201 
  113.69584  0.31252    0.18664    1.14227    1.8366432    1.92289315   1.87180765  0.5444716 
  118.32446  0.32051    0.18664    1.19967    1.8373031    1.90133437   1.85886185  0.544276  
  109.87596  0.30556    0.18665    1.09636    1.6514236    1.93684254   1.87523125  0.6055382 
  111.79805  0.30913    0.18666    1.11932    2.2833051    1.934194     1.87371406  0.4379616 
  116.49231  0.31744    0.18666    1.17671    2.2284787    1.91682541   1.86606688  0.4487366 
  115.56652  0.31584    0.18666    1.16523    1.5560983    1.92107983   1.8684589   0.6426329 
  112.74958  0.31086    0.18666    1.13079    2.7935227    1.93126822   1.8728061   0.357971  
  114.63409  0.31421    0.18666    1.15375    2.3205662    1.92481165   1.87028347  0.4309293 
  108.90437  0.30376    0.18667    1.08488    2.3547355    1.94562788   1.8757561   0.4246761 
  107.92740  0.30190    0.18667    1.07340    2.4606748    1.94837813   1.87636722  0.4063926 
  118.32337  0.32056    0.18667    1.19967    1.947375     1.90849541   1.85869455  0.5135118 
  119.22847  0.32206    0.18667    1.21114    2.1598234    1.9012295    1.85321139  0.4630008 
  113.69471  0.31257    0.18667    1.14227    2.2435913    1.93106176   1.87163577  0.445714  
  110.83979  0.30738    0.18667    1.10784    1.7367786    1.94005863   1.87442951  0.5757786 
  106.94396  0.30002    0.18668    1.06192    1.8482337    1.95445274   1.87690622  0.5410571 
  109.87481  0.30560    0.18668    1.09636    2.4026824    1.94611049   1.8750608   0.4162015 
  117.41067  0.31904    0.18668    1.18819    1.8029945    1.91731514   1.86280049  0.5546329 
  114.63297  0.31426    0.18669    1.15375    2.7058162    1.93385778   1.87011192  0.3695743 
  115.56540  0.31589    0.18669    1.16523    1.7920155    1.92994639   1.86828794  0.5580309 
  116.49121  0.31749    0.18669    1.17671    1.5811814    1.92550135   1.8658968   0.6324385 
  118.32228  0.32061    0.18670    1.19967    1.7676209    1.91735197   1.85852728  0.5657322 
  110.83864  0.30743    0.18670    1.10784    1.9971587    1.95020676   1.87425828  0.5007113 
  111.79653  0.30919    0.18670    1.11932    2.1988343    1.94722635   1.87348499  0.4547864 
  112.74806  0.31092    0.18670    1.13079    2.1218468    1.94412046   1.87257676  0.4712876 
  119.22739  0.32211    0.18670    1.21114    2.40528      1.90987327   1.85304616  0.415752  
  106.94279  0.30007    0.18671    1.06192    2.531264     1.96536361   1.8767409   0.3950595 
  107.92584  0.30196    0.18671    1.07340    1.5998331    1.96256307   1.87614394  0.6250652 
  113.69321  0.31263    0.18671    1.14227    2.1849267    1.94445639   1.87140652  0.4576813 
  108.90282  0.30382    0.18671    1.08488    1.8102728    1.95973147   1.87553087  0.5524029 
  117.40958  0.31909    0.18671    1.18819    1.8954867    1.92698355   1.86263163  0.527569  
  115.56429  0.31594    0.18672    1.16523    1.9378215    1.94057644   1.86811701  0.5160434 
  116.49010  0.31754    0.18672    1.17671    2.8487338    1.93597247   1.86572641  0.3510332 
  109.87327  0.30567    0.18672    1.09636    1.5615782    1.96078882   1.87483375  0.6403778 
  119.22631  0.32216    0.18673    1.21114    1.9409431    1.92046629   1.85288131  0.5152135 
  111.79539  0.30924    0.18673    1.11932    1.9749901    1.95889719   1.87331329  0.5063317 
  118.32119  0.32066    0.18673    1.19967    1.705092     1.92813054   1.85836003  0.5864786 
  112.74693  0.31097    0.18673    1.13079    2.2540906    1.95571149   1.87240485  0.4436379 
  114.63147  0.31433    0.18673    1.15375    1.796739     1.94863188   1.86988311  0.5565639 
  113.69208  0.31268    0.18674    1.14227    1.4859225    1.95655387   1.87123434  0.6729826 
  107.92468  0.30201    0.18674    1.07340    2.3675034    1.97487123   1.87597638  0.4223859 
  108.90166  0.30387    0.18674    1.08488    2.5406655    1.9720457    1.87536185  0.3935977 
  110.83711  0.30749    0.18674    1.10784    1.7873194    1.96621621   1.87403021  0.5594971 
  117.40848  0.31914    0.18674    1.18819    2.2352833    1.93860722   1.86246281  0.4473706 
  109.87211  0.30571    0.18675    1.09636    2.1610957    1.97361942   1.87466364  0.4627282 
  115.56317  0.31599    0.18675    1.16523    2.8868271    1.95312325   1.86794576  0.3464011 
  106.94123  0.30013    0.18675    1.06192    1.9763487    1.98205238   1.87652008  0.5059836 
  116.48862  0.31760    0.18676    1.17671    1.8738406    1.95301943   1.86549961  0.5336633 
  114.63035  0.31437    0.18676    1.15375    2.0651808    1.96191373   1.86971162  0.4842191 
  119.22523  0.32221    0.18676    1.21114    2.3082723    1.93322963   1.85271615  0.4332245 
  111.79424  0.30929    0.18676    1.11932    2.8628623    1.97227732   1.87314159  0.3493008 
  118.32010  0.32071    0.18676    1.19967    2.01857      1.94103184   1.85819283  0.4954002 
  112.74579  0.31101    0.18676    1.13079    3.0653511    1.96907667   1.87223296  0.3262269 
  113.69095  0.31273    0.18677    1.14227    2.5070563    1.97051412   1.87106252  0.3988742 
  110.83596  0.30754    0.18677    1.10784    2.5016856    1.98014664   1.87385898  0.3997305 
  117.40738  0.31919    0.18677    1.18819    2.3251258    1.95235267   1.86229402  0.4300843 
  108.90012  0.30393    0.18678    1.08488    2.5881526    1.99081184   1.87513624  0.386376  
  107.92312  0.30207    0.18678    1.07340    2.3363661    1.99351908   1.87575305  0.4280151 
  114.62923  0.31442    0.18679    1.15375    1.980002     1.97716791   1.8695398   0.50505   
  106.93967  0.30019    0.18679    1.06192    2.3011882    2.00115731   1.87629956  0.4345581 
  115.56169  0.31605    0.18679    1.16523    1.8123337    1.97301649   1.86771781  0.5517748 
  116.48752  0.31765    0.18679    1.17671    1.7491362    1.96827455   1.86532962  0.5717108 
  119.22414  0.32226    0.18679    1.21114    2.3365977    1.94834122   1.85255102  0.4279727 
  118.31901  0.32076    0.18679    1.19967    1.7275544    1.95621046   1.85802565  0.578853  
  109.87057  0.30578    0.18679    1.09636    2.9690675    1.99318191   1.87443658  0.3368061 
  112.74428  0.31108    0.18680    1.13079    1.9479883    1.98971602   1.87200369  0.5133501 
  111.79272  0.30935    0.18680    1.11932    2.4990547    1.99281043   1.87291291  0.4001513 
  117.40628  0.31924    0.18680    1.18819    2.2278506    1.9683318    1.86212493  0.4488631 
  110.83443  0.30760    0.18681    1.10784    2.4048575    2.00127087   1.87363092  0.4158251 
  113.68944  0.31279    0.18681    1.14227    2.1597239    1.99207762   1.87083335  0.4630221 
  107.92157  0.30213    0.18682    1.07340    1.7021214    2.01461295   1.87552968  0.5875022 
  115.56057  0.31610    0.18682    1.16523    1.7793308    1.99035763   1.86754696  0.562009  
  118.31791  0.32080    0.18682    1.19967    2.0715529    1.97375314   1.85785885  0.4827296 
  108.89857  0.30399    0.18682    1.08488    2.0499645    2.01216893   1.87491096  0.4878133 
  114.62811  0.31447    0.18682    1.15375    3.0192975    1.99440339   1.86936835  0.3312029 
  116.48641  0.31770    0.18682    1.17671    2.3183033    1.98570238   1.86515967  0.4313499 
  119.22306  0.32231    0.18682    1.21114    2.2724514    1.96591059   1.85238593  0.4400534 
  109.86903  0.30584    0.18683    1.09636    1.527866     2.01543892   1.87420953  0.6545077 
  112.74314  0.31113    0.18683    1.13079    2.8647903    2.00726674   1.87183183  0.3490657 
  117.40518  0.31929    0.18683    1.18819    1.94488      1.98658278   1.8619562   0.5141705 
  111.79158  0.30940    0.18683    1.11932    3.1338041    2.01017052   1.87274124  0.319101  
  106.93811  0.30025    0.18683    1.06192    1.6958525    2.02251252   1.87607864  0.5896739 
  110.83328  0.30765    0.18684    1.10784    2.3639238    2.01892621   1.87345971  0.4230255 
  113.68831  0.31284    0.18684    1.14227    1.9882258    2.01040554   1.87066158  0.502961  
  115.55946  0.31615    0.18685    1.16523    1.9235462    2.00971899   1.86737614  0.5198731 
  118.31682  0.32085    0.18685    1.19967    2.0720255    1.99365536   1.85769174  0.4826195 
  107.92040  0.30218    0.18685    1.07340    2.2214668    2.03188007   1.87536205  0.450153  
  116.48530  0.31775    0.18685    1.17671    1.9250058    2.00526227   1.86498974  0.519479  
  108.89741  0.30404    0.18685    1.08488    2.3334464    2.02973425   1.87474155  0.4285507 
  119.22198  0.32236    0.18685    1.21114    1.9932805    1.98595533   1.85222121  0.5016855 
  109.86788  0.30589    0.18686    1.09636    2.6029539    2.0337259    1.87403905  0.3841789 
  117.40408  0.31934    0.18686    1.18819    1.9090472    2.0070487    1.8617875   0.5238215 
  106.93694  0.30029    0.18686    1.06192    1.8577985    2.03981921   1.87591318  0.5382715 
  114.62661  0.31454    0.18686    1.15375    2.0753058    2.02033066   1.86913968  0.4818567 
  113.68719  0.31289    0.18687    1.14227    2.90201      2.03043426   1.87048983  0.3445888 
  111.79006  0.30946    0.18687    1.11932    1.9383367    2.03568888   1.87251225  0.5159062 
  112.74163  0.31119    0.18687    1.13079    1.7888296    2.03320111   1.8716026   0.5590247 
  119.22090  0.32241    0.18688    1.21114    1.6837998    2.0083769    1.85205619  0.5938948 
  110.83175  0.30771    0.18688    1.10784    1.8443243    2.04458521   1.87323166  0.542204  
  115.55834  0.31620    0.18688    1.16523    2.3617972    2.03094836   1.86720535  0.4234064 
  116.48420  0.31780    0.18688    1.17671    2.7066747    2.02681262   1.86481984  0.369457  
  118.31573  0.32090    0.18688    1.19967    2.132568     2.01580304   1.85752466  0.4689182 
  114.62549  0.31458    0.18689    1.15375    2.5828219    2.04175624   1.86896828  0.3871734 
  107.91885  0.30224    0.18689    1.07340    2.7947812    2.056489     1.87513862  0.3578098 
  117.40298  0.31938    0.18689    1.18819    2.6402959    2.02956204   1.86161884  0.3787454 
  108.89586  0.30410    0.18689    1.08488    2.2958244    2.05487379   1.87451624  0.4355734 
  109.86634  0.30595    0.18690    1.09636    2.0912774    2.05984716   1.87381234  0.4781766 
  106.93538  0.30036    0.18690    1.06192    2.456992     2.06424332   1.87569217  0.4070017 
  112.74049  0.31124    0.18690    1.13079    2.6714093    2.05427161   1.87143078  0.3743343 
  111.78891  0.30951    0.18690    1.11932    2.7364865    2.05632485   1.8723406   0.3654321 
  119.21981  0.32246    0.18691    1.21114    2.0167755    2.03294376   1.8518912   0.495841  
  115.55723  0.31625    0.18691    1.16523    2.6501297    2.05378767   1.86703424  0.37734   
  110.83060  0.30776    0.18691    1.10784    2.2884804    2.06510544   1.87306046  0.4369712 
  113.68568  0.31295    0.18691    1.14227    2.1173761    2.05937508   1.87026074  0.4722827 
  118.31464  0.32095    0.18691    1.19967    2.9764238    2.03995499   1.85735762  0.3359737 
  116.48272  0.31787    0.18692    1.17671    2.0466374    2.0581865    1.86459325  0.4886063 
  114.62436  0.31463    0.18692    1.15375    3.2095653    2.06456213   1.86879691  0.3115687 
  117.40152  0.31945    0.18693    1.18819    2.2030483    2.06224377   1.86139389  0.4539165 
  109.86518  0.30600    0.18693    1.09636    2.6547285    2.08037592   1.87364186  0.3766864 
  112.73936  0.31129    0.18693    1.13079    2.3839574    2.07638634   1.87125898  0.4194706 
  107.91729  0.30230    0.18693    1.07340    1.5330185    2.08236737   1.87491517  0.6523078 
  108.89431  0.30416    0.18693    1.08488    1.332284     2.08141639   1.87429057  0.7505907 
  106.93382  0.30042    0.18694    1.06192    2.3197773    2.08964984   1.87547147  0.4310759 
  119.21873  0.32251    0.18694    1.21114    2.5010613    2.0592779    1.85172658  0.3998303 
  111.78739  0.30957    0.18694    1.11932    2.2069979    2.08524706   1.87211199  0.4531042 
  113.68455  0.31300    0.18694    1.14227    1.6529061    2.08231899   1.87008904  0.604995  
  118.31319  0.32102    0.18695    1.19967    1.5667654    2.07460131   1.85713484  0.6382576 
  116.48161  0.31792    0.18695    1.17671    1.8990287    2.08318789   1.86442342  0.526585  
  115.55574  0.31631    0.18695    1.16523    1.79133      2.08609349   1.86680648  0.5582444 
  110.82906  0.30782    0.18695    1.10784    1.7365817    2.09354905   1.87283243  0.5758439 
  108.89315  0.30421    0.18696    1.08488    2.0786025    2.10178046   1.87412148  0.4810925 
  114.62287  0.31470    0.18696    1.15375    2.2896654    2.09641927   1.86856834  0.436745  
  117.40042  0.31950    0.18696    1.18819    2.7125059    2.08818133   1.86122529  0.3686628 
  107.91613  0.30235    0.18696    1.07340    2.6804063    2.10216618   1.87474747  0.3730778 
  113.68342  0.31305    0.18697    1.14227    2.6965169    2.10583805   1.86991735  0.3708488 
  119.21765  0.32256    0.18697    1.21114    2.2839682    2.08684906   1.85156166  0.4378345 
  111.78624  0.30962    0.18697    1.11932    2.0923098    2.10747751   1.87194037  0.4779407 
  109.86364  0.30606    0.18697    1.09636    2.0547994    2.10832358   1.87341479  0.4866655 
  112.73784  0.31135    0.18697    1.13079    1.9066533    2.10679163   1.87102982  0.5244792 
  106.93225  0.30048    0.18698    1.06192    1.6376469    2.11529664   1.87525037  0.6106322 
  110.82792  0.30787    0.18698    1.10784    2.7899084    2.11517122   1.87266123  0.3584347 
  118.31210  0.32107    0.18698    1.19967    1.8957302    2.10171779   1.85696787  0.5275012 
  115.55463  0.31636    0.18698    1.16523    1.8448893    2.11107186   1.86663577  0.5420379 
  116.48051  0.31796    0.18698    1.17671    1.5404647    2.1088717    1.86425362  0.6491548 
  117.39932  0.31955    0.18699    1.18819    2.0023486    2.11469896   1.86105673  0.4994135 
  114.62174  0.31475    0.18699    1.15375    2.1706634    2.12074027   1.86839702  0.4606887 
  107.91457  0.30241    0.18700    1.07340    2.7328588    2.12838925   1.87452396  0.3659172 
  112.73670  0.31140    0.18700    1.13079    2.811658     2.12964942   1.87085805  0.355662  
  119.21656  0.32261    0.18700    1.21114    2.0379644    2.11498125   1.85139678  0.4906857 
  108.89160  0.30427    0.18700    1.08488    2.446286     2.12880423   1.87389612  0.4087829 
  109.86249  0.30611    0.18700    1.09636    2.1407634    2.12917348   1.87324466  0.4671231 
  106.93108  0.30052    0.18701    1.06192    2.3481183    2.13418089   1.87508477  0.4258729 
  115.55351  0.31641    0.18701    1.16523    2.1024512    2.13602393   1.86646509  0.4756353 
  116.47940  0.31801    0.18701    1.17671    2.2106208    2.13459999   1.86408385  0.4523616 
  118.31100  0.32112    0.18701    1.19967    1.9954282    2.12904475   1.85680127  0.5011456 
  111.78472  0.30968    0.18701    1.11932    2.0604447    2.13693065   1.87171144  0.4853321 
  113.68191  0.31311    0.18701    1.14227    2.2314595    2.13716865   1.86968835  0.4481372 
  114.62062  0.31480    0.18702    1.15375    2.1987175    2.14476103   1.86822538  0.4548106 
  110.82638  0.30793    0.18702    1.10784    1.8471948    2.14349676   1.87243322  0.5413614 
  117.39822  0.31960    0.18702    1.18819    1.7505495    2.1410941    1.8608882   0.5712492 
  119.21548  0.32266    0.18703    1.21114    2.5531526    2.14286625   1.85123226  0.3916726 
  109.86095  0.30617    0.18704    1.09636    3.0879774    2.15593843   1.87301759  0.3238366 
  108.89005  0.30434    0.18704    1.08488    1.7789837    2.15473875   1.87367041  0.5621187 
  112.73519  0.31146    0.18704    1.13079    2.3117607    2.15912936   1.87062929  0.4325707 
  113.68078  0.31316    0.18704    1.14227    2.3899802    2.15986045   1.86951672  0.4184135 
  111.78358  0.30973    0.18704    1.11932    2.3579562    2.15818435   1.87154019  0.4240961 
  116.47829  0.31806    0.18704    1.17671    2.4301068    2.15964366   1.86391377  0.4115045 
  115.55240  0.31646    0.18704    1.16523    2.7664053    2.16025936   1.86629444  0.3614799 
  118.30991  0.32117    0.18704    1.19967    1.8021932    2.15577379   1.85663437  0.5548795 
  107.91302  0.30247    0.18704    1.07340    2.4034339    2.1535324    1.87430042  0.4160714 
  114.61950  0.31484    0.18705    1.15375    3.5598424    2.16781045   1.86805411  0.2809113 
  106.92952  0.30059    0.18705    1.06192    2.0762071    2.15816224   1.87486393  0.4816475 
  110.82523  0.30798    0.18705    1.10784    2.2505106    2.16369528   1.87226204  0.4443436 
  117.39712  0.31965    0.18705    1.18819    2.9109389    2.16657017   1.86071971  0.3435318 
  112.73405  0.31151    0.18707    1.13079    2.2275058    2.17991757   1.87045756  0.4489326 
  119.21404  0.32272    0.18707    1.21114    2.4003798    2.17825863   1.8510124   0.4166007 
  116.47718  0.31811    0.18707    1.17671    3.6584722    2.18341138   1.86374405  0.2733381 
  118.30882  0.32122    0.18707    1.19967    1.9638542    2.18120831   1.85646751  0.5092028 
  113.67965  0.31321    0.18707    1.14227    2.3995054    2.18134736   1.8693451   0.4167526 
  108.88889  0.30438    0.18707    1.08488    2.4031096    2.17305599   1.87350128  0.4161275 
  107.91146  0.30253    0.18708    1.07340    2.156955     2.1768326    1.87407686  0.4636165 
  115.55091  0.31653    0.18708    1.16523    2.4107943    2.1903694    1.86606683  0.414801  
  117.39602  0.31970    0.18708    1.18819    2.2964689    2.19046653   1.86055124  0.4354511 
  111.78205  0.30979    0.18708    1.11932    1.9160179    2.18454137   1.8713113   0.5219158 
  109.85941  0.30623    0.18708    1.09636    2.0463189    2.18067877   1.87279051  0.4886824 
  110.82370  0.30805    0.18709    1.10784    1.6515427    2.18844419   1.87203404  0.6054945 
  106.92796  0.30065    0.18709    1.06192    1.8863263    2.18017383   1.87464271  0.530131  
  114.61800  0.31491    0.18709    1.15375    2.5748679    2.19601239   1.86782568  0.3883694 
  118.30773  0.32127    0.18710    1.19967    2.6373106    2.20401722   1.85630067  0.3791741 
  112.73291  0.31156    0.18710    1.13079    2.5027081    2.19848839   1.87028585  0.3995672 
  119.21295  0.32277    0.18710    1.21114    2.6433627    2.20188721   1.85084797  0.378306  
  108.88734  0.30444    0.18711    1.08488    1.7115523    2.19451255   1.87327589  0.5842649 
  111.78091  0.30984    0.18711    1.11932    1.7768847    2.20176122   1.87113973  0.5627827 
  115.54979  0.31657    0.18711    1.16523    1.5648384    2.2099973    1.86589624  0.6390436 
  107.91029  0.30258    0.18711    1.07340    2.757656     2.19219424   1.87390907  0.3626268 
  113.67814  0.31327    0.18711    1.14227    1.8968679    2.20636402   1.86911619  0.5271848 
  109.85825  0.30628    0.18711    1.09636    2.6364197    2.19690166   1.87262038  0.3793023 
  117.39492  0.31975    0.18711    1.18819    2.0739256    2.21150259   1.86038281  0.4821774 
  116.47570  0.31818    0.18711    1.17671    2.5408464    2.21111116   1.86351771  0.3935696 
  114.61688  0.31496    0.18712    1.15375    2.3315186    2.2140364    1.86765447  0.428905  
  110.82255  0.30809    0.18712    1.10784    3.2140235    2.20437122   1.87186287  0.3111365 
  119.21187  0.32282    0.18713    1.21114    2.3094755    2.22202995   1.85068323  0.4329987 
  118.30663  0.32132    0.18713    1.19967    1.6597756    2.22346551   1.85613388  0.6024911 
  106.92639  0.30071    0.18713    1.06192    1.5322962    2.19890327   1.87442178  0.6526153 
  117.39382  0.31980    0.18714    1.18819    2.5890705    2.22903152   1.8602144   0.386239  
  111.77976  0.30989    0.18714    1.11932    2.6768976    2.21636092   1.87096817  0.3735668 
  112.73140  0.31162    0.18714    1.13079    1.7893545    2.21913447   1.87005681  0.5588608 
  115.54868  0.31662    0.18714    1.16523    2.0240398    2.2264157    1.86572568  0.4940614 
  116.47460  0.31823    0.18714    1.17671    2.2751741    2.22806814   1.86334806  0.4395268 
  113.67701  0.31332    0.18714    1.14227    2.6893803    2.22180595   1.86894462  0.3718329 
  108.88618  0.30449    0.18714    1.08488    2.4181918    2.20809539   1.87310675  0.4135321 
  114.61575  0.31501    0.18715    1.15375    2.8837362    2.22879837   1.86748328  0.3467724 
  107.90874  0.30264    0.18715    1.07340    2.1032827    2.2094324    1.8736858   0.4754473 
  109.85671  0.30634    0.18715    1.09636    2.5149608    2.21484198   1.8723933   0.3976205 
  106.92522  0.30075    0.18716    1.06192    1.9722616    2.21055082   1.87425605  0.5070321 
  110.82101  0.30816    0.18716    1.10784    2.3558997    2.22148332   1.87163489  0.4244663 
  119.21078  0.32287    0.18716    1.21114    2.7354864    2.23777705   1.85051887  0.3655657 
  118.30554  0.32137    0.18716    1.19967    1.943732     2.23871119   1.85596711  0.5144742 
  113.67588  0.31337    0.18717    1.14227    2.7284988    2.23383015   1.86877307  0.3665019 
  112.73026  0.31167    0.18717    1.13079    2.7300491    2.23091589   1.86988513  0.3662938 
  116.47349  0.31828    0.18717    1.17671    2.0379559    2.24099952   1.86317845  0.4906878 
  115.54756  0.31667    0.18717    1.16523    2.5389386    2.23901455   1.86555515  0.3938654 
  109.85555  0.30639    0.18718    1.09636    1.9799726    2.22512989   1.87222316  0.5050575 
  111.77824  0.30995    0.18718    1.11932    2.3212053    2.23106188   1.87073967  0.4308107 
  117.39235  0.31986    0.18718    1.18819    2.5996228    2.24571881   1.85999014  0.3846712 
  108.88463  0.30455    0.18718    1.08488    2.526145     2.22230463   1.87288098  0.3958601 
  107.90718  0.30270    0.18719    1.07340    1.941334     2.22246108   1.87346216  0.5151097 
  119.20970  0.32292    0.18719    1.21114    1.8847577    2.24840998   1.8503542   0.5305722 
  110.81986  0.30820    0.18719    1.10784    3.0274647    2.23083614   1.87146409  0.3303094 
  118.30445  0.32142    0.18719    1.19967    2.8096252    2.24909835   1.85580071  0.3559194 
  114.61425  0.31507    0.18719    1.15375    2.2299882    2.24256628   1.86725495  0.4484329 
  106.92366  0.30082    0.18720    1.06192    2.0023369    2.22258837   1.8740347   0.4994165 
  115.54644  0.31672    0.18720    1.16523    2.446957     2.24737726   1.86538464  0.4086709 
  116.47238  0.31832    0.18720    1.17671    2.3252453    2.24944041   1.86300887  0.4300622 
  117.39125  0.31991    0.18721    1.18819    2.2614091    2.252614     1.85982181  0.4422022 
  112.72874  0.31173    0.18721    1.13079    2.183805     2.24114122   1.86965614  0.4579163 
  113.67437  0.31343    0.18721    1.14227    2.128349     2.24400991   1.86854426  0.4698478 
  111.77709  0.31000    0.18721    1.11932    2.5126727    2.23822762   1.87056814  0.3979826 
  114.61313  0.31512    0.18722    1.15375    2.3119935    2.24813284   1.86708382  0.4325272 
  119.20861  0.32297    0.18722    1.21114    2.1281102    2.25351966   1.85018957  0.4699005 
  108.88308  0.30462    0.18722    1.08488    1.7000494    2.23179546   1.87265555  0.5882182 
  109.85401  0.30645    0.18722    1.09636    1.8889249    2.2343753    1.87199609  0.5294017 
  107.90601  0.30275    0.18722    1.07340    2.1087576    2.22936805   1.87329432  0.4742129 
  118.30336  0.32147    0.18722    1.19967    2.4538329    2.25426235   1.85563401  0.4075257 
  116.47127  0.31837    0.18723    1.17671    2.7072054    2.2532147    1.86283931  0.3693846 
  110.81833  0.30827    0.18723    1.10784    2.0104206    2.23848965   1.87123613  0.4974084 
  112.72760  0.31178    0.18724    1.13079    1.8852158    2.24466888   1.86948451  0.5304433 
  106.92209  0.30088    0.18724    1.06192    2.4998956    2.230682     1.87381365  0.4000167 
  117.39015  0.31996    0.18724    1.18819    2.4745069    2.25455991   1.85965351  0.4041209 
  115.54495  0.31679    0.18724    1.16523    2.384185     2.25173358   1.86515723  0.4194305 
  113.67324  0.31348    0.18724    1.14227    1.9508306    2.2471993    1.86837276  0.5126022 
  118.30226  0.32152    0.18725    1.19967    2.2764329    2.2542193    1.85546735  0.4392838 
  109.85285  0.30650    0.18725    1.09636    2.2108302    2.238081     1.8718256   0.4523188 
  114.61201  0.31517    0.18725    1.15375    1.7813071    2.24968473   1.86691271  0.5613855 
  108.88192  0.30466    0.18725    1.08488    2.2926452    2.23594372   1.87248638  0.4361774 
  119.20753  0.32302    0.18725    1.21114    2.6148237    2.25310139   1.85002531  0.382435  
  111.77557  0.31006    0.18725    1.11932    1.966845     2.24270562   1.87033969  0.5084285 
  116.47016  0.31842    0.18726    1.17671    2.7474531    2.25249562   1.86266979  0.3639735 
  110.81718  0.30831    0.18726    1.10784    3.318795     2.24083014   1.87106499  0.3013142 
  107.90445  0.30281    0.18726    1.07340    2.4154322    2.23502538   1.87307062  0.4140046 
  117.38904  0.32001    0.18727    1.18819    2.2846727    2.25185172   1.85948525  0.4376995 
  112.72646  0.31183    0.18727    1.13079    2.7257526    2.24494332   1.86931323  0.3668712 
  113.67211  0.31353    0.18727    1.14227    2.5355621    2.24687554   1.86820128  0.3943899 
  115.54384  0.31684    0.18727    1.16523    2.2643162    2.25021444   1.86498678  0.4416344 
  118.30117  0.32157    0.18728    1.19967    2.2488199    2.2494037    1.85530072  0.4446777 
  114.61088  0.31522    0.18728    1.15375    2.5946064    2.2476215    1.86674163  0.3854149 
  106.92053  0.30094    0.18728    1.06192    1.7333829    2.23536623   1.87359256  0.5769066 
  111.77442  0.31011    0.18728    1.11932    3.032155     2.24268074   1.87016818  0.3297984 
  119.20644  0.32307    0.18728    1.21114    2.3724245    2.24759757   1.84986075  0.4215097 
  109.85131  0.30656    0.18729    1.09636    2.3850725    2.23937659   1.87159887  0.4192745 
  108.88037  0.30472    0.18729    1.08488    2.6033397    2.23815017   1.87226093  0.384122  
  116.46868  0.31849    0.18730    1.17671    3.0380382    2.24552376   1.86244369  0.3291598 
  117.38794  0.32006    0.18730    1.18819    2.353379     2.24516743   1.85931702  0.4249209 
  107.90289  0.30287    0.18730    1.07340    1.9819079    2.23741643   1.8728469   0.5045643 
  115.54272  0.31688    0.18730    1.16523    2.2875811    2.2452592    1.86481637  0.437143  
  110.81564  0.30838    0.18730    1.10784    3.1581661    2.24024138   1.87083705  0.3166395 
  112.72494  0.31189    0.18731    1.13079    2.0653644    2.24123994   1.86908432  0.4841761 
  119.20536  0.32312    0.18731    1.21114    2.6483442    2.23787395   1.84969655  0.3775944 
  113.67060  0.31360    0.18731    1.14227    2.4791244    2.24201553   1.86797255  0.4033682 
  118.30008  0.32162    0.18731    1.19967    2.8340965    2.24064507   1.85513412  0.3528461 
  106.91935  0.30098    0.18731    1.06192    2.5343979    2.23724781   1.87342636  0.394571  
  114.60938  0.31528    0.18732    1.15375    1.9217855    2.24048918   1.86651344  0.5203494 
  111.77289  0.31017    0.18732    1.11932    1.8022054    2.23928476   1.86993976  0.5548757 
  108.87882  0.30479    0.18733    1.08488    2.2648047    2.23776817   1.87203512  0.4415392 
  117.38684  0.32011    0.18733    1.18819    1.7744364    2.23551123   1.85914882  0.5635592 
  115.54160  0.31693    0.18733    1.16523    2.4242346    2.23777949   1.86464598  0.4125013 
  116.46757  0.31854    0.18733    1.17671    2.4191448    2.23696324   1.86227424  0.4133692 
  107.90173  0.30292    0.18733    1.07340    2.6235542    2.23785062   1.87267935  0.3811623 
  109.84976  0.30662    0.18733    1.09636    1.5591398    2.23778643   1.8713718   0.6413793 
  112.72381  0.31194    0.18734    1.13079    2.688662     2.23646402   1.86891274  0.3719322 
  110.81411  0.30844    0.18734    1.10784    2.8188283    2.23689743   1.87060912  0.3547573 
  119.20427  0.32317    0.18734    1.21114    2.1644182    2.22513399   1.84953206  0.4620179 
  113.66947  0.31364    0.18734    1.14227    2.758393     2.23616008   1.86780112  0.3625299 
  111.77175  0.31022    0.18735    1.11932    2.9194285    2.23528303   1.86976829  0.3425328 
  118.29862  0.32168    0.18735    1.19967    2.0919708    2.22485136   1.85491226  0.4780181 
  114.60826  0.31533    0.18735    1.15375    2.2399917    2.2331133    1.86634241  0.4464302 
  106.91779  0.30105    0.18735    1.06192    2.5634903    2.23869354   1.8732052   0.3900931 
  108.87765  0.30483    0.18736    1.08488    2.7485824    2.23680106   1.87186593  0.3638239 
  109.84861  0.30667    0.18736    1.09636    2.6160101    2.23578495   1.87120166  0.3822615 
  117.38574  0.32016    0.18736    1.18819    1.9879317    2.22412462   1.85898065  0.5030354 
  116.46646  0.31859    0.18736    1.17671    2.552852     2.2268385    1.86210482  0.3917188 
  115.54011  0.31700    0.18737    1.16523    2.1330141    2.22583529   1.86441872  0.4688202 
  110.81295  0.30849    0.18737    1.10784    2.3871623    2.23379017   1.87043801  0.4189074 
  107.90017  0.30298    0.18737    1.07340    2.4663326    2.2379307    1.87245559  0.4054603 
  119.20319  0.32322    0.18737    1.21114    2.3829376    2.21081203   1.84936794  0.4196501 
  113.66796  0.31371    0.18738    1.14227    1.9015864    2.22739159   1.86757281  0.5258767 
  118.29752  0.32173    0.18738    1.19967    2.5773248    2.21171881   1.85474574  0.3879992 
  112.72229  0.31200    0.18738    1.13079    2.4725723    2.22930606   1.86868423  0.4044371 
  114.60713  0.31538    0.18738    1.15375    2.6446944    2.22526311   1.86617141  0.3781155 
  111.77022  0.31029    0.18739    1.11932    1.689392     2.22983146   1.86953991  0.5919289 
  106.91622  0.30111    0.18739    1.06192    2.4528455    2.24040354   1.87298399  0.4076898 
  116.46535  0.31864    0.18739    1.17671    2.7508674    2.21646279   1.86193542  0.3635217 
  117.38464  0.32021    0.18739    1.18819    2.646654     2.21239082   1.85881251  0.3778356 
  115.53899  0.31705    0.18740    1.16523    2.6370803    2.21702519   1.8642484   0.3792073 
  108.87610  0.30490    0.18740    1.08488    2.7801485    2.23613639   1.87164044  0.359693  
  109.84706  0.30673    0.18740    1.09636    2.2912203    2.23367795   1.87097459  0.4364486 
  119.20210  0.32327    0.18740    1.21114    2.3899715    2.19646493   1.84920351  0.418415  
  113.66683  0.31376    0.18741    1.14227    2.0852111    2.22156723   1.86740143  0.4795678 
  110.81142  0.30855    0.18741    1.10784    2.2137438    2.23062803   1.8702101   0.4517235 
  107.89861  0.30304    0.18741    1.07340    2.4191866    2.23908823   1.8722318   0.4133621 
  118.29643  0.32178    0.18741    1.19967    1.9252348    2.19914563   1.85457925  0.5194172 
  112.72115  0.31205    0.18741    1.13079    2.3669444    2.22473166   1.86851269  0.4224856 
  116.46424  0.31868    0.18742    1.17671    2.7283852    2.20720003   1.86176606  0.3665172 
  111.76907  0.31033    0.18742    1.11932    2.2026718    2.22696645   1.86936846  0.4539941 
  114.60563  0.31544    0.18742    1.15375    2.5252427    2.216156     1.86594334  0.3960015 
  109.84590  0.30678    0.18743    1.09636    2.4078468    2.23366327   1.87080446  0.4153088 
  117.38317  0.32027    0.18743    1.18819    2.4144533    2.1986896    1.8585886   0.4141724 
  115.53788  0.31710    0.18743    1.16523    2.0636304    2.20977527   1.86407811  0.4845829 
  106.91466  0.30117    0.18743    1.06192    1.9825199    2.24405323   1.87276274  0.5044086 
  119.20102  0.32332    0.18743    1.21114    2.3374239    2.18368371   1.84903913  0.4278214 
  118.29534  0.32183    0.18744    1.19967    2.8267876    2.18864043   1.85441314  0.3537585 
  112.72001  0.31210    0.18744    1.13079    3.3899127    2.22202809   1.86834117  0.2949928 
  110.81026  0.30860    0.18744    1.10784    3.5518124    2.23020958   1.87003936  0.2815464 
  113.66569  0.31380    0.18744    1.14227    3.0012238    2.21765503   1.86723007  0.3331974 
  108.87455  0.30496    0.18744    1.08488    2.0167604    2.23796416   1.87141495  0.4958447 
  114.60451  0.31549    0.18745    1.15375    2.5207788    2.21190467   1.86577239  0.3967028 
  107.89705  0.30310    0.18745    1.07340    2.2873834    2.24310468   1.87200798  0.4371808 
  106.91348  0.30121    0.18746    1.06192    3.1613308    2.24901983   1.87259643  0.3163225 
  115.53676  0.31714    0.18746    1.16523    2.9874667    2.20533463   1.86390784  0.3347318 
  116.46276  0.31875    0.18746    1.17671    2.2286486    2.19889317   1.86154052  0.4487024 
  117.38206  0.32032    0.18746    1.18819    2.0204635    2.1916953    1.85842054  0.4949359 
  119.19993  0.32337    0.18746    1.21114    2.8114563    2.17401814   1.84887511  0.3556875 
  111.76755  0.31040    0.18746    1.11932    2.0881444    2.22664943   1.86914012  0.4788941 
  118.29424  0.32188    0.18747    1.19967    1.7514064    2.18164824   1.85424672  0.5709697 
  108.87338  0.30500    0.18747    1.08488    2.3036509    2.24206365   1.87124573  0.4340936 
  109.84436  0.30684    0.18747    1.09636    2.877475     2.2373167    1.87057739  0.3475269 
  107.89588  0.30315    0.18748    1.07340    2.9365654    2.2489679    1.87184036  0.3405339 
  113.66418  0.31387    0.18748    1.14227    2.0772292    2.21726177   1.86700151  0.4814105 
  110.80873  0.30866    0.18748    1.10784    1.9186926    2.23391535   1.86981148  0.5211882 
  112.71849  0.31216    0.18748    1.13079    2.4634757    2.22306225   1.86811238  0.4059305 
  114.60338  0.31554    0.18748    1.15375    1.9366907    2.21111298   1.86560148  0.5163447 
  119.19885  0.32342    0.18749    1.21114    2.4845082    2.16891036   1.84871079  0.4024941 
  111.76640  0.31044    0.18749    1.11932    2.0809433    2.23019472   1.86896871  0.4805513 
  117.38096  0.32037    0.18749    1.18819    1.906525     2.1889634    1.85825251  0.5245145 
  116.46165  0.31880    0.18749    1.17671    2.6202354    2.19730395   1.86137123  0.3816451 
  106.91192  0.30127    0.18750    1.06192    2.63299      2.25971439   1.8723751   0.3797964 
  118.29315  0.32193    0.18750    1.19967    2.3978526    2.17949011   1.85408033  0.4170398 
  115.53527  0.31721    0.18750    1.16523    2.2201369    2.20575008   1.86368075  0.4504227 
  113.66305  0.31392    0.18751    1.14227    1.947822     2.22180438   1.8668302   0.5133939 
  112.71735  0.31221    0.18751    1.13079    3.207402     2.2284517    1.8679409   0.3117788 
  114.60225  0.31559    0.18751    1.15375    2.9684351    2.21476626   1.86543058  0.3368778 
  109.84281  0.30690    0.18751    1.09636    1.5564662    2.24673084   1.87035032  0.642481  
  110.80758  0.30871    0.18751    1.10784    3.1324954    2.24086413   1.8696404   0.3192343 
  108.87183  0.30507    0.18751    1.08488    1.9075275    2.25240822   1.87102022  0.5242388 
  111.76525  0.31049    0.18752    1.11932    2.691515     2.23781827   1.86879731  0.371538  
  119.19776  0.32347    0.18752    1.21114    2.3113602    2.16963584   1.84854684  0.4326457 
  116.46054  0.31885    0.18752    1.17671    2.2129186    2.20089177   1.86120196  0.4518919 
  117.37986  0.32042    0.18752    1.18819    2.070464     2.19162865   1.85808452  0.4829835 
  107.89432  0.30321    0.18752    1.07340    2.3816897    2.26164906   1.87161651  0.41987   
  115.53415  0.31726    0.18753    1.16523    2.382345     2.2120651    1.86351054  0.4197545 
  118.29205  0.32198    0.18753    1.19967    2.4681761    2.18330322   1.85391432  0.4051575 
  108.87067  0.30511    0.18754    1.08488    2.70692      2.2644712    1.87085099  0.3694236 
  113.66192  0.31396    0.18754    1.14227    2.9989699    2.23133685   1.86665892  0.3334478 
  109.84165  0.30695    0.18754    1.09636    2.5556687    2.25837162   1.8701802   0.391287  
  106.91035  0.30134    0.18754    1.06192    2.9535593    2.27601361   1.87215374  0.3385745 
  114.60075  0.31565    0.18755    1.15375    2.268733     2.22791164   1.86520299  0.4407747 
  112.71583  0.31228    0.18755    1.13079    2.2197675    2.24308853   1.86771252  0.4504976 
  116.45943  0.31890    0.18755    1.17671    2.1243891    2.21051302   1.86103273  0.4707236 
  117.37876  0.32047    0.18755    1.18819    2.4009368    2.20061007   1.85791655  0.4165041 
  110.80604  0.30877    0.18755    1.10784    1.7061617    2.25677788   1.86941254  0.5861109 
  119.19667  0.32352    0.18755    1.21114    2.0739774    2.17724109   1.84838259  0.4821653 
  111.76372  0.31056    0.18756    1.11932    1.7413671    2.25527808   1.86856902  0.5742615 
  118.29096  0.32203    0.18756    1.19967    2.0352738    2.19398351   1.853748    0.4913344 
  107.89276  0.30327    0.18756    1.07340    1.8795694    2.28073236   1.87139263  0.5320368 
  115.53303  0.31731    0.18756    1.16523    2.3205912    2.22434307   1.86334037  0.4309247 
  106.90878  0.30140    0.18758    1.06192    2.9705387    2.29840579   1.87193234  0.3366393 
  109.84011  0.30701    0.18758    1.09636    2.1448774    2.2805351    1.86995348  0.4662271 
  119.19559  0.32357    0.18758    1.21114    2.6557354    2.19238783   1.84821871  0.3765435 
  108.86911  0.30517    0.18758    1.08488    2.9077389    2.28675343   1.87062547  0.3439098 
  110.80488  0.30882    0.18758    1.10784    2.9390466    2.27404059   1.86924183  0.3402464 
  116.45832  0.31895    0.18758    1.17671    3.7790414    2.2266596    1.86086353  0.2646174 
  117.37765  0.32052    0.18758    1.18819    2.1804159    2.21645479   1.85774862  0.4586281 
  114.59963  0.31570    0.18758    1.15375    2.3454231    2.24456359   1.86503216  0.4263623 
  113.66041  0.31403    0.18758    1.14227    2.1994894    2.25257627   1.8664308   0.454651  
  112.71469  0.31232    0.18758    1.13079    2.3685505    2.26011228   1.86754108  0.4221991 
  118.28986  0.32208    0.18759    1.19967    2.1359318    2.21203171   1.85358172  0.4681797 
  111.76258  0.31060    0.18759    1.11932    2.5851262    2.27414607   1.86839765  0.3868283 
  107.89159  0.30332    0.18759    1.07340    2.8911007    2.29940276   1.87122496  0.345889  
  115.53191  0.31736    0.18759    1.16523    2.7063263    2.24293085   1.86317022  0.3695046 
  113.65927  0.31408    0.18761    1.14227    2.1564639    2.27536923   1.86625956  0.4637221 
  117.37655  0.32057    0.18761    1.18819    2.7894091    2.23971006   1.85758106  0.3584989 
  119.19450  0.32362    0.18761    1.21114    2.0353705    2.21570408   1.84805453  0.491311  
  112.71355  0.31237    0.18761    1.13079    3.033177     2.28272291   1.86736966  0.3296873 
  114.59850  0.31575    0.18761    1.15375    2.8478899    2.26751303   1.86486135  0.3511372 
  109.83895  0.30706    0.18761    1.09636    2.409223     2.30245462   1.86978302  0.4150716 
  110.80335  0.30888    0.18762    1.10784    2.3528705    2.30465198   1.869014    0.4250128 
  106.90722  0.30146    0.18762    1.06192    2.144159     2.3272238    1.87171091  0.4663833 
  118.28877  0.32213    0.18762    1.19967    2.20657      2.23791591   1.85341547  0.4531921 
  116.45683  0.31901    0.18762    1.17671    2.3652549    2.25911069   1.86063787  0.4227874 
  108.86756  0.30524    0.18762    1.08488    2.2519255    2.31651462   1.87039958  0.4440644 
  115.53042  0.31742    0.18763    1.16523    2.367662     2.27805987   1.86294329  0.4223576 
  107.89003  0.30338    0.18763    1.07340    2.6666619    2.33035689   1.87100104  0.3750007 
  111.76105  0.31067    0.18763    1.11932    2.3583834    2.30738155   1.86816941  0.4240193 
  119.19341  0.32367    0.18764    1.21114    2.1424576    2.24713325   1.84789072  0.4667537 
  113.65814  0.31413    0.18764    1.14227    3.4221949    2.30388786   1.86608835  0.2922101 
  116.45572  0.31906    0.18765    1.17671    2.3385094    2.29140762   1.86046874  0.4276228 
  114.59700  0.31581    0.18765    1.15375    2.5233638    2.30754868   1.86463354  0.3962964 
  106.90604  0.30150    0.18765    1.06192    2.7824696    2.35269794   1.8715448   0.359393  
  110.80219  0.30893    0.18765    1.10784    2.9700135    2.33294851   1.86884296  0.3366988 
  118.28767  0.32218    0.18765    1.19967    2.5080784    2.27141903   1.85324958  0.3987116 
  108.86640  0.30528    0.18765    1.08488    2.2502508    2.34340549   1.87023069  0.4443949 
  117.37508  0.32064    0.18765    1.18819    2.4611487    2.28200364   1.85735713  0.4063143 
  112.71203  0.31244    0.18765    1.13079    2.008322     2.32114102   1.86714136  0.4979281 
  109.83740  0.30712    0.18765    1.09636    2.0558977    2.33833011   1.86955631  0.4864055 
  115.52930  0.31747    0.18766    1.16523    2.5876665    2.31176002   1.86277321  0.3864486 
  111.75990  0.31071    0.18766    1.11932    3.1078385    2.33790873   1.86799807  0.321767  
  119.19233  0.32372    0.18767    1.21114    2.1847624    2.28630748   1.84772662  0.4577157 
  107.88847  0.30344    0.18767    1.07340    1.8519382    2.36742498   1.8707771   0.5399748 
  116.45461  0.31911    0.18768    1.17671    2.504351     2.32998549   1.86029998  0.399305  
  114.59587  0.31586    0.18768    1.15375    2.1169706    2.344061     1.86446279  0.4723731 
  113.65663  0.31419    0.18768    1.14227    2.7783001    2.35007902   1.86585999  0.3599323 
  112.71089  0.31248    0.18768    1.13079    3.6237259    2.3555753    1.86696999  0.2759591 
  117.37397  0.32069    0.18768    1.18819    2.0780211    2.32160196   1.85718931  0.4812271 
  118.28658  0.32223    0.18768    1.19967    3.0370339    2.31202616   1.8530834   0.3292686 
  109.83624  0.30717    0.18768    1.09636    2.7002219    2.36967077   1.8693862   0.3703399 
  108.86484  0.30535    0.18769    1.08488    2.7024518    2.38449179   1.87000479  0.3700344 
  106.90447  0.30157    0.18769    1.06192    3.0905277    2.391003     1.8713233   0.3235693 
  115.52818  0.31752    0.18769    1.16523    2.0856087    2.35109514   1.86260316  0.4794763 
  110.80065  0.30899    0.18769    1.10784    2.0739667    2.37688952   1.8686155   0.4821678 
  111.75837  0.31078    0.18770    1.11932    1.936877     2.38498484   1.86776988  0.516295  
  107.88730  0.30349    0.18770    1.07340    2.5794972    2.39849458   1.87060939  0.3876725 
  119.19124  0.32377    0.18770    1.21114    2.9344129    2.33243247   1.84756288  0.3407837 
  113.65549  0.31424    0.18771    1.14227    1.7608728    2.3898669    1.86568883  0.5679002 
  116.45350  0.31916    0.18771    1.17671    2.2445264    2.37396253   1.86013091  0.4455283 
  114.59474  0.31591    0.18771    1.15375    3.2600412    2.3852368    1.86429206  0.3067446 
  117.37287  0.32073    0.18771    1.18819    1.8332176    2.36698589   1.85702185  0.545489  
  115.52706  0.31757    0.18772    1.16523    2.8639759    2.3950953    1.86243314  0.3491649 
  110.79950  0.30904    0.18772    1.10784    3.0796617    2.41351624   1.86844448  0.324711  
  118.28511  0.32229    0.18772    1.19967    2.0242595    2.37556945   1.8528621   0.4940078 
  112.70936  0.31255    0.18772    1.13079    2.017138     2.40750261   1.86674174  0.4957519 
  109.83470  0.30723    0.18772    1.09636    2.7269558    2.4160529    1.86915915  0.3667093 
  106.90290  0.30163    0.18773    1.06192    2.4586224    2.43285495   1.87110141  0.4067318 
  108.86329  0.30541    0.18773    1.08488    2.5843463    2.4300056    1.86977923  0.386945  
  119.19015  0.32382    0.18773    1.21114    2.8118355    2.38428583   1.84739884  0.3556396 
  111.75722  0.31082    0.18773    1.11932    2.5755264    2.42393432   1.86759892  0.3882701 
  116.45239  0.31921    0.18774    1.17671    2.6644023    2.42210632   1.85996187  0.3753187 
  113.65436  0.31429    0.18774    1.14227    3.4089121    2.43287488   1.86551769  0.2933487 
  117.37177  0.32078    0.18774    1.18819    2.4234002    2.41687804   1.85685409  0.4126434 
  107.88574  0.30355    0.18774    1.07340    3.0526824    2.44283499   1.87038541  0.3275808 
  118.28402  0.32234    0.18775    1.19967    1.9605232    2.42848443   1.852696    0.5100679 
  114.59324  0.31598    0.18775    1.15375    2.0989406    2.44537913   1.8640647   0.4764308 
  112.70822  0.31260    0.18775    1.13079    3.9527563    2.44954755   1.86657041  0.252988  
  119.18906  0.32387    0.18776    1.21114    3.1376582    2.44024019   1.84723517  0.318709  
  115.52557  0.31763    0.18776    1.16523    2.4758299    2.45874461   1.86220671  0.403905  
  108.86212  0.30545    0.18776    1.08488    2.5796262    2.46570719   1.86960997  0.3876531 
  109.83315  0.30729    0.18776    1.09636    2.0205605    2.46560683   1.86893246  0.4949122 
  110.79796  0.30910    0.18776    1.10784    2.780891     2.46529779   1.86821671  0.359597  
  111.75569  0.31089    0.18777    1.11932    2.0953063    2.47853234   1.86737077  0.4772572 
  117.37066  0.32083    0.18777    1.18819    2.1511525    2.46965548   1.85668637  0.4648671 
  106.90134  0.30169    0.18777    1.06192    2.2847867    2.47623406   1.87087984  0.4376776 
  116.45127  0.31926    0.18777    1.17671    4.0840515    2.47286094   1.85979287  0.2448549 
  118.28292  0.32239    0.18778    1.19967    2.382442     2.48393451   1.85253027  0.4197374 
  107.88417  0.30361    0.18778    1.07340    2.6008138    2.48840211   1.87016176  0.384495  
  114.59211  0.31602    0.18778    1.15375    2.6199219    2.49251925   1.86389404  0.3816908 
  113.65285  0.31435    0.18778    1.14227    2.3717862    2.49285254   1.86528977  0.4216232 
  109.83199  0.30734    0.18779    1.09636    2.9524199    2.50318455   1.86876236  0.3387052 
  119.18798  0.32392    0.18779    1.21114    2.7157704    2.49830004   1.84707153  0.3682196 
  115.52445  0.31768    0.18779    1.16523    2.255147     2.50811375   1.86203676  0.4434301 
  112.70670  0.31266    0.18779    1.13079    2.5688854    2.50715282   1.86634223  0.3892739 
  110.79681  0.30915    0.18779    1.10784    2.7638694    2.50471869   1.86804606  0.3618116 
  108.86057  0.30552    0.18780    1.08488    3.0845094    2.51322665   1.8693844   0.3242007 
  106.90016  0.30173    0.18780    1.06192    3.0632724    2.50831294   1.87071363  0.3264483 
  117.36956  0.32088    0.18780    1.18819    2.1853427    2.52339226   1.85651867  0.4575941 
  111.75454  0.31094    0.18780    1.11932    2.8565545    2.51968414   1.86719949  0.3500721 
  116.44979  0.31932    0.18781    1.17671    2.8418576    2.54138612   1.85956746  0.3518825 
  114.59099  0.31607    0.18781    1.15375    2.6650044    2.53949777   1.8637234   0.3752339 
  113.65171  0.31440    0.18781    1.14227    2.2684312    2.53772403   1.86511868  0.4408333 
  118.28183  0.32244    0.18781    1.19967    2.6089833    2.53980761   1.85236423  0.3832911 
  112.70556  0.31271    0.18782    1.13079    2.3079394    2.54946644   1.86617094  0.4332869 
  115.52333  0.31773    0.18782    1.16523    2.4525422    2.55679831   1.86186683  0.4077402 
  119.18689  0.32397    0.18782    1.21114    3.3566923    2.55615977   1.8469076   0.2979123 
  107.88261  0.30367    0.18782    1.07340    2.3171607    2.53250244   1.86993774  0.4315626 
  117.36845  0.32093    0.18783    1.18819    3.0621398    2.57591964   1.85635101  0.326569  
  109.83044  0.30740    0.18783    1.09636    1.5750077    2.55127718   1.86853533  0.6349175 
  110.79527  0.30921    0.18783    1.10784    2.1913752    2.55534016   1.86781831  0.4563345 
  116.44868  0.31937    0.18784    1.17671    3.2142141    2.59071224   1.85939853  0.311118  
  108.85901  0.30558    0.18784    1.08488    1.582501     2.55784595   1.86915883  0.6319111 
  113.65058  0.31445    0.18784    1.14227    3.1075581    2.58051691   1.86494762  0.3217961 
  118.28073  0.32249    0.18784    1.19967    2.0164505    2.59375314   1.85219823  0.4959209 
  106.89859  0.30180    0.18784    1.06192    2.782419     2.54830407   1.87049199  0.3593995 
  114.58986  0.31612    0.18784    1.15375    3.069586     2.58441312   1.86355279  0.3257768 
  111.75301  0.31100    0.18784    1.11932    2.382347     2.57186026   1.86697138  0.4197541 
  115.52221  0.31778    0.18785    1.16523    2.6505495    2.60274378   1.86169693  0.3772803 
  107.88144  0.30372    0.18785    1.07340    2.5912689    2.56283461   1.86976997  0.3859113 
  119.18580  0.32402    0.18785    1.21114    2.67163      2.61128222   1.84674404  0.3743033 
  112.70442  0.31276    0.18785    1.13079    2.6791494    2.58910597   1.86599967  0.3732528 
  109.82928  0.30745    0.18786    1.09636    2.792519     2.58396278   1.86836523  0.3580996 
  110.79411  0.30926    0.18786    1.10784    3.1689262    2.58985419   1.86764768  0.3155643 
  108.85784  0.30562    0.18787    1.08488    2.9929517    2.58746037   1.86898956  0.3341183 
  116.44757  0.31942    0.18787    1.17671    3.1645118    2.63578631   1.85922996  0.3160045 
  117.36698  0.32100    0.18787    1.18819    2.4781991    2.6400271    1.85612774  0.4035188 
  118.27963  0.32254    0.18787    1.19967    2.7061873    2.64326966   1.8520326   0.3695236 
  111.75186  0.31105    0.18787    1.11932    2.9851733    2.60682388   1.86680015  0.3349889 
  113.64906  0.31451    0.18788    1.14227    2.1518095    2.63108518   1.8647198   0.4647252 
  119.18471  0.32407    0.18788    1.21114    2.3413946    2.66099739   1.84658018  0.4270959 
  106.89702  0.30186    0.18788    1.06192    2.8706773    2.58251316   1.87027032  0.3483498 
  114.58835  0.31619    0.18788    1.15375    2.3145765    2.63763545   1.86332524  0.4320445 
  112.70289  0.31282    0.18789    1.13079    2.7592374    2.6348733    1.86577157  0.362419  
  115.52071  0.31784    0.18789    1.16523    2.2623682    2.65620186   1.86147067  0.4420147 
  107.87988  0.30378    0.18789    1.07340    3.2251938    2.59733754   1.86954591  0.3100589 
  109.82773  0.30751    0.18790    1.09636    2.8710691    2.62040838   1.86813821  0.3483023 
  116.44645  0.31947    0.18790    1.17671    2.604921     2.67449094   1.85906109  0.3838888 
  117.36587  0.32105    0.18790    1.18819    2.9347357    2.68069632   1.85596016  0.3407462 
  118.27854  0.32259    0.18790    1.19967    2.8033736    2.68595672   1.85186667  0.3567131 
  110.79257  0.30932    0.18790    1.10784    2.3815853    2.6284566    1.86741996  0.4198884 
  108.85629  0.30569    0.18791    1.08488    2.4279941    2.61940033   1.86876397  0.4118626 
  114.58723  0.31623    0.18791    1.15375    2.7187791    2.67012717   1.86315503  0.3678122 
  119.18362  0.32412    0.18791    1.21114    4.0240367    2.70277639   1.84641668  0.2485067 
  111.75033  0.31111    0.18791    1.11932    1.7291349    2.64489959   1.86657208  0.5783239 
  113.64793  0.31456    0.18791    1.14227    3.1500838    2.6618746    1.86454879  0.3174519 
  112.70175  0.31287    0.18792    1.13079    3.4955736    2.66143963   1.86560034  0.2860761 
  115.51959  0.31789    0.18792    1.16523    2.8515418    2.68754255   1.86130084  0.3506875 
  106.89545  0.30192    0.18792    1.06192    2.7513192    2.60834291   1.87004861  0.363462  
  110.79142  0.30937    0.18793    1.10784    2.7744745    2.6497219    1.86724901  0.3604286 
  107.87831  0.30384    0.18793    1.07340    1.8584668    2.62207175   1.86932184  0.5380779 
  117.36477  0.32110    0.18793    1.18819    2.3459202    2.71222945   1.85579294  0.426272  
  116.44534  0.31952    0.18793    1.17671    3.1238725    2.70442042   1.85889225  0.3201155 
  118.27744  0.32264    0.18793    1.19967    2.3859998    2.71913826   1.85170111  0.4191115 
  111.74918  0.31116    0.18794    1.11932    2.9922368    2.66487072   1.86640123  0.3341981 
  114.58610  0.31628    0.18794    1.15375    3.011635     2.69396667   1.86298451  0.3320456 
  109.82618  0.30758    0.18794    1.09636    2.1680447    2.64543195   1.86791155  0.4612451 
  115.51847  0.31794    0.18795    1.16523    2.489959     2.70941662   1.86113104  0.401613  
  105.90503  0.30002    0.18795    1.05044    2.9357044    2.61118276   1.87055963  0.3406338 
  119.18217  0.32419    0.18795    1.21114    2.4787475    2.74154295   1.84619852  0.4034296 
  108.85473  0.30575    0.18795    1.08488    2.3732562    2.6397495    1.86853839  0.421362  
  113.64641  0.31462    0.18795    1.14227    2.2357422    2.68982862   1.86432104  0.4472788 
  106.89388  0.30198    0.18796    1.06192    2.2471006    2.62308096   1.86982687  0.4450179 
  112.70023  0.31293    0.18796    1.13079    2.226128     2.68382546   1.8653723   0.4492105 
  107.87714  0.30389    0.18796    1.07340    2.7390679    2.63283652   1.86915404  0.3650877 
  117.36366  0.32115    0.18796    1.18819    2.0660116    2.73281311   1.85562543  0.4840244 
  118.27634  0.32269    0.18796    1.19967    2.3118564    2.74087133   1.85153525  0.4325528 
  116.44385  0.31958    0.18797    1.17671    2.4437835    2.72780112   1.85866707  0.4092016 
  110.78988  0.30943    0.18797    1.10784    2.433591     2.66566676   1.86702167  0.4109154 
  109.82502  0.30762    0.18797    1.09636    2.910035     2.65521986   1.86774147  0.3436385 
  113.64528  0.31467    0.18798    1.14227    2.1108147    2.69941915   1.86415009  0.4737507 
  111.74765  0.31122    0.18798    1.11932    2.4543212    2.67792397   1.86617321  0.4074446 
  119.18108  0.32424    0.18798    1.21114    2.8440379    2.75553761   1.84603511  0.3516128 
  108.85357  0.30580    0.18798    1.08488    2.5465863    2.64615785   1.86836945  0.3926825 
  115.51735  0.31799    0.18798    1.16523    3.6111067    2.72040411   1.86096126  0.2769234 
  114.58459  0.31635    0.18798    1.15375    2.8395919    2.7100348    1.86275708  0.3521633 
  105.90345  0.30008    0.18799    1.05044    3.2465282    2.61592681   1.87034076  0.3080214 
  106.89270  0.30202    0.18799    1.06192    2.417398     2.62591434   1.86966054  0.4136679 
  112.69909  0.31298    0.18799    1.13079    2.9258139    2.68942843   1.86520112  0.3417852 
  118.27524  0.32274    0.18799    1.19967    2.7309263    2.7496418    1.85136942  0.3661761 
  117.36256  0.32120    0.18799    1.18819    2.6919735    2.74102887   1.85545794  0.3714747 
  107.87558  0.30395    0.18800    1.07340    2.4834307    2.635448     1.86893028  0.4026688 
  116.44274  0.31963    0.18800    1.17671    3.2963956    2.73135803   1.85849864  0.3033616 
  110.78872  0.30948    0.18800    1.10784    3.012233     2.66725529   1.86685074  0.3319796 
  114.58346  0.31640    0.18801    1.15375    2.9959338    2.70914839   1.86258661  0.3337857 
  111.74650  0.31127    0.18801    1.11932    2.879693     2.6765889    1.86600204  0.3472592 
  109.82347  0.30768    0.18801    1.09636    1.8094424    2.65496586   1.86751482  0.5526564 
  119.17999  0.32429    0.18801    1.21114    2.6067763    2.75532406   1.8458714   0.3836156 
  113.64414  0.31472    0.18801    1.14227    2.8435565    2.69838657   1.86397916  0.3516723 
  115.51585  0.31806    0.18802    1.16523    2.1563745    2.71675727   1.86073517  0.4637413 
  108.85201  0.30586    0.18802    1.08488    3.6579903    2.64188705   1.86814386  0.2733742 
  112.69794  0.31303    0.18802    1.13079    3.1640283    2.68481816   1.86503031  0.3160528 
  117.36145  0.32125    0.18802    1.18819    2.9508582    2.73617164   1.85529049  0.3388845 
  118.27415  0.32279    0.18802    1.19967    3.5341124    2.7447016    1.85120396  0.2829565 
  106.89113  0.30209    0.18803    1.06192    2.8183942    2.61806086   1.86943874  0.354812  
  105.90188  0.30014    0.18803    1.05044    2.6440246    2.60812087   1.87012149  0.3782113 
  116.44163  0.31968    0.18803    1.17671    2.8082622    2.72240296   1.8583299   0.3560921 
  110.78718  0.30954    0.18804    1.10784    3.1587081    2.65497575   1.86662343  0.3165851 
  114.58233  0.31644    0.18804    1.15375    2.5812942    2.69693863   1.86241618  0.3874026 
  119.17890  0.32434    0.18804    1.21114    2.6526239    2.74073061   1.84570806  0.3769852 
  109.82231  0.30773    0.18804    1.09636    2.95011      2.64452237   1.86734475  0.3389704 
  107.87401  0.30401    0.18804    1.07340    2.8345197    2.62401983   1.86870616  0.3527935 
  113.64263  0.31478    0.18805    1.14227    2.3332878    2.68030728   1.86375152  0.4285798 
  111.74497  0.31133    0.18805    1.11932    1.8671316    2.65969863   1.86577408  0.5355809 
  117.36035  0.32129    0.18805    1.18819    3.0121398    2.71835016   1.85512341  0.3319899 
  115.51473  0.31810    0.18805    1.16523    2.1569969    2.70024501   1.86056547  0.4636075 
  112.69642  0.31309    0.18806    1.13079    2.330384     2.66292826   1.86480201  0.4291138 
  116.44051  0.31973    0.18806    1.17671    2.5417552    2.70127962   1.8581612   0.3934289 
  118.27268  0.32286    0.18806    1.19967    2.2316503    2.71712789   1.85098317  0.4480989 
  108.85045  0.30592    0.18806    1.08488    2.4450074    2.62290341   1.86791826  0.4089967 
  106.88956  0.30215    0.18807    1.06192    2.8608182    2.59708623   1.8692169   0.3495503 
  105.90030  0.30020    0.18807    1.05044    3.135117     2.58786474   1.86990252  0.3189674 
  119.17781  0.32439    0.18807    1.21114    2.4807851    2.7125176    1.84554475  0.4030982 
  113.64149  0.31483    0.18808    1.14227    2.3209957    2.65491874   1.86358064  0.4308496 
  114.58083  0.31651    0.18808    1.15375    2.5483685    2.66397674   1.8621892   0.3924079 
  115.51361  0.31815    0.18808    1.16523    2.2134339    2.67269975   1.86039579  0.4517867 
  109.82076  0.30779    0.18808    1.09636    2.9153082    2.61749816   1.86711776  0.3430169 
  111.74382  0.31138    0.18808    1.11932    2.49627      2.63627985   1.86560329  0.4005977 
  107.87245  0.30407    0.18808    1.07340    2.305403     2.59898797   1.86848237  0.4337636 
  110.78564  0.30960    0.18808    1.10784    2.4797358    2.62687648   1.86639579  0.4032688 
  117.35887  0.32136    0.18809    1.18819    2.0496131    2.67605723   1.85490012  0.487897  
  108.84928  0.30597    0.18809    1.08488    2.7083266    2.59962402   1.86774897  0.3692317 
  116.43940  0.31978    0.18809    1.17671    2.9176986    2.6690264    1.85799252  0.3427359 
  118.27159  0.32291    0.18809    1.19967    2.8045177    2.68211809   1.85081746  0.3565675 
  112.69528  0.31314    0.18809    1.13079    3.430613     2.63556097   1.86463124  0.2914931 
  119.17672  0.32444    0.18810    1.21114    3.0205723    2.67224345   1.84538115  0.3310631 
  113.64035  0.31488    0.18811    1.14227    3.4788739    2.6205942    1.86340979  0.2874493 
  115.51249  0.31820    0.18811    1.16523    3.250502     2.63543407   1.86022615  0.3076448 
  106.88799  0.30221    0.18811    1.06192    2.1657552    2.56413809   1.86899539  0.4617327 
  107.87128  0.30412    0.18811    1.07340    2.6822638    2.57215268   1.86831417  0.3728194 
  110.78448  0.30965    0.18811    1.10784    2.232813     2.5965392    1.86622525  0.4478655 
  111.74267  0.31143    0.18811    1.11932    3.2018169    2.60466883   1.86543218  0.3123227 
  114.57970  0.31656    0.18811    1.15375    2.3263951    2.62821049   1.86201883  0.4298496 
  105.89872  0.30026    0.18811    1.05044    2.800611     2.55620813   1.8696835   0.3570649 
  117.35777  0.32141    0.18812    1.18819    2.3388223    2.63252457   1.85473312  0.4275656 
  109.81921  0.30786    0.18812    1.09636    2.112094     2.57719193   1.86689113  0.4734638 
  118.27049  0.32296    0.18812    1.19967    2.4929843    2.63680034   1.85065212  0.4011257 
  116.43791  0.31985    0.18813    1.17671    2.6549679    2.6114844    1.8577679   0.3766524 
  119.17563  0.32449    0.18813    1.21114    2.5131359    2.62202679   1.84521791  0.3979092 
  112.69375  0.31320    0.18813    1.13079    2.0497864    2.5866605    1.864403    0.4878557 
  108.84773  0.30603    0.18813    1.08488    3.4590202    2.55812026   1.86752336  0.2890992 
  114.57857  0.31661    0.18814    1.15375    2.2674461    2.5846988    1.86184849  0.4410248 
  106.88681  0.30225    0.18814    1.06192    2.8226636    2.5327128    1.86882897  0.3542753 
  110.78294  0.30971    0.18815    1.10784    2.2806137    2.5459497    1.86599764  0.4384785 
  118.26939  0.32301    0.18815    1.19967    3.3413103    2.58336761   1.85048647  0.2992838 
  111.74113  0.31149    0.18815    1.11932    2.2194652    2.55198792   1.86520428  0.450559  
  105.89714  0.30032    0.18815    1.05044    1.8913308    2.51493773   1.86946443  0.5287282 
  107.86971  0.30418    0.18815    1.07340    2.9206501    2.5273781    1.86809035  0.3423895 
  115.51099  0.31827    0.18815    1.16523    2.5781662    2.57359074   1.86000022  0.3878726 
  117.35666  0.32146    0.18815    1.18819    2.6292993    2.58111263   1.85456581  0.3803295 
  109.81805  0.30790    0.18815    1.09636    3.4792208    2.53980582   1.86672108  0.2874207 
  113.63884  0.31494    0.18815    1.14227    2.8158201    2.56349241   1.86318225  0.3551363 
  116.43680  0.31990    0.18816    1.17671    2.9656947    2.55994272   1.8575993   0.3371891 
  112.69261  0.31325    0.18816    1.13079    2.5858026    2.54257857   1.86423228  0.3867271 
  119.17454  0.32454    0.18816    1.21114    2.804814     2.56428507   1.84505471  0.3565299 
  108.84617  0.30609    0.18817    1.08488    2.1781879    2.5070508    1.86729775  0.4590972 
  114.57744  0.31665    0.18817    1.15375    3.1787868    2.53521797   1.86167851  0.3145854 
  115.50987  0.31832    0.18818    1.16523    2.5780859    2.52057074   1.85983065  0.3878847 
  117.35555  0.32151    0.18818    1.18819    2.5200259    2.524019     1.85439853  0.3968213 
  118.26829  0.32306    0.18818    1.19967    2.7884145    2.52415972   1.85032119  0.3586267 
  111.73998  0.31154    0.18818    1.11932    3.2063602    2.50646692   1.86503355  0.3118801 
  110.78178  0.30976    0.18818    1.10784    2.9386642    2.50216499   1.86582712  0.3402907 
  105.89596  0.30037    0.18818    1.05044    2.8725917    2.47901131   1.86929984  0.3481177 
  113.63770  0.31499    0.18818    1.14227    2.5647134    2.51433189   1.86301145  0.3899071 
  106.88524  0.30232    0.18818    1.06192    2.1584859    2.48376216   1.86860705  0.4632877 
  119.17345  0.32459    0.18819    1.21114    2.700267     2.50151048   1.84489122  0.3703337 
  116.43568  0.31994    0.18819    1.17671    3.0942047    2.5035128    1.85743073  0.3231848 
  107.86815  0.30424    0.18819    1.07340    2.5863045    2.47471784   1.86786616  0.3866521 
  109.81650  0.30797    0.18819    1.09636    1.9383951    2.48284941   1.86649412  0.5158907 
  112.69108  0.31331    0.18820    1.13079    2.5954862    2.47696306   1.86400445  0.3852843 
  108.84500  0.30614    0.18820    1.08488    2.6712065    2.46421288   1.86712881  0.3743627 
  118.26719  0.32311    0.18821    1.19967    2.4400805    2.46148803   1.85015562  0.4098225 
  117.35445  0.32156    0.18821    1.18819    2.352884     2.46342589   1.85423163  0.4250103 
  114.57593  0.31672    0.18821    1.15375    2.1511484    2.46311811   1.86145135  0.464868  
  115.50875  0.31836    0.18821    1.16523    2.2976127    2.46401654   1.8596611   0.4352344 
  113.63656  0.31504    0.18821    1.14227    2.1822884    2.46164871   1.86284068  0.4582346 
  116.43457  0.31999    0.18822    1.17671    2.4237785    2.44422569   1.85726253  0.412579  
  111.73845  0.31160    0.18822    1.11932    2.3518105    2.44062809   1.8648057   0.4252043 
  110.78024  0.30982    0.18822    1.10784    2.1421457    2.43868607   1.86559955  0.4668217 
  119.17236  0.32464    0.18822    1.21114    2.8395607    2.43610322   1.84472809  0.3521672 
  105.89438  0.30043    0.18822    1.05044    2.7000849    2.42640855   1.86908069  0.3703587 
  109.81534  0.30801    0.18822    1.09636    2.1662087    2.43652327   1.86632443  0.461636  
  106.88367  0.30238    0.18822    1.06192    2.3598301    2.42910923   1.8683851   0.4237593 
  112.68994  0.31336    0.18823    1.13079    2.2795698    2.42468535   1.86383343  0.4386793 
  107.86658  0.30430    0.18823    1.07340    2.0909647    2.41692736   1.86764231  0.4782482 
  114.57480  0.31677    0.18824    1.15375    2.2818633    2.40673204   1.86128109  0.4382383 
  117.35334  0.32161    0.18824    1.18819    2.5299848    2.4013833    1.85406442  0.3952593 
  115.50762  0.31841    0.18824    1.16523    3.4740371    2.40577138   1.85949158  0.2878495 
  108.84344  0.30620    0.18824    1.08488    1.6973231    2.40340155   1.8669032   0.589163  
  118.26609  0.32316    0.18824    1.19967    1.9060158    2.39751219   1.84999041  0.5246546 
  111.73730  0.31165    0.18825    1.11932    2.7878013    2.38927729   1.86463466  0.3587056 
  119.17127  0.32469    0.18825    1.21114    2.4676198    2.37025558   1.84456499  0.4052488 
  116.43345  0.32004    0.18825    1.17671    2.9963683    2.3839696    1.85709403  0.3337373 
  113.63505  0.31510    0.18825    1.14227    2.3409468    2.38875745   1.86261325  0.4271776 
  110.77908  0.30987    0.18825    1.10784    2.5109411    2.38903354   1.86542906  0.3982571 
  107.86541  0.30435    0.18826    1.07340    2.1942997    2.37183809   1.86747442  0.4557263 
  105.89280  0.30049    0.18826    1.05044    2.659182     2.37063347   1.86886149  0.3760555 
  112.68879  0.31341    0.18826    1.13079    2.6692799    2.37144224   1.86366278  0.3746329 
  106.88210  0.30244    0.18826    1.06192    2.4608544    2.37131037   1.86816312  0.4063629 
  109.81379  0.30808    0.18826    1.09636    2.3093873    2.37238373   1.86609749  0.4330153 
  118.26499  0.32321    0.18827    1.19967    2.1865998    2.33415515   1.8498249   0.4573311 
  108.84227  0.30625    0.18827    1.08488    3.2826683    2.35655013   1.8667339   0.3046302 
  117.35223  0.32166    0.18827    1.18819    3.8596053    2.3397305    1.85389725  0.2590939 
  114.57367  0.31682    0.18827    1.15375    3.0024707    2.35015271   1.86111121  0.333059  
  119.17018  0.32474    0.18828    1.21114    2.7599136    2.30587482   1.8444016   0.3623302 
  113.63391  0.31515    0.18828    1.14227    2.4204114    2.3340362    1.86244253  0.4131529 
  115.50613  0.31848    0.18828    1.16523    2.0730098    2.32834548   1.85926583  0.4823904 
  110.77754  0.30993    0.18829    1.10784    2.5632746    2.32250193   1.86520153  0.390126  
  116.43197  0.32011    0.18829    1.17671    1.7816061    2.3049914    1.85686963  0.5612913 
  111.73576  0.31171    0.18829    1.11932    2.1091922    2.32070237   1.86440686  0.4741152 
  105.89122  0.30055    0.18830    1.05044    2.2344407    2.31394385   1.8686419   0.4475393 
  118.26389  0.32326    0.18830    1.19967    2.3767365    2.27305039   1.84965977  0.420745  
  109.81224  0.30814    0.18830    1.09636    1.8544899    2.30807609   1.8658709   0.5392318 
  106.88053  0.30250    0.18830    1.06192    1.7255836    2.31274992   1.86794112  0.5795141 
  107.86384  0.30441    0.18830    1.07340    2.9735807    2.31138255   1.86725019  0.3362949 
  112.68727  0.31347    0.18830    1.13079    2.251131     2.30124449   1.8634347   0.4442211 
  114.57217  0.31688    0.18831    1.15375    2.2226578    2.27675686   1.86088416  0.4499118 
  115.50500  0.31853    0.18831    1.16523    1.9328748    2.27224626   1.85909638  0.5173641 
  117.35075  0.32172    0.18831    1.18819    1.9330838    2.2607708    1.85367462  0.5173081 
  108.84072  0.30631    0.18831    1.08488    3.2263949    2.29440588   1.86650829  0.3099435 
  119.16909  0.32479    0.18831    1.21114    2.7532713    2.24449538   1.84423858  0.3632043 
  111.73461  0.31176    0.18832    1.11932    2.5489       2.27063365   1.8642362   0.3923261 
  116.43085  0.32016    0.18832    1.17671    1.9172646    2.24853065   1.8567012   0.5215764 
  110.77638  0.30998    0.18832    1.10784    2.9069171    2.27373893   1.86503106  0.3440071 
  113.63239  0.31522    0.18832    1.14227    2.1520448    2.26338623   1.86221517  0.4646743 
  109.81107  0.30819    0.18833    1.09636    2.7131475    2.26114299   1.86570089  0.3685756 
  112.68612  0.31352    0.18833    1.13079    3.2244846    2.25061572   1.86326409  0.3101271 
  118.26280  0.32330    0.18833    1.19967    3.881791     2.21546605   1.84949433  0.257613  
  106.87935  0.30254    0.18833    1.06192    2.5391205    2.26955765   1.86777459  0.3938372 
  119.16800  0.32484    0.18834    1.21114    2.778309     2.18741996   1.84407559  0.3599312 
  105.88965  0.30061    0.18834    1.05044    2.5561594    2.2582999    1.86842261  0.3912119 
  114.57104  0.31693    0.18834    1.15375    2.0873743    2.22478517   1.86071434  0.4790708 
  115.50388  0.31858    0.18834    1.16523    1.9050972    2.21919377   1.85892696  0.5249076 
  107.86228  0.30447    0.18834    1.07340    1.9430359    2.2524896    1.8670263   0.5146585 
  117.34965  0.32177    0.18834    1.18819    2.4560534    2.20564134   1.85350786  0.4071573 
  108.83916  0.30637    0.18835    1.08488    2.1893631    2.2347255    1.86628267  0.4567538 
  113.63126  0.31527    0.18835    1.14227    1.9388533    2.21353782   1.86204451  0.5157688 
  116.42974  0.32021    0.18835    1.17671    2.6592325    2.19573001   1.8565328   0.3760484 
  111.73308  0.31182    0.18836    1.11932    2.250137     2.20761041   1.86400845  0.4444174 
  110.77484  0.31005    0.18836    1.10784    1.9031813    2.21210393   1.86480356  0.525436  
  118.26133  0.32337    0.18837    1.19967    2.0541756    2.14592772   1.84927402  0.4868133 
  114.56990  0.31698    0.18837    1.15375    2.7825771    2.17639314   1.8605442   0.3593791 
  119.16691  0.32489    0.18837    1.21114    2.4168294    2.13546752   1.84391264  0.4137652 
  106.87777  0.30261    0.18837    1.06192    1.9314012    2.21452082   1.86755288  0.5177588 
  107.86110  0.30452    0.18837    1.07340    2.6144271    2.21052133   1.86685838  0.382493  
  109.80952  0.30825    0.18837    1.09636    1.9446066    2.20201435   1.86547432  0.5142428 
  115.50276  0.31862    0.18837    1.16523    2.6346146    2.17000733   1.85875791  0.3795622 
  112.68460  0.31358    0.18837    1.13079    2.1739703    2.18764006   1.86303642  0.4599879 
  117.34854  0.32182    0.18837    1.18819    1.938341     2.15498414   1.8533408   0.5159051 
  105.88807  0.30067    0.18838    1.05044    2.087068     2.20550269   1.86820327  0.4791411 
  116.42862  0.32026    0.18838    1.17671    2.5034042    2.14731989   1.85636477  0.3994561 
  113.63012  0.31531    0.18838    1.14227    3.3722053    2.16722867   1.86187422  0.2965419 
  108.83799  0.30642    0.18838    1.08488    2.9376789    2.19262218   1.86611372  0.3404048 
  110.77368  0.31009    0.18839    1.10784    2.3799233    2.16929405   1.86463313  0.4201816 
  111.73193  0.31187    0.18839    1.11932    2.7444256    2.16403582   1.86383784  0.364375  
  112.68345  0.31363    0.18840    1.13079    2.1639046    2.14461758   1.86286552  0.4621276 
  117.34743  0.32187    0.18840    1.18819    2.2008205    2.10937065   1.85317377  0.454376  
  118.26023  0.32342    0.18840    1.19967    1.9376796    2.09994083   1.849109    0.5160812 
  109.80836  0.30829    0.18840    1.09636    2.434749     2.16105001   1.86530432  0.41072   
  119.16582  0.32494    0.18840    1.21114    1.7885916    2.08915849   1.84374939  0.5590991 
  114.56840  0.31704    0.18841    1.15375    1.9536142    2.11847138   1.86031762  0.5118718 
  115.50126  0.31869    0.18841    1.16523    2.6368374    2.11144843   1.85853199  0.3792422 
  107.85953  0.30458    0.18841    1.07340    2.8547865    2.15860953   1.86663412  0.3502889 
  106.87620  0.30267    0.18841    1.06192    1.9844143    2.1636504    1.86733079  0.503927  
  116.42750  0.32030    0.18841    1.17671    2.4360937    2.10380097   1.85619644  0.4104932 
  113.62860  0.31538    0.18842    1.14227    2.2719175    2.11191079   1.86164663  0.4401568 
  108.83643  0.30648    0.18842    1.08488    2.4471922    2.14111017   1.86588811  0.4086316 
  105.88649  0.30073    0.18842    1.05044    1.7746364    2.15685259   1.86798389  0.5634957 
  117.34632  0.32192    0.18843    1.18819    1.8836162    2.06909934   1.85300711  0.5308937 
  118.25913  0.32347    0.18843    1.19967    2.8697958    2.05955356   1.84894368  0.3484568 
  119.16473  0.32499    0.18843    1.21114    2.085277     2.04870927   1.84358651  0.4795526 
  110.77214  0.31016    0.18843    1.10784    1.8785383    2.11774785   1.86440601  0.5323288 
  112.68231  0.31368    0.18843    1.13079    2.181292     2.1057005    1.86269498  0.4584439 
  111.73039  0.31193    0.18843    1.11932    1.568982     2.11182352   1.86361014  0.6373559 
  115.50014  0.31874    0.18844    1.16523    1.9098625    2.07322044   1.85836301  0.5235979 
  114.56727  0.31709    0.18844    1.15375    2.1687979    2.08044033   1.86014755  0.4610849 
  109.80680  0.30836    0.18844    1.09636    2.2959285    2.11183053   1.86507777  0.4355536 
  107.85797  0.30464    0.18845    1.07340    2.234627     2.11228834   1.86641019  0.447502  
  116.42602  0.32037    0.18845    1.17671    2.1991621    2.05379194   1.85597226  0.4547186 
  106.87463  0.30273    0.18845    1.06192    1.5794172    2.11803283   1.86710868  0.6331449 
  105.88530  0.30078    0.18845    1.05044    2.0458473    2.12370038   1.86781942  0.488795  
  113.62746  0.31543    0.18845    1.14227    2.1435066    2.07565128   1.86147639  0.4665253 
  108.83487  0.30654    0.18846    1.08488    1.8992653    2.09573787   1.8656625   0.5265194 
  117.34521  0.32197    0.18846    1.18819    2.1166013    2.03423187   1.85284014  0.4724555 
  119.16364  0.32504    0.18846    1.21114    2.2334087    2.01407909   1.84342366  0.4477461 
  111.72924  0.31198    0.18846    1.11932    2.2688673    2.07747454   1.86343922  0.4407486 
  118.25803  0.32352    0.18846    1.19967    2.2600179    2.02477951   1.84877872  0.4424744 
  110.77098  0.31020    0.18846    1.10784    2.1711974    2.08366044   1.8642356   0.4605753 
  115.49901  0.31879    0.18847    1.16523    1.9971912    2.03998339   1.85819372  0.5007032 
  112.68078  0.31374    0.18847    1.13079    2.1996496    2.06060644   1.8624674   0.4546179 
  114.56613  0.31714    0.18847    1.15375    2.705848     2.04720419   1.85997751  0.3695699 
  116.42490  0.32042    0.18848    1.17671    1.8509182    2.02231237   1.855804    0.5402724 
  106.87344  0.30277    0.18848    1.06192    2.5510558    2.08771115   1.86694208  0.3919946 
  109.80525  0.30842    0.18848    1.09636    1.5816893    2.06940086   1.86485089  0.6322354 
  113.62632  0.31547    0.18848    1.14227    2.3695502    2.04400837   1.86130584  0.422021  
  117.34411  0.32202    0.18849    1.18819    3.3651686    2.00464122   1.85267355  0.2971619 
  108.83370  0.30659    0.18849    1.08488    2.3583164    2.06608052   1.86549355  0.4240313 
  118.25693  0.32357    0.18849    1.19967    2.5464529    1.99543631   1.8486138   0.3927031 
  119.16254  0.32509    0.18849    1.21114    2.0547622    1.98502835   1.84326085  0.4866743 
  105.88372  0.30084    0.18849    1.05044    2.2398477    2.08450725   1.86759996  0.4464589 
  107.85640  0.30471    0.18849    1.07340    1.7499913    2.0722417    1.86618626  0.5714314 
  111.72770  0.31205    0.18850    1.11932    2.5056715    2.03833569   1.86321192  0.3990946 
  115.49789  0.31884    0.18850    1.16523    2.2824028    2.0116585    1.85802446  0.4381348 
  112.67963  0.31379    0.18850    1.13079    2.4015836    2.03197498   1.86229657  0.4163919 
  110.76943  0.31027    0.18850    1.10784    2.4914088    2.0446096    1.86400818  0.4013793 
  116.42378  0.32047    0.18851    1.17671    1.7325719    1.99581917   1.85563578  0.5771766 
  114.56462  0.31720    0.18851    1.15375    2.4124356    2.01027229   1.85975105  0.4145188 
  109.80409  0.30847    0.18851    1.09636    2.3915697    2.04222933   1.86468126  0.4181354 
  107.85522  0.30475    0.18852    1.07340    2.369665     2.04653846   1.8660183   0.4220006 
  119.16145  0.32514    0.18852    1.21114    2.2047217    1.96117791   1.84309775  0.453572  
  118.25583  0.32362    0.18852    1.19967    2.2732102    1.97120146   1.84844859  0.4399065 
  106.87187  0.30284    0.18852    1.06192    2.1204423    2.05281247   1.86672027  0.4715997 
  113.62480  0.31554    0.18852    1.14227    1.7781706    2.0089232    1.8610787   0.5623757 
  108.83214  0.30665    0.18853    1.08488    2.6730332    2.03255541   1.86526794  0.3741068 
  117.34263  0.32208    0.18853    1.18819    1.5384565    1.97291835   1.85245125  0.6500021 
  111.72655  0.31209    0.18853    1.11932    3.310808     2.01395827   1.86304104  0.3020411 
  105.88214  0.30090    0.18853    1.05044    2.2323113    2.05141902   1.86738012  0.4479662 
  114.56349  0.31725    0.18854    1.15375    1.5819936    1.9878888    1.85958107  0.6321138 
  112.67810  0.31386    0.18854    1.13079    2.0045151    2.00058916   1.86206906  0.4988738 
  110.76789  0.31033    0.18854    1.10784    1.4064918    2.01290288   1.86378113  0.7109889 
  115.49639  0.31890    0.18854    1.16523    1.5243072    1.98117135   1.85779905  0.6560357 
  116.42267  0.32052    0.18854    1.17671    1.9270862    1.9740301    1.85546792  0.5189181 
  119.16036  0.32519    0.18855    1.21114    2.6247622    1.94206868   1.84293501  0.3809869 
  109.80253  0.30853    0.18855    1.09636    2.2222978    2.01221238   1.8644544   0.4499847 
  113.62366  0.31559    0.18855    1.14227    2.5017019    1.98773409   1.8609082   0.3997279 
  118.25473  0.32367    0.18855    1.19967    1.9040891    1.95166756   1.84828374  0.5251855 
  106.87030  0.30290    0.18856    1.06192    2.0210235    2.02438126   1.86649808  0.4947988 
  117.34152  0.32213    0.18856    1.18819    1.9170132    1.95444996   1.8522844   0.5216448 
  107.85366  0.30481    0.18856    1.07340    2.4512764    2.01811146   1.86579399  0.4079507 
  105.88056  0.30096    0.18857    1.05044    2.2505323    2.02460634   1.86716057  0.4443393 
  116.42155  0.32057    0.18857    1.17671    2.4607734    1.95659866   1.85529975  0.4063763 
  108.83058  0.30671    0.18857    1.08488    1.4075679    2.00588425   1.86504233  0.7104453 
  112.67696  0.31390    0.18857    1.13079    2.4153891    1.98192545   1.86189862  0.414012  
  111.72501  0.31216    0.18857    1.11932    1.9412864    1.98786928   1.8628138   0.5151223 
  115.49526  0.31895    0.18857    1.16523    1.922914     1.9633868    1.85762987  0.5200441 
  110.76673  0.31038    0.18857    1.10784    2.2323033    1.99381729   1.86361042  0.4479678 
  114.56236  0.31730    0.18857    1.15375    2.440114     1.96978027   1.85941146  0.4098169 
  109.80137  0.30858    0.18858    1.09636    2.166999     1.99425171   1.86428479  0.4614677 
  113.62253  0.31563    0.18858    1.14227    2.0451299    1.97068218   1.86073807  0.4889665 
  118.25363  0.32372    0.18858    1.19967    2.3458932    1.93638962   1.84811859  0.4262769 
  119.15890  0.32525    0.18859    1.21114    1.5837429    1.92312248   1.84271819  0.6314156 
  117.34041  0.32218    0.18859    1.18819    1.8021336    1.94009644   1.85211792  0.5548978 
  106.86872  0.30296    0.18860    1.06192    1.8951497    2.00237204   1.86627587  0.5276628 
  108.82940  0.30676    0.18860    1.08488    2.0384039    1.99025538   1.86487338  0.4905799 
  111.72386  0.31220    0.18860    1.11932    2.5886181    1.97287383   1.86264295  0.3863065 
  107.85209  0.30487    0.18860    1.07340    2.1017603    1.99625525   1.86557002  0.4757916 
  115.49414  0.31900    0.18860    1.16523    1.501418     1.94959128   1.85746105  0.666037  
  118.25253  0.32377    0.18861    1.19967    2.1931399    1.92493001   1.84795381  0.4559673 
  105.87898  0.30102    0.18861    1.05044    2.0202238    2.00403168   1.86694099  0.4949947 
  114.56085  0.31737    0.18861    1.15375    1.4743392    1.95177267   1.85918478  0.67827   
  112.67543  0.31397    0.18861    1.13079    1.9960962    1.96311627   1.86167117  0.5009779 
  116.42006  0.32063    0.18861    1.17671    2.0896293    1.93949884   1.85507581  0.4785538 
  110.76519  0.31044    0.18861    1.10784    1.9693779    1.97432934   1.8633834   0.5077746 
  119.15781  0.32530    0.18862    1.21114    2.0967749    1.91320906   1.8425552   0.4769229 
  117.33930  0.32223    0.18862    1.18819    2.0365618    1.92946004   1.85195114  0.4910236 
  109.79982  0.30864    0.18862    1.09636    2.1968183    1.97610202   1.8640583   0.4552038 
  113.62101  0.31570    0.18862    1.14227    1.8620136    1.9539188    1.86051105  0.537053  
  115.49301  0.31905    0.18863    1.16523    2.1284256    1.93945404   1.85729192  0.4698308 
  107.85091  0.30492    0.18863    1.07340    2.2636753    1.98402293   1.86540204  0.4417595 
  108.82784  0.30682    0.18864    1.08488    2.2953742    1.97498386   1.86464777  0.4356588 
  116.41894  0.32068    0.18864    1.17671    1.8893688    1.93082213   1.85490772  0.5292773 
  106.86715  0.30302    0.18864    1.06192    1.8192916    1.98657963   1.86605398  0.5496645 
  114.55972  0.31741    0.18864    1.15375    1.5266604    1.94248304   1.85901524  0.6550245 
  118.25143  0.32382    0.18864    1.19967    2.8231047    1.91688943   1.84778907  0.3542199 
  111.72232  0.31227    0.18864    1.11932    2.1473612    1.95856491   1.86241542  0.4656878 
  110.76403  0.31049    0.18864    1.10784    2.5049047    1.96393198   1.86321307  0.3992168 
  112.67428  0.31402    0.18864    1.13079    1.579028     1.9532485    1.86150044  0.633301  
  119.15672  0.32535    0.18865    1.21114    2.8234342    1.90652806   1.84239258  0.3541786 
  105.87740  0.30108    0.18865    1.05044    2.1405514    1.98950651   1.86672137  0.4671693 
  113.61987  0.31575    0.18865    1.14227    2.151968     1.94547596   1.86034063  0.4646909 
  117.33819  0.32228    0.18865    1.18819    2.213704     1.92218249   1.85178472  0.4517316 
  109.79826  0.30870    0.18866    1.09636    1.8781188    1.96419553   1.86383148  0.5324477 
  107.84934  0.30498    0.18867    1.07340    2.4517964    1.9729856    1.86517805  0.4078642 
  115.49151  0.31911    0.18867    1.16523    1.7908726    1.93111121   1.85706669  0.558387  
  114.55859  0.31746    0.18867    1.15375    2.0592184    1.93650028   1.85884538  0.4856211 
  112.67314  0.31406    0.18867    1.13079    2.249878     1.9467487    1.86133008  0.4444685 
  111.72117  0.31231    0.18867    1.11932    2.2998129    1.9518097    1.86224497  0.434818  
  106.86596  0.30306    0.18867    1.06192    2.126648     1.97863184   1.86588729  0.4702236 
  116.41782  0.32073    0.18867    1.17671    1.9156732    1.92535694   1.85474     0.5220097 
  108.82628  0.30688    0.18868    1.08488    1.8635992    1.96571319   1.86442217  0.5365961 
  119.15563  0.32540    0.18868    1.21114    1.8377371    1.90275708   1.84223     0.5441475 
  117.33708  0.32233    0.18868    1.18819    2.6252538    1.9179625    1.85161801  0.3809156 
  110.76248  0.31055    0.18868    1.10784    1.6005864    1.95530847   1.86298575  0.624771  
  118.24996  0.32388    0.18868    1.19967    1.8832547    1.91091663   1.84756924  0.5309956 
  105.87582  0.30114    0.18869    1.05044    1.7646697    1.98074115   1.8665017   0.5666783 
  109.79710  0.30875    0.18869    1.09636    2.5108245    1.95909746   1.86366189  0.3982755 
  113.61835  0.31581    0.18869    1.14227    1.6578075    1.93925623   1.86011368  0.6032063 
  116.41671  0.32078    0.18870    1.17671    2.7033648    1.92285321   1.85457198  0.3699094 
  114.55745  0.31751    0.18870    1.15375    2.5885567    1.93359012   1.85867589  0.3863157 
  115.49039  0.31916    0.18870    1.16523    1.7647871    1.9284086    1.85689763  0.5666406 
  107.84777  0.30504    0.18871    1.07340    1.8309019    1.96761996   1.86495406  0.5461789 
  106.86439  0.30313    0.18871    1.06192    2.2791833    1.97294111   1.86566501  0.4387537 
  112.67161  0.31413    0.18871    1.13079    1.5511514    1.94294903   1.86110273  0.6446824 
  110.76132  0.31060    0.18871    1.10784    2.1889909    1.95251795   1.86281545  0.4568315 
  119.15453  0.32545    0.18871    1.21114    2.2062122    1.90166197   1.84206745  0.4532656 
  118.24886  0.32393    0.18871    1.19967    2.1971273    1.90967826   1.84740424  0.4551398 
  111.71963  0.31238    0.18871    1.11932    1.7025781    1.94771049   1.86201749  0.5873446 
  108.82511  0.30693    0.18871    1.08488    2.749814     1.96244881   1.86425323  0.363661  
  113.61721  0.31586    0.18872    1.14227    1.4965499    1.93809887   1.85994333  0.6682036 
  105.87463  0.30119    0.18872    1.05044    2.3593656    1.97773628   1.86633701  0.4238427 
  117.33560  0.32240    0.18872    1.18819    1.6070226    1.91670287   1.851396    0.6222688 
  115.48926  0.31921    0.18873    1.16523    2.4499151    1.92853824   1.85672894  0.4081774 
  109.79554  0.30881    0.18873    1.09636    2.0452909    1.9570614    1.86343544  0.488928  
  119.15344  0.32550    0.18874    1.21114    2.2740326    1.90309649   1.84190493  0.4397474 
  118.24775  0.32398    0.18874    1.19967    2.2271939    1.91104026   1.84723962  0.4489955 
  112.67046  0.31417    0.18874    1.13079    2.1983093    1.94351105   1.86093207  0.454895  
  111.71848  0.31243    0.18874    1.11932    1.8278702    1.94808011   1.86184708  0.5470848 
  114.55594  0.31758    0.18874    1.15375    1.9695977    1.93416666   1.85844938  0.5077179 
  116.41522  0.32084    0.18874    1.17671    2.1971318    1.92380806   1.85434822  0.4551388 
  117.33449  0.32245    0.18875    1.18819    2.0198106    1.91883978   1.85122969  0.4950959 
  107.84620  0.30511    0.18875    1.07340    1.6405197    1.96752382   1.86473005  0.6095629 
  106.86281  0.30319    0.18875    1.06192    2.3797435    1.97249932   1.86544306  0.4202134 
  113.61607  0.31591    0.18875    1.14227    2.750655     1.9397617    1.85977335  0.3635498 
  108.82355  0.30699    0.18875    1.08488    2.5464772    1.9626832    1.86402763  0.3926994 
  110.75977  0.31066    0.18875    1.10784    1.6554605    1.95336085   1.86258852  0.6040615 
  109.79437  0.30886    0.18876    1.09636    2.3851235    1.95888298   1.86326553  0.4192655 
  115.48814  0.31926    0.18876    1.16523    2.5074446    1.93136277   1.85655995  0.3988124 
  105.87305  0.30125    0.18876    1.05044    2.1110627    1.97817647   1.86611728  0.4736951 
  116.41410  0.32089    0.18877    1.17671    2.3966778    1.9275907    1.85418027  0.4172442 
  119.15235  0.32555    0.18877    1.21114    1.7340759    1.90699396   1.84174245  0.576676  
  118.24665  0.32403    0.18877    1.19967    2.1308926    1.91492083   1.84707502  0.4692869 
  114.55481  0.31762    0.18877    1.15375    1.8840114    1.93776262   1.85827995  0.5307824 
  112.66893  0.31424    0.18878    1.13079    2.0452526    1.9485244    1.86070479  0.4889372 
  107.84503  0.30515    0.18878    1.07340    2.7922312    1.97066531   1.86456205  0.3581365 
  111.71694  0.31249    0.18878    1.11932    1.6953609    1.95286606   1.86162     0.5898449 
  117.33338  0.32250    0.18878    1.18819    1.7891561    1.92352712   1.85106309  0.5589227 
  110.75861  0.31071    0.18878    1.10784    2.4023688    1.95720773   1.86241825  0.4162558 
  106.86124  0.30325    0.18879    1.06192    2.5055722    1.97689661   1.86522073  0.3991104 
  113.61455  0.31597    0.18879    1.14227    1.6219919    1.94614259   1.85954651  0.6165259 
  108.82199  0.30705    0.18879    1.08488    1.7145631    1.967793     1.86380204  0.583239  
  109.79282  0.30892    0.18880    1.09636    2.1200488    1.96546918   1.8630391   0.4716873 
  118.24555  0.32408    0.18880    1.19967    2.0343979    1.92129621   1.84691013  0.4915459 
  119.15125  0.32560    0.18880    1.21114    1.4957417    1.91335178   1.84158001  0.6685646 
  114.55368  0.31767    0.18880    1.15375    2.2744287    1.94395808   1.85811021  0.4396709 
  105.87146  0.30131    0.18880    1.05044    2.0383633    1.98331565   1.86589751  0.4905897
[truncated: 32,250,111 more chars]
