# Supplementary material for: POWTEX visits POWGEN
Source: J Appl Crystallogr. 2023 Apr 25;56(Pt 3):633–42. doi: 10.1107/S1600576723002819 (PMC10241063; doi:10.1107/S1600576723002819)
Supplement: Supplementary file 1 [file j-56-00633-sup1.zip › diamond_2D_without_pattern.cif]

data_PTX_diamond_edge_20_200_2D
_pd_block_id
   2022-12-05T17:17|PTX_diamond_edge_20_200_2D|HoubenAndreas|POWTEX
_audit_creation_method  "created in GSAS-II"
_audit_creation_date  2022-12-05T17:17
_audit_author_name  "Houben, Andreas"
_audit_update_record
   "2022-12-05T17:17  Initial software-generated CIF"
# GSAS-II edited template follows Publication_Template
#=============================================================================
# this information describes the project, paper etc. for the CIF             #
# Acta Cryst. Section C papers and editorial correspondence is generated     #
# from the information in this section                                       #
#                                                                            #
#   (from)   CIF submission form for Rietveld refinements (Acta Cryst. C)    #
#                                                 Version 14 December 1998   #
#=============================================================================
# 1. SUBMISSION DETAILS

_publ_contact_author_name        'Prof. Richard Dronskowski'
_publ_contact_author_address
;    
Institute of Inorganic Chemistry
RWTH Aachen University     
D-52056 Aachen
Germany
;
_publ_contact_author_email       drons@HAL9000.ac.rwth-aachen.de
_publ_contact_author_phone       00492418093642
_publ_contact_author_fax         00492418092642

_publ_requested_journal              'Journal of Applied Crystallography'

#==============================================================================
# 2. PROCESSING SUMMARY (IUCr Office Use Only)

_journal_data_validation_number      ?

_journal_date_recd_electronic        ?
_journal_date_to_coeditor            ?
_journal_date_from_coeditor          ?
_journal_date_accepted               ?
_journal_date_printers_first         ?
_journal_date_printers_final         ?
_journal_date_proofs_out             ?
_journal_date_proofs_in              ?
_journal_coeditor_name               ?
_journal_coeditor_code               ?
_journal_coeditor_notes
; ?
;
_journal_techeditor_code             ?
_journal_techeditor_notes
; ?
;
_journal_coden_ASTM                  ?
_journal_name_full                   ?
_journal_year                        ?
_journal_volume                      ?
_journal_issue                       ?
_journal_page_first                  ?
_journal_page_last                   ?
_journal_paper_category              ?
_journal_suppl_publ_number           ?
_journal_suppl_publ_pages            ?

#==============================================================================
# 3. TITLE AND AUTHOR LIST

_publ_section_title
; POWTEX visits POWGEN
;   
 
# The loop structure below should contain the names and addresses of all 
# authors, in the required order of publication. Repeat as necessary.

loop_
	_publ_author_name
	_publ_author_address
'Houben, Andreas'
; 
Chair of Solid-State and Quantum Chemistry
Institute of Inorganic Chemistry
RWTH Aachen University
D-52056 Aachen
Germany
;

'Meinerzhagen, Yannick'
; 
Chair of Solid-State and Quantum Chemistry
Institute of Inorganic Chemistry
RWTH Aachen University
D-52056 Aachen
Germany
;

'Nachtigall, Noah'
; 
Chair of Solid-State and Quantum Chemistry
Institute of Inorganic Chemistry
RWTH Aachen University
D-52056 Aachen
Germany
;

'Jacobs, Philipp'
;
Chair of Glass and Glass-Ceramics
Institute of Mineral Engineering
RWTH Aachen University
D-52074 Aachen
Germany
;

'Dronskowski, Richard'
; 
Chair of Solid-State and Quantum Chemistry
Institute of Inorganic Chemistry
RWTH Aachen University
D-52056 Aachen
Germany
;

#==============================================================================
# 4. TEXT

#=============================================================================
# 5. OVERALL REFINEMENT & COMPUTING DETAILS

#==============================================================================
# 6. SAMPLE PREPARATION DATA

# (In the unusual case where multiple samples are used in a single
#  Rietveld study, this information should be moved into the phase
#  blocks)

# The following three fields describe the preparation of the material.
# The cooling rate is in K/min.  The pressure at which the sample was  
# prepared is in kPa.  The temperature of preparation is in K.

_pd_proc_info_datetime  2022-12-05T17:17
_pd_calc_method  "Rietveld Refinement"
_computing_structure_refinement
   "GSAS-II (Toby & Von Dreele, J. Appl. Cryst. 46, 544-549, 2013)"
_refine_ls_number_parameters  38
_refine_ls_goodness_of_fit_all  0.166

# OVERALL WEIGHTED R-FACTOR
_refine_ls_wR_factor_obs  0.11027
_refine_ls_matrix_type  full
# GSAS-II edited template follows Phase_Template

#==============================================================================
# 7. CHEMICAL, STRUCTURAL AND CRYSTAL DATA

_chemical_name_systematic         Carbon
_chemical_name_common             'Diamond'
_chemical_formula_structural      C
_cell_measurement_temperature     293

#==============================================================================
# 8. Phase information from GSAS
# phase info for C1 follows
_pd_phase_name  C1
_cell_length_a  3.566636(7)
_cell_length_b  3.566636(7)
_cell_length_c  3.566636(7)
_cell_angle_alpha  90
_cell_angle_beta   90
_cell_angle_gamma  90
_cell_volume  45.37078(26)
_exptl_crystal_density_diffrn  3.5168
_symmetry_cell_setting  cubic
_symmetry_space_group_name_H-M  "F d -3 m"
_symmetry_Int_Tables_number        227
_symmetry_space_group_name_Hall	'-F 4vw 2vw'
loop_
    _space_group_symop_id
    _space_group_symop_operation_xyz
     1  x,y,z
     2  z,x,y
     3  y,z,x
     4  1/4+x,1/4+y,-z
     5  -z,1/4+x,1/4+y
     6  1/4+y,-z,1/4+x
     7  1/4-z,1/2+x,3/4-y
     8  3/4-y,1/4-z,1/2+x
     9  1/2+y,1/4-z,3/4-x
    10  3/4-x,1/2+y,1/4-z
    11  1/4-z,3/4-x,1/2+y
    12  1/2+x,3/4-y,1/4-z
    13  y,x,z
    14  z,y,x
    15  x,z,y
    16  1/4+y,1/4+x,-z
    17  -z,1/4+y,1/4+x
    18  1/4+x,-z,1/4+y
    19  1/4-z,1/2+y,3/4-x
    20  3/4-x,1/4-z,1/2+y
    21  1/2+x,1/4-z,3/4-y
    22  3/4-y,1/2+x,1/4-z
    23  1/4-z,3/4-y,1/2+x
    24  1/2+y,3/4-x,1/4-z
    25  -x,-y,-z
    26  -z,-x,-y
    27  -y,-z,-x
    28  3/4-x,3/4-y,z
    29  z,3/4-x,3/4-y
    30  3/4-y,z,3/4-x
    31  3/4+z,1/2-x,1/4+y
    32  1/4+y,3/4+z,1/2-x
    33  1/2-y,3/4+z,1/4+x
    34  1/4+x,1/2-y,3/4+z
    35  3/4+z,1/4+x,1/2-y
    36  1/2-x,1/4+y,3/4+z
    37  -y,-x,-z
    38  -z,-y,-x
    39  -x,-z,-y
    40  3/4-y,3/4-x,z
    41  z,3/4-y,3/4-x
    42  3/4-x,z,3/4-y
    43  3/4+z,1/2-y,1/4+x
    44  1/4+x,3/4+z,1/2-y
    45  1/2-x,3/4+z,1/4+y
    46  1/4+y,1/2-x,3/4+z
    47  3/4+z,1/4+y,1/2-x
    48  1/2-y,1/4+x,3/4+z
    49  x,1/2+y,1/2+z
    50  z,1/2+x,1/2+y
    51  y,1/2+z,1/2+x
    52  1/4+x,3/4+y,1/2-z
    53  -z,3/4+x,3/4+y
    54  1/4+y,1/2-z,3/4+x
    55  1/4-z,x,1/4-y
    56  3/4-y,3/4-z,x
    57  1/2+y,3/4-z,1/4-x
    58  3/4-x,y,3/4-z
    59  1/4-z,1/4-x,y
    60  1/2+x,1/4-y,3/4-z
    61  y,1/2+x,1/2+z
    62  z,1/2+y,1/2+x
    63  x,1/2+z,1/2+y
    64  1/4+y,3/4+x,1/2-z
    65  -z,3/4+y,3/4+x
    66  1/4+x,1/2-z,3/4+y
    67  1/4-z,y,1/4-x
    68  3/4-x,3/4-z,y
    69  1/2+x,3/4-z,1/4-y
    70  3/4-y,x,3/4-z
    71  1/4-z,1/4-y,x
    72  1/2+y,1/4-x,3/4-z
    73  -x,1/2-y,1/2-z
    74  -z,1/2-x,1/2-y
    75  -y,1/2-z,1/2-x
    76  3/4-x,1/4-y,1/2+z
    77  z,1/4-x,1/4-y
    78  3/4-y,1/2+z,1/4-x
    79  3/4+z,-x,3/4+y
    80  1/4+y,1/4+z,-x
    81  1/2-y,1/4+z,3/4+x
    82  1/4+x,-y,1/4+z
    83  3/4+z,3/4+x,-y
    84  1/2-x,3/4+y,1/4+z
    85  -y,1/2-x,1/2-z
    86  -z,1/2-y,1/2-x
    87  -x,1/2-z,1/2-y
    88  3/4-y,1/4-x,1/2+z
    89  z,1/4-y,1/4-x
    90  3/4-x,1/2+z,1/4-y
    91  3/4+z,-y,3/4+x
    92  1/4+x,1/4+z,-y
    93  1/2-x,1/4+z,3/4+y
    94  1/4+y,-x,1/4+z
    95  3/4+z,3/4+y,-x
    96  1/2-y,3/4+x,1/4+z
    97  1/2+x,y,1/2+z
    98  1/2+z,x,1/2+y
    99  1/2+y,z,1/2+x
   100  3/4+x,1/4+y,1/2-z
   101  1/2-z,1/4+x,3/4+y
   102  3/4+y,-z,3/4+x
   103  3/4-z,1/2+x,1/4-y
   104  1/4-y,1/4-z,x
   105  y,1/4-z,1/4-x
   106  1/4-x,1/2+y,3/4-z
   107  3/4-z,3/4-x,y
   108  x,3/4-y,3/4-z
   109  1/2+y,x,1/2+z
   110  1/2+z,y,1/2+x
   111  1/2+x,z,1/2+y
   112  3/4+y,1/4+x,1/2-z
   113  1/2-z,1/4+y,3/4+x
   114  3/4+x,-z,3/4+y
   115  3/4-z,1/2+y,1/4-x
   116  1/4-x,1/4-z,y
   117  x,1/4-z,1/4-y
   118  1/4-y,1/2+x,3/4-z
   119  3/4-z,3/4-y,x
   120  y,3/4-x,3/4-z
   121  1/2-x,-y,1/2-z
   122  1/2-z,-x,1/2-y
   123  1/2-y,-z,1/2-x
   124  1/4-x,3/4-y,1/2+z
   125  1/2+z,3/4-x,1/4-y
   126  1/4-y,z,1/4-x
   127  1/4+z,1/2-x,3/4+y
   128  3/4+y,3/4+z,-x
   129  -y,3/4+z,3/4+x
   130  3/4+x,1/2-y,1/4+z
   131  1/4+z,1/4+x,-y
   132  -x,1/4+y,1/4+z
   133  1/2-y,-x,1/2-z
   134  1/2-z,-y,1/2-x
   135  1/2-x,-z,1/2-y
   136  1/4-y,3/4-x,1/2+z
   137  1/2+z,3/4-y,1/4-x
   138  1/4-x,z,1/4-y
   139  1/4+z,1/2-y,3/4+x
   140  3/4+x,3/4+z,-y
   141  -x,3/4+z,3/4+y
   142  3/4+y,1/2-x,1/4+z
   143  1/4+z,1/4+y,-x
   144  -y,1/4+x,1/4+z
   145  1/2+x,1/2+y,z
   146  1/2+z,1/2+x,y
   147  1/2+y,1/2+z,x
   148  3/4+x,3/4+y,-z
   149  1/2-z,3/4+x,1/4+y
   150  3/4+y,1/2-z,1/4+x
   151  3/4-z,x,3/4-y
   152  1/4-y,3/4-z,1/2+x
   153  y,3/4-z,3/4-x
   154  1/4-x,y,1/4-z
   155  3/4-z,1/4-x,1/2+y
   156  x,1/4-y,1/4-z
   157  1/2+y,1/2+x,z
   158  1/2+z,1/2+y,x
   159  1/2+x,1/2+z,y
   160  3/4+y,3/4+x,-z
   161  1/2-z,3/4+y,1/4+x
   162  3/4+x,1/2-z,1/4+y
   163  3/4-z,y,3/4-x
   164  1/4-x,3/4-z,1/2+y
   165  x,3/4-z,3/4-y
   166  1/4-y,x,1/4-z
   167  3/4-z,1/4-y,1/2+x
   168  y,1/4-x,1/4-z
   169  1/2-x,1/2-y,-z
   170  1/2-z,1/2-x,-y
   171  1/2-y,1/2-z,-x
   172  1/4-x,1/4-y,z
   173  1/2+z,1/4-x,3/4-y
   174  1/4-y,1/2+z,3/4-x
   175  1/4+z,-x,1/4+y
   176  3/4+y,1/4+z,1/2-x
   177  -y,1/4+z,1/4+x
   178  3/4+x,-y,3/4+z
   179  1/4+z,3/4+x,1/2-y
   180  -x,3/4+y,3/4+z
   181  1/2-y,1/2-x,-z
   182  1/2-z,1/2-y,-x
   183  1/2-x,1/2-z,-y
   184  1/4-y,1/4-x,z
   185  1/2+z,1/4-y,3/4-x
   186  1/4-x,1/2+z,3/4-y
   187  1/4+z,-y,1/4+x
   188  3/4+x,1/4+z,1/2-y
   189  -x,1/4+z,1/4+y
   190  3/4+y,-x,3/4+z
   191  1/4+z,3/4+y,1/2-x
   192  -y,3/4+x,3/4+z

# ATOMIC COORDINATES AND DISPLACEMENT PARAMETERS
loop_ 
   _atom_site_label
   _atom_site_type_symbol
   _atom_site_fract_x
   _atom_site_fract_y
   _atom_site_fract_z
   _atom_site_occupancy
   _atom_site_adp_type
   _atom_site_U_iso_or_equiv
   _atom_site_site_symmetry_multiplicity
C1     C    0.12500     0.12500     0.12500     1.000      Uiso 0.001710(4) 8   

loop_  _atom_type_symbol _atom_type_number_in_cell
        _atom_type_scat_Cromer_Mann_a1 _atom_type_scat_Cromer_Mann_a2 _atom_type_scat_Cromer_Mann_a3
        _atom_type_scat_Cromer_Mann_a4 _atom_type_scat_Cromer_Mann_b1 _atom_type_scat_Cromer_Mann_b2
        _atom_type_scat_Cromer_Mann_b3 _atom_type_scat_Cromer_Mann_b4 _atom_type_scat_Cromer_Mann_c
        _atom_type_scat_length_neutron _atom_type_scat_source
  C       8      2.31       1.02       1.5886     0.865      20.8439    10.2075    0.5687     51.6512    0.2156     0.6648
      https://subversion.xray.aps.anl.gov/pyGSAS/trunk/atmdata.py

# Note that Z affects _cell_formula_sum and _weight
_cell_formula_units_Z  8
_chemical_formula_sum  C1
_chemical_formula_weight  12.01

# MOLECULAR GEOMETRY
loop_
   _geom_bond_atom_site_label_1
   _geom_bond_atom_site_label_2
   _geom_bond_distance
   _geom_bond_site_symmetry_1
   _geom_bond_site_symmetry_2
   _geom_bond_publ_flag
  C1     C1     1.5444       1_555    4_555 yes
  C1     C1     1.5444       1_555    5_555 yes
  C1     C1     1.5444       1_555    6_555 yes
  C1     C1     1.5444       1_555   25_555 yes

loop_
   _geom_angle_atom_site_label_1
   _geom_angle_atom_site_label_2
   _geom_angle_atom_site_label_3
   _geom_angle
   _geom_angle_site_symmetry_1
   _geom_angle_site_symmetry_2
   _geom_angle_site_symmetry_3
   _geom_angle_publ_flag
  C1     C1     C1     109.471       4_555  1_555    5_555 yes
  C1     C1     C1     109.471       4_555  1_555    6_555 yes
  C1     C1     C1     109.471       5_555  1_555    6_555 yes
  C1     C1     C1     109.471       4_555  1_555   25_555 yes
  C1     C1     C1     109.471       5_555  1_555   25_555 yes
  C1     C1     C1     109.471       6_555  1_555   25_555 yes
_pd_proc_ls_pref_orient_corr
   "March-Dollase correction coef. = 1.000 axis = [0, 0, 1]"
_pd_proc_ls_profile_function
;
Houben-Jacobs-Meinerzhagen function parameters for multi-dimensional data sets (pfType = 8)
   similar to Von Dreele-Jorgenson-Windsor function parameters
   alpha-0,alpha-1,beta-0,beta-1,beta-q,L2A,L2B,div,DthDet,Dtt,DL,DthF,Add,W-Pixel,W-Sample,Eta
303(6), 416(3), 335(11), 682(8), 0.000000, 0.810000, 0.000000, 0.001920, 0.006780, 0.000623, 0.002000, 1.03126(8), 0.001480, 0.000000, 0.004330, 0.210000, 
  Crystallite size in microns with "isotropic" model:
  parameters: Size, G/L mix
    1.000, 1.000, 
  Microstrain, "isotropic" model (10^6^ * delta Q/Q)
    parameters: Mustrain, G/L mix
    1000.000, 1.000, 

;
# GSAS-II edited template follows Instrument_Template
#==============================================================================
# 9. INSTRUMENT CHARACTERIZATION

# The following item is used to identify the equipment used to record 
# the powder pattern when the diffractogram was measured at a laboratory 
# other than the authors' home institution, e.g. when neutron or synchrotron
# radiation is used.

_pd_instr_location
; POWTEX-detector at POWGEN, SNS, ORNL, USA
;

_pd_calibration_special_details           # description of the method used
                                          # to calibrate the instrument
; special
;

_diffrn_source                    'neutron spallation source'       

_pd_meas_scan_method              tof       # options are 'step', 'cont',
                                          # 'tof', 'fixed' or
                                          # 'disp' (= dispersive)

# The following two items identify the program(s) used (if appropriate).
_computing_data_reduction         'PowderReduceP2D in Mantid'

# The following items are used to define the size of the instrument.
# Not all distances are appropriate for all instrument types.

_pd_instr_dist_src/spec           60000

# 10. Specimen size and mounting information

_pd_spec_mount_mode               transmission
_pd_spec_shape                    cylinder


_refine_ls_R_F_factor        0.99879
_refine_ls_R_Fsqd_factor     1.00000
_pd_proc_ls_prof_R_factor     0.08431
_pd_proc_ls_prof_wR_factor    0.11027
_gsas_proc_ls_prof_R_B_factor   0.07489
_gsas_proc_ls_prof_wR_B_factor  0.09124
_pd_proc_ls_prof_wR_expected  0.66284
_diffrn_radiation_probe  neutron
_pd_proc_ls_background_function
;
Background functions: chebyshev, chebyshev function with 15 + 15 terms:
    0.420, 0.142, 0.094, 0.068, -0.159, -0.015, -0.010, 0.149, 
    0.063, -0.153, 0.098, -0.286, 0.064, 0.280, -0.165, 0.420, 
    -0.593, 0.202, 0.159, 0.868, -0.197, -1.147, -0.244, -0.435, 
    0.189, 0.775, 0.484, 0.837, -0.395, -0.782, 
;
_diffrn_ambient_temperature  293
_diffrn_ambient_pressure  100

# REFLECTION RANGE
_reflns_number_total  256
_reflns_limit_h_min  2
_reflns_limit_h_max  20
_reflns_limit_k_min  0
_reflns_limit_k_max  14
_reflns_limit_l_min  0
_reflns_limit_l_max  11
_reflns_d_resolution_low    1.261
_reflns_d_resolution_high   0.174

# POWDER DATA TABLE
_pd_meas_number_of_points  343521

#--eof--eof--eof--eof--eof--eof--eof--eof--eof--eof--eof--eof--eof--eof--eof--#
